# Supplementary material for: Supervised Machine-Based Learning and Computational Analysis to Reveal Unique Molecular Signatures Associated with Wound Healing and Fibrotic Outcomes to Lens Injury
Source: Int J Mol Sci. 2025 Aug 1;26(15):7422. doi: 10.3390/ijms26157422 (PMC12347510; doi:10.3390/ijms26157422)
Supplement: Supplementary file 1 [file ijms-26-07422-s001.zip]

Archive with 2 entries (2 files):
- File S1.xlsx
- Tables S1 and S2 and Figure S1.pdf
