# Supplementary material for: Supervised Machine-Based Learning and Computational Analysis to Reveal Unique Molecular Signatures Associated with Wound Healing and Fibrotic Outcomes to Lens Injury
Source: Int J Mol Sci. 2025 Aug 1;26(15):7422. doi: 10.3390/ijms26157422 (PMC12347510; doi:10.3390/ijms26157422)
Supplement: Supplementary file 1 [file ijms-26-07422-s001.zip › File S1.xlsx]

## Sheet: gseapy.gene_set_RF00151
Name	Term	ES	NES	NOM p-val	FDR q-val	FWER p-val	Tag %	Gene %	Lead_genes
prerank	KEGG_SPLICEOSOME	0.5701779040802002	2.191198680526765	0	0	0	85/90	0.4016	SNRNP27;SF3A2;RBM8A;PRPF19;THOC3;SF3B4;SNRPE;SNRPG;PRPF38A;ALYREF;RBM17;SF3A3;SMNDC1;SRSF7;SYF2;ZMAT2;SLU7;DHX15;U2AF2;PPIH;LSM6;HSPA8;MAGOHB;SNRPC;SRSF6;PRPF4;TRA2B;EIF4A3;SNRPD1;TRA2A;BUD31;SRSF2;HNRNPM;DDX5;SRSF1;SF3B5;SRSF3;HNRNPA3;SNU13;CCDC12;NCBP2;PLRG1;SNRPF;CHERP;SNRNP40;TCERG1;SF3B3;DDX23;SNRPD3;SF3B6;CTNNBL1;DDX46;SRSF10;U2AF1;LSM8;LSM5;PPIL1;SF3B1;CDC40;PRPF3;SF3A1;DHX38;U2SURP;HNRNPU…
prerank	KEGG_METABOLISM_OF_XENOBIOTICS_BY_CYTOCHROME_P450	-0.434543	-2.02066	0	0.00977003	0.00503525	2025-09-23	0.0963	CYP1A1;DHDH;UGT1A1;GSTO1;CYP1B1;ADH1C;CYP2C18;CYP1A2;GSTZ1
prerank	KEGG_PROTEASOME	0.5742393721759218	1.9608955576794465	0	0.00383335	0.008	26/34	0.2723	PSMD6;PSME3;PSMD3;PSMB3;PSMB2;PSMA1;POMP;PSMD11;PSMA3;PSMD14;PSMB1;PSMC6;PSMA4;SEM1;PSMD7;PSMA2;PSMB4;PSMA6;PSMC1;PSMA5;PSMA7;PSMC3;PSMD12;PSMD1;PSMD2;PSMC2
prerank	KEGG_MATURITY_ONSET_DIABETES_OF_THE_YOUNG	0.5864607846204017	1.7712229534795094	0.00220751	0.024916801774895473	0.076	2025-07-18	0.1342	IAPP;NEUROD1;SLC2A2;NKX6-1;HES1;MNX1;PAX6
prerank	KEGG_HOMOLOGOUS_RECOMBINATION	0.5605959502960395	1.7279431494417807	0.00767544	0.0385731	0.146	17/21	0.3364	SSBP1;TOP3A;MRE11;SEM1;RAD51B;TOP3B;RPA4;RAD51;RAD54L;RAD52;BRCA2;XRCC3;BLM;RPA1;RAD54B;EME1;RPA3
prerank	KEGG_PATHOGENIC_ESCHERICHIA_COLI_INFECTION	0.48035694367962034	1.704960691445312	0	0.042166895311361564	0.191	33/45	0.3463	OCLN;ARPC5L;CDC42;ARPC3;FYN;TLR4;CTTN;CDH1;ARPC1B;NCK2;HCLS1;ACTB;NCL;WASL;TUBB6;EZR;ARPC2;YWHAZ;ITGB1;LY96;YWHAQ;ARPC1A;ACTG1;ARPC5;RHOA;ABL1;TLR5;TUBA1B;CTNNB1;TUBB;ROCK1;ARPC4;CD14
prerank	KEGG_RNA_POLYMERASE	0.5545888568518622	1.6975951457483038	0.00546448	0.0378544	0.204	15/18	0.3741	POLR2H;POLR2E;POLR2F;POLR2B;POLR3K;POLR1D;POLR2C;POLR1C;POLR2I;POLR1B;POLR2K;POLR2D;POLR3B;POLR2L;POLR1E
prerank	KEGG_RETINOL_METABOLISM	-0.359265	-1.6966	0	0.0498271	0.0483384	2025-09-26	0.0884	CYP26C1;CYP1A1;CYP4A22;DHRS4;UGT1A1;CYP26A1;ADH1C;CYP2C18;CYP1A2
prerank	KEGG_STEROID_HORMONE_BIOSYNTHESIS	-0.326062	-1.59755	0.0285714	0.0690415	0.0976838	2025-06-22	0.0575	CYP1A1;UGT1A1;STS;CYP1B1;COMT;CYP19A1
prerank	KEGG_DNA_REPLICATION	0.4933487378808573	1.5839853531123709	0.012903225806451613	0.119792	0.562	20/27	0.3711	SSBP1;RNASEH1;RFC4;RPA4;MCM4;MCM2;RFC1;POLE;PCNA;DNA2;MCM3;POLE3;FEN1;LIG1;MCM6;RPA1;MCM5;RPA3;POLE2;PRIM2
prerank	KEGG_BASE_EXCISION_REPAIR	0.5012965271690986	1.567305892662495	0.010764262648008612	0.1281777783612411	0.639	15/23	0.3628	MUTYH;TDG;MBD4;UNG;LIG3;POLE;PCNA;PARP1;POLE3;FEN1;NTHL1;LIG1;PARP3;HMGB1;POLE2
prerank	KEGG_PROTEIN_EXPORT	0.5013869125970765	1.567246728324213	0.015217391304347827	0.11393580298776988	0.639	15/22	0.3272	SRP54;SEC11A;SPCS2;HSPA5;SEC61B;SEC62;SEC61A2;SEC11C;SPCS1;SRPRB;SRP68;SPCS3;SRP19;SRP9;SRPRA
prerank	KEGG_BASAL_TRANSCRIPTION_FACTORS	0.4748466307115002	1.5370504710873165	0.011853448275862068	0.14537995497121706	0.763	21/25	0.4667	GTF2F2;TAF7L;TBP;TAF11;GTF2B;GTF2IRD1;TAF4;TAF5;TAF4B;TAF5L;GTF2H1;TBPL1;GTF2A2;TAF6L;TAF6;GTF2E1;STON1;TAF2;GTF2A1;TAF12;GTF2E2
prerank	KEGG_AMINO_SUGAR_AND_NUCLEOTIDE_SUGAR_METABOLISM	0.4325410442445492	1.5155600815180115	0.017763845350052248	0.16718651260847694	0.83	19/37	0.3249	GALK1;GNPNAT1;GALE;UXS1;UAP1;FPGT;GNPDA2;PMM2;UGP2;NANS;CMAS;NANP;GFPT2;PGM1;GFPT1;HK2;GNE;GPI;GMPPA
prerank	KEGG_RNA_DEGRADATION	0.42601643149282964	1.512985638848124	0.0102669	0.15708765734365188	0.836	38/47	0.4843	EXOSC3;EXOSC9;LSM6;EXOSC2;EXOSC8;EXOSC7;PATL1;WDR61;DIS3;C1D;CNOT2;DCPS;HSPA9;PARN;LSM8;EXOSC1;DCP1A;HSPD1;LSM5;CNOT9;XRN2;CNOT4;CNOT10;DCP2;CNOT7;MPHOSPH6;CNOT8;EXOSC10;PNPT1;TTC37;PAPOLA;MTREX;CNOT1;LSM4;CNOT6L;DDX6;EDC4;CNOT6
prerank	KEGG_DRUG_METABOLISM_CYTOCHROME_P450	-0.325924	-1.48743	0.04	0.0947693	0.17119838872104734	2025-08-23	0.0963	CYP2D6;UGT1A1;GSTO1;ADH1C;MAOA;CYP2C18;CYP1A2;GSTZ1
prerank	KEGG_LEISHMANIA_INFECTION	0.41306582824453447	1.4811017228422634	0.020768431983385256	0.2048632903326465	0.917	34/43	0.5332	PTGS2;ITGB2;IFNGR2;NCF2;NCF4;MAPK11;PTPN6;MAPK12;JUN;TLR4;ITGB1;TRAF6;CYBA;MYD88;MAPK14;NFKBIA;PRKCB;C3;JAK1;TGFB1;TAB1;MAPK13;NCF1;STAT1;TAB2;TGFB3;IFNG;MAP3K7;TGFB2;IL10;NOS2;MAPK1;JAK2;RELA
prerank	KEGG_BLADDER_CANCER	0.44728289599147353	1.4737716679728448	0.025236593059936908	0.20501599262585696	0.926	15/31	0.2165	MYC;CDKN1A;DAPK1;THBS1;RPS6KA5;ERBB2;CDH1;MAP2K1;MDM2;VEGFA;RB1;E2F3;MAP2K2;PGF;VEGFC
prerank	KEGG_TRYPTOPHAN_METABOLISM	-0.269459	-1.46942	0.041666666666666664	0.0848038	0.19234642497482377	31/32	0.6694	CYP1A1;AANAT;CYP1B1;TPH1;KYNU;MAOA;CYP1A2;EHHADH;AOX1;AOC1;TPH2;ASMT;OGDH;HADH;IL4I1;ALDH3A2;AADAT;DDC;HAAO;OGDHL;ACMSD;ACAT1;TDO2;AFMID;KMO;ALDH9A1;WARS2;HADHA;GCDH;CAT;ALDH7A1
prerank	KEGG_THYROID_CANCER	0.4699117065392168	1.4674109038840064	0.0350877	0.20252887596517602	0.942	15/23	0.3871	MYC;TFG;TCF7L2;RET;TCF7L1;CDH1;MAP2K1;TPM3;MAP2K2;TCF7;RXRG;CTNNB1;PPARG;BRAF;RXRA
prerank	KEGG_PRION_DISEASES	0.4423488752665587	1.4425094085227812	0.0339703	0.23916535934412889	0.966	2025-12-26	0.2604	C1QB;C1QA;C1QC;HSPA5;FYN;MAP2K1;EGR1;MAP2K2;PRKX;LAMC1;STIP1;C8B
prerank	KEGG_VIBRIO_CHOLERAE_INFECTION	0.4035897313112387	1.4302579378529532	0.0288958	0.25226852475714306	0.978	28/44	0.3974	ATP6V0A4;ATP6V1E1;ATP6V0D1;ARF1;SEC61B;ATP6V0C;ACTB;TJP2;SEC61A2;KDELR3;ATP6V1C2;ATP6V0D2;ACTG1;PRKX;ATP6AP1;PRKCB;GNAS;KDELR2;PLCG2;ATP6V1G1;ATP6V1G3;ATP6V1D;PLCG1;PDIA4;ATP6V1C1;PRKACB;SEC61A1;ATP6V1B2
prerank	KEGG_ALDOSTERONE_REGULATED_SODIUM_REABSORPTION	-0.301923	-1.42954	0.046153846153846156	0.0937923	0.24773413897280966	2025-07-27	0.0712	KCNJ1;PIK3R1;ATP1B3;PIK3CB;SCNN1B;PRKCA;SCNN1G
prerank	KEGG_PYRIMIDINE_METABOLISM	0.3715174950704173	1.4202416047100135	0.0172065	0.2614134545186683	0.988	45/74	0.3775	POLR2H;POLR2E;UPRT;POLR2F;TXNRD1;POLR2B;ITPA;UCKL1;POLR3K;POLR1D;POLR2C;DHODH;UCK2;CTPS1;ENTPD8;POLR1C;ENTPD4;NT5C2;POLE;UPP2;UMPS;CANT1;POLR2I;POLR1B;DUT;POLE3;DCTD;POLR2K;ENTPD5;NT5E;CMPK1;ENTPD6;NT5C1A;POLR2D;DCK;DPYD;NT5C3A;POLR3B;TK1;POLR2L;NUDT2;POLE2;PRIM2;POLR1E;PNPT1
prerank	KEGG_CELL_CYCLE	0.3610833313809168	1.4121607603396027	0.00700701	0.2649553840557205	0.99	84/108	0.5214	MYC;ZBTB17;CDKN1A;GADD45B;CUL1;BUB3;CHEK2;CDC16;TFDP1;E2F5;YWHAB;HDAC1;MDM2;CCNH;MAD2L1;MCM4;MCM2;ANAPC7;RB1;RBL2;YWHAZ;CCNE1;E2F3;CDC45;SKP1;YWHAQ;PCNA;CDC6;SMAD3;CDK2;MCM3;ABL1;CCNA2;ORC1;SKP2;CDC14B;ORC5;CDC7;RBL1;E2F4;CDC27;MCM6;GSK3B;TGFB1;CCNB2;ANAPC1;SFN;E2F1;DBF4;MCM5;YWHAG;WEE2;ORC6;CDKN2C;EP300;PTTG2;ANAPC10;SMC3;YWHAE;TGFB3;MAD2L2;MAD1L1;CDK1;CCNE2;CCND3;CDC23;RBX1;GADD45G;CDKN2A;BUB1B…
prerank	KEGG_EPITHELIAL_CELL_SIGNALING_IN_HELICOBACTER_PYLORI_INFECTION	0.38498104738049976	1.4108860704906516	0.0235897	0.25439096273638473	0.991	35/57	0.4097	ATP6V0A4;ATP6V1E1;ATP6V0D1;HBEGF;MAPK11;CDC42;MAPK12;JUN;MET;ATP6V0C;PTPRZ1;SRC;PAK1;IKBKB;RAC1;ADAM10;MAP3K14;ATP6V1C2;ATP6V0D2;MAPK14;ATP6AP1;NFKBIA;CXCR1;JAM3;PLCG2;MAP2K4;ATP6V1G1;MAPK13;ATP6V1G3;ATP6V1D;PLCG1;NOD1;ATP6V1C1;ATP6V1B2;CHUK
prerank	KEGG_SNARE_INTERACTIONS_IN_VESICULAR_TRANSPORT	0.40941396427618376	1.3902319147720215	0.057651991614255764	0.2918825350773469	0.997	18/32	0.3203	USE1;SNAP47;VAMP4;SNAP25;STX11;VAMP1;SNAP23;STX8;GOSR1;VAMP3;STX5;BET1;VTI1B;STX2;STX16;VTI1A;STX12;GOSR2
prerank	KEGG_GALACTOSE_METABOLISM	0.4230004099491577	1.3491078635119507	0.088267	0.3916555327938552	1	2025-09-22	0.3229	GALK1;GALE;LCT;UGP2;PGM1;B4GALT1;HK2;B4GALT2;PFKP
prerank	KEGG_ADHERENS_JUNCTION	0.3623081205352869	1.3457343598508769	0.0485339	0.38521042208847595	1	27/63	0.2357	TCF7L2;CDC42;CSNK2A1;PTPN6;MET;TCF7L1;WASF1;FYN;ERBB2;ACTN1;CDH1;ACTB;WASF3;SRC;WASL;FGFR1;VCL;SNAI1;RAC1;LMO7;CTNND1;ACTN4;SMAD3;TCF7;ACTG1;PTPN1;RHOA
prerank	KEGG_GLYCOSAMINOGLYCAN_BIOSYNTHESIS_CHONDROITIN_SULFATE	0.436583	1.3356188425223945	0.0975081	0.39982682078850695	1	14/19	0.4435	CHST12;CSGALNACT2;XYLT2;B4GALT7;CHST7;CHST14;CHST3;CSGALNACT1;CHST15;CHSY1;CHPF;CHST11;UST;CHSY3
prerank	KEGG_ANTIGEN_PROCESSING_AND_PRESENTATION	0.4088644947796367	1.318359985623898	0.10217391304347827	0.441602	1	2025-10-26	0.1955	IFI30;CTSS;PSME3;HSPA8;HSPA5;HSP90AA1;NFYA;B2M;PDIA3;NFYB
prerank	KEGG_RIG_I_LIKE_RECEPTOR_SIGNALING_PATHWAY	0.3666167474754951	1.3032214810121914	0.092952	0.4809016460903272	1	19/42	0.3371	TRAF3;MAPK11;ATG12;MAPK12;TBK1;RIPK1;IKBKE;CASP10;IKBKB;SIKE1;CASP8;TRAF6;TANK;MAPK14;NFKBIA;IFIH1;IRF7;DDX3X;MAPK13
prerank	KEGG_PORPHYRIN_AND_CHLOROPHYLL_METABOLISM	0.42702036381644304	1.300126851621807	0.132812	0.4753359107826213	1	2025-09-19	0.2031	HMOX1;FTH1;MMAB;ALAS2;EARS2;CP;HCCS;ALAD;PPOX
prerank	KEGG_CYTOSOLIC_DNA_SENSING_PATHWAY	0.4144155500197437	1.2991220119616482	0.1305767138193689	0.4620560768696275	1	13/22	0.4158	POLR3K;TBK1;RIPK1;POLR1D;IKBKE;IKBKB;POLR1C;NFKBIA;CCL4;IRF7;POLR3B;CHUK;IL6
prerank	KEGG_OOCYTE_MEIOSIS	0.33400076301633086	1.2920102098502417	0.0643216	0.4705442181336029	1	63/86	0.5244	PPP2CA;RPS6KA2;PPP1CC;CUL1;SPDYA;MAPK12;CDC16;PPP2R5A;CAMK2B;PPP3CC;MAP2K1;YWHAB;RPS6KA3;CALML3;MAD2L1;ANAPC7;YWHAZ;CCNE1;PPP2R5D;SKP1;YWHAQ;PRKX;CDK2;PPP3R1;FBXO5;AR;ITPR1;CDC27;CHP1;CCNB2;ANAPC1;PPP2R5E;PPP1CA;YWHAG;PTTG2;ANAPC10;PRKACB;SMC3;SGO1;YWHAE;PLCZ1;MAD2L2;PPP3CB;CDK1;CCNE2;SLK;CDC23;RBX1;PPP2CB;BUB1;FBXO43;PPP3CA;CAMK2A;ADCY1;FBXW11;PPP2R5C;ANAPC5;AURKA;CALM1;MOS;MAPK1;PLK1;CALM2
prerank	KEGG_TOLL_LIKE_RECEPTOR_SIGNALING_PATHWAY	0.3443875718836308	1.2883621015887265	0.0848485	0.4679247594854729	1	39/65	0.4418	TRAF3;CTSK;IRF5;MAPK11;TIRAP;MAPK12;JUN;TBK1;RIPK1;TLR4;MAP2K3;MAP2K1;IKBKE;IKBKB;RAC1;CASP8;MAP2K2;LY96;CD80;TRAF6;CD40;MYD88;MAPK14;IFNAR1;NFKBIA;CCL4;TLR5;IRF7;MAP2K4;TAB1;MAPK13;CD14;STAT1;AKT2;TAB2;CHUK;IL6;AKT1;MAP3K7
prerank	KEGG_PURINE_METABOLISM	0.3227650575662741	1.2874150958322639	0.0451354	0.45604548360205704	1	62/115	0.4209	POLR2H;APRT;POLR2E;POLR2F;PPAT;POLR2B;PAPSS2;ITPA;POLR3K;AMPD3;PDE4B;POLR1D;AMPD2;PDE6D;AK5;POLR2C;PDE9A;PAICS;PDE7B;PDE6H;ENTPD8;ENTPD2;IMPDH2;POLR1C;ENTPD4;NT5C2;POLE;PDE5A;GMPS;CANT1;POLR2I;POLR1B;GUCY1B1;POLE3;POLR2K;GART;ENTPD5;NT5E;ENTPD6;AMPD1;NT5C1A;POLR2D;DCK;NT5C3A;POLR3B;ADPRM;PDE7A;NPR2;AK4;PAPSS1;POLR2L;NUDT2;POLE2;PRIM2;POLR1E;PNPT1;NME6;PDE3A;DGUOK;RRM1;GUCY1A1;ENTPD1
prerank	KEGG_CYTOKINE_CYTOKINE_RECEPTOR_INTERACTION	0.31865282414511703	1.2729332800742648	0.028028028028028028	0.4926459004772001	1	60/147	0.3401	TNFRSF19;CXCR4;TNFRSF10B;IL11RA;CSF3R;IL21R;IFNGR2;IL1R1;CSF1R;TNFRSF11B;FLT1;MET;CXCL14;PDGFB;FLT4;FAS;CCR2;TNFRSF6B;IL1R2;ACVRL1;CSF3;TNFRSF1A;TNFRSF8;VEGFA;CSF2RA;BMP2;CLCF1;IL13RA1;PDGFA;IL22RA1;TNFSF10;GHR;PDGFC;IL10RA;VEGFC;TNFSF15;CD40;ACVR1;IL19;IFNAR1;EDA2R;ACVR2A;BMPR1A;TNFRSF21;CXCR1;BMP7;PDGFRB;CCL4;IL1RAP;INHBA;IL11;IL17B;IL18R1;TNFRSF1B;TGFB1;TNFRSF9;CCL20;CCR7;IL5RA;TGFBR2
prerank	KEGG_LEUKOCYTE_TRANSENDOTHELIAL_MIGRATION	0.3261191208366685	1.2594500012194778	0.0770791	0.52787	1	49/85	0.4137	CLDN19;CXCR4;ITGB2;OCLN;MYL12A;NCF2;CYBB;NCF4;MAPK11;CDC42;MAPK12;GNAI1;ACTN1;ACTB;EZR;RHOH;VCL;RASSF5;RAC1;MSN;ITGB1;PXN;CTNND1;ACTN4;ACTG1;CYBA;MYL9;MAPK14;RHOA;PRKCB;THY1;JAM3;VAV2;CTNNB1;PLCG2;BCAR1;ROCK1;MAPK13;NCF1;PLCG1;PTK2;GNAI3;ROCK2;RAP1B;VAV3;ARHGAP5;MMP9;CTNNA1;CLDN20
prerank	KEGG_SYSTEMIC_LUPUS_ERYTHEMATOSUS	0.39019977722790194	1.2577313843499756	0.1545945945945946	0.5191939917348128	1	2025-12-27	0.2604	C1QB;C1QA;C1QC;SNRPD1;ACTN1;SSB;SNRPD3;ACTN4;CD80;CD40;C3;C8B
prerank	KEGG_CITRATE_CYCLE_TCA_CYCLE	0.39548784716008195	1.2556304100990725	0.16201716738197425	0.5123003969321915	1	2025-09-25	0.1826	PDHA1;SDHC;MDH2;SDHA;CS;IDH3A;SUCLG2;DLD;DLAT
prerank	KEGG_UBIQUITIN_MEDIATED_PROTEOLYSIS	0.31765022692048106	1.2471331967982806	0.0761523	0.5288963863927598	1	89/110	0.5907	UBE2E1;UBE2A;FBXO2;PRPF19;PIAS4;UBE2G1;UBE2I;UBE2M;UBE2D1;CUL1;SOCS1;CDC16;UBE2J1;UBE2S;UBE2K;WWP1;UBE2R2;PPIL2;MDM2;UBA2;FBXW7;SAE1;ANAPC7;CUL2;UBE2Q1;SKP1;SMURF2;TRAF6;UBOX5;SMURF1;FANCL;SKP2;WWP2;UBE2N;CDC27;UBA6;CDC34;RHOBTB2;KLHL9;ANAPC1;UBE2D3;UBE4B;PIAS2;UBE2C;NEDD4;UBE2W;BRCA1;ANAPC10;UBE2Z;CUL5;CUL4A;MGRN1;PRKN;RCHY1;UBE3A;UBE3C;CBL;COP1;CDC23;UBE2B;FBXW8;RBX1;SIAH1;UBE2J2;UBE2QL1;FBXW11…
prerank	KEGG_TYPE_I_DIABETES_MELLITUS	0.4308635236654427	1.236244062937185	0.1939120631341601	0.5562507639476664	1	2025-10-15	0.4274	GAD2;FAS;PTPRN2;HSPD1;CD80;CD28;PTPRN;IFNG;FASLG;ICA1
prerank	KEGG_N_GLYCAN_BIOSYNTHESIS	0.3509162413068179	1.2353062109821773	0.16259298618490967	0.5451433068483204	1	25/38	0.4881	RFT1;ALG2;DAD1;ALG8;ALG12;MGAT2;ALG3;MGAT3;B4GALT1;DDOST;MGAT1;B4GALT2;MAN2A1;ALG10;MOGS;ALG5;DPM2;STT3A;FUT8;MAN1A1;B4GALT3;MGAT5B;MGAT4A;RPN2;RPN1
prerank	KEGG_NUCLEOTIDE_EXCISION_REPAIR	0.3603711677583956	1.2337814222198156	0.16649214659685863	0.5361781210337466	1	29/35	0.5531	MNAT1;ERCC3;RFC4;RPA4;CETN2;CCNH;RFC1;POLE;PCNA;XPC;GTF2H1;POLE3;LIG1;RPA1;RPA3;POLE2;CUL4A;RBX1;RAD23B;RFC3;CDK7;DDB1;ERCC4;DDB2;ERCC8;GTF2H3;CUL4B;RAD23A;ERCC6
prerank	KEGG_APOPTOSIS	0.3263022029821588	1.230411186219427	0.1346153846153846	0.5351841519688606	1	41/67	0.4675	TNFRSF10B;CAPN1;IL1R1;CYCS;CASP6;RIPK1;FAS;CFLAR;CAPN2;PPP3CC;TNFRSF1A;CASP10;IKBKB;CASP8;MAP3K14;TNFSF10;PRKX;MYD88;PRKAR1A;NFKBIA;PPP3R1;BCL2L1;IL1RAP;BID;IRAK2;ENDOD1;CHP1;NGF;DFFB;AKT2;PRKACB;PPP3CB;CASP7;CHUK;FASLG;AKT1;APAF1;EXOG;PRKAR2A;PPP3CA;CASP3
prerank	KEGG_MISMATCH_REPAIR	0.4145835369787497	1.2299379175708125	0.1734806629834254	0.5238371900348803	1	2025-11-18	0.3364	SSBP1;MLH1;RFC4;RPA4;PMS2;RFC1;PCNA;MSH2;LIG1;RPA1;RPA3
prerank	KEGG_FC_GAMMA_R_MEDIATED_PHAGOCYTOSIS	0.32444985311176666	1.2291721432363707	0.125	0.5140345333194553	1	50/77	0.4642	PRKCD;ARPC5L;INPP5D;CDC42;WASF1;ARPC3;SPHK1;PLA2G4A;ARPC1B;WASF3;PIP5K1C;MAP2K1;WASL;PTPRC;ASAP3;ARPC2;PAK1;PLA2G6;ARF6;RAC1;ASAP1;ARPC1A;DNM2;ARPC5;PLPP2;PRKCB;AMPH;PLD1;VAV2;PLCG2;CFL2;LIMK1;SYK;ARPC4;RAF1;NCF1;PLCG1;AKT2;VAV3;RPS6KB1;WASF2;DNM3;GAB2;PLPP3;CRKL;AKT1;MARCKS;CRK;PIP5K1A;DOCK2
prerank	KEGG_P53_SIGNALING_PATHWAY	0.3339904866964987	1.223065061933694	0.1488277268093782	0.5236317152962155	1	39/56	0.504	TNFRSF10B;CDKN1A;GADD45B;CYCS;THBS1;SESN2;CHEK2;FAS;IGFBP3;MDM2;PPM1D;CCNE1;CASP8;SHISA5;CDK2;MDM4;BID;CCNB2;SFN;EI24;CDK1;CCNE2;RCHY1;CCND3;COP1;GADD45G;APAF1;CDKN2A;SIAH1;GTSE1;ZMAT3;ATR;CASP3;CCND2;PTEN;TSC2;PMAIP1;DDB2;TP73
prerank	KEGG_NOTCH_SIGNALING_PATHWAY	0.3486258494039559	1.2109697898137404	0.1900739176346357	0.5541592548589732	1	1936-12-01	0.158	JAG2;NCSTN;DTX2;KAT2A;DTX3L;NUMB;HES1;LFNG;DVL3;CTBP1;HDAC1;MAML2
prerank	KEGG_TGF_BETA_SIGNALING_PATHWAY	0.31614375627668706	1.1913078315989636	0.16177957532861476	0.6165737136639091	1	44/69	0.4672	MYC;PPP2CA;FST;CUL1;THBS1;TFDP1;ACVRL1;E2F5;PITX2;BMP2;RBL2;SKP1;SMURF2;SMAD3;LTBP1;ACVR1;RHOA;ACVR2A;BMPR1A;BMP7;SMURF1;INHBA;RBL1;E2F4;BMP6;GDF7;TGFB1;GDF6;SP1;ROCK1;THBS2;TGFBR2;THBS4;EP300;ROCK2;RPS6KB1;TGFB3;IFNG;TGFBR1;RBX1;PPP2CB;CHRD;TGFB2;BMP5
prerank	KEGG_VEGF_SIGNALING_PATHWAY	0.3243528335693213	1.1897545834297525	0.19328585961342828	0.6088366346735328	1	28/54	0.3555	PTGS2;HSPB1;MAPK11;CDC42;MAPK12;SPHK1;PLA2G4A;PPP3CC;MAPKAPK2;MAP2K1;SRC;VEGFA;PLA2G6;RAC1;PLA2G2A;PXN;MAP2K2;MAPK14;PPP3R1;PRKCB;NFATC1;CHP1;NFATC2;PLCG2;MAPK13;RAF1;PLCG1;PTK2
prerank	KEGG_SELENOAMINO_ACID_METABOLISM	0.38977790110975646	1.188390188089472	0.22916666666666666	0.6009394287313579	1	2025-12-19	0.4514	PAPSS2;GGT5;BUD23;LCMT1;SEPHS1;PAPSS1;LCMT2;MAT2B;CTH;HEMK1;AHCYL1;MARS2
prerank	KEGG_AMYOTROPHIC_LATERAL_SCLEROSIS_ALS	0.32966079885925526	1.1591435394876128	0.23408624229979466	0.7061357733770056	1	21/42	0.3538	MAPK11;CYCS;MAPK12;GRIN1;MAP2K3;PPP3CC;TNFRSF1A;RAC1;GRIA2;GRIN2C;PRPH2;MAPK14;PPP3R1;BCL2L1;BID;NEFL;TNFRSF1B;CHP1;DERL1;MAPK13;CAT
prerank	KEGG_NOD_LIKE_RECEPTOR_SIGNALING_PATHWAY	0.3352776316588073	1.1537567065063832	0.2794577685088634	0.7142946894997898	1	19/34	0.4418	MAPK11;PSTPIP1;MAPK12;HSP90AA1;SUGT1;IKBKB;CARD9;CASP8;TRAF6;MAPK14;HSP90B1;NFKBIA;TAB1;MAPK13;NOD1;TAB2;CHUK;IL6;MAP3K7
prerank	KEGG_ECM_RECEPTOR_INTERACTION	0.3072974762476386	1.1468536502700073	0.25050709939148075	0.7292956211805943	1	40/64	0.5034	CD36;VWF;ITGA7;ITGB6;THBS1;CD44;ITGA1;COL2A1;ITGA9;SDC4;ITGA3;SDC1;TNR;LAMA3;ITGB1;SV2A;LAMC1;COL4A1;LAMB3;GP1BB;DAG1;SDC3;COL1A1;AGRN;COL4A2;THBS2;THBS4;FN1;COL5A2;ITGB3;RELN;TNN;HMMR;COL3A1;COL5A1;COL6A3;ITGA8;GP5;COL1A2;LAMB2
prerank	KEGG_VASOPRESSIN_REGULATED_WATER_REABSORPTION	0.32839989563994465	1.1455191889625111	0.2601880877742947	0.7206705744123613	1	24/37	0.4946	DYNLL2;CREB3;AVP;DYNLL1;RAB5C;PRKX;NSF;DYNC1LI2;GNAS;DCTN4;CREB3L1;RAB11A;CREB3L2;DCTN2;PRKACB;CREB3L3;DYNC1I2;RAB5B;ARHGDIA;DCTN5;RAB11B;DYNC1LI1;DCTN6;CREB1
prerank	KEGG_CHRONIC_MYELOID_LEUKEMIA	0.3126566532842607	1.1452394398945482	0.2512664640324215	0.7076592859115652	1	41/56	0.5332	MYC;CDKN1A;MECOM;MAP2K1;CTBP1;HDAC1;MDM2;SHC1;IKBKB;RB1;E2F3;MAP2K2;SMAD3;RUNX1;NFKBIA;ABL1;BCL2L1;TGFB1;E2F1;TGFBR2;RAF1;AKT2;BRAF;TGFB3;CHUK;GAB2;CBL;TGFBR1;CRKL;AKT1;CDKN2A;SHC3;CRK;TGFB2;SOS2;SOS1;MAPK1;CDK6;PIK3R5;HDAC2;RELA
prerank	KEGG_REGULATION_OF_ACTIN_CYTOSKELETON	0.28028574573221215	1.1305973120592696	0.1871871871871872	0.7556589716797217	1	85/169	0.3931	ITGB2;ITGA7;MYL12A;ARPC5L;ITGB6;FGF9;CDC42;PPP1CC;PAK4;GNG12;WASF1;RRAS2;PDGFB;ITGA1;ARPC3;FGF10;ACTN1;ITGA9;TIAM2;ARPC1B;ACTB;PIP5K1C;MAP2K1;WASL;ARHGEF7;FGFR1;EZR;APC;ARPC2;PAK1;ITGA3;ARHGEF6;VCL;ARHGEF4;RAC1;PDGFA;MSN;ITGB1;PXN;MAP2K2;ACTN4;TMSB4X;PDGFC;ARPC1A;NCKAP1;ACTG1;MYL9;ARPC5;RHOA;MYH9;IQGAP2;PDGFRB;CHRM2;PPP1R12A;FGF18;INSRR;CYFIP1;PIP4K2A;ENAH;SSH2;VAV2;PDGFD;TIAM1;F2R;BCAR1;CFL2;LIM…
prerank	KEGG_MAPK_SIGNALING_PATHWAY	0.27370063116494087	1.1236529796518357	0.196	0.769883	1	118/202	0.4775	MYC;DUSP7;CACNG2;DUSP5;MECOM;CACNA1D;IL1R1;HSPB1;GADD45B;FGF9;MAPK11;CDC42;BDNF;HSPA8;RPS6KA2;DUSP4;DUSP14;GNG12;MAPK12;JUN;RRAS2;PDGFB;DUSP8;CACNA1E;PLA2G4A;RPS6KA5;CACNG5;FAS;RASGRP1;FGF10;IL1R2;MAX;MAP2K3;PPP3CC;MAP4K3;MAPKAPK2;DUSP10;MAP2K1;TNFRSF1A;MAP2K5;FGFR1;RASGRF1;MAP4K4;RPS6KA3;PAK1;IKBKB;PLA2G6;DUSP1;PPM1A;SRF;RAC1;FLNB;PDGFA;PLA2G2A;PTPN5;ATF4;MAP3K14;MAP2K2;MAP3K6;PRKX;TRAF6;CACNB1;…
prerank	KEGG_HEMATOPOIETIC_CELL_LINEAGE	0.30373141118431557	1.1073291619908885	0.32653061224489793	0.8214703634108019	1	13/52	0.1649	CD36;IL11RA;CSF3R;CD1B;IL1R1;CSF1R;CD44;ITGA1;IL1R2;TFRC;CSF3;CSF2RA;ITGA3
prerank	KEGG_PROSTATE_CANCER	0.2926397127867556	1.1057307907410328	0.2913306451612903	0.8138861096238006	1	38/73	0.3812	TGFA;CDKN1A;TCF7L2;TCF7L1;CREB3;PDGFB;HSP90AA1;ERBB2;MAP2K1;FGFR1;MDM2;FOXO1;IKBKB;RB1;PDGFA;CCNE1;E2F3;ATF4;MAP2K2;PDGFC;TCF7;CDK2;HSP90B1;NFKBIA;PDGFRB;AR;INSRR;CREB3L1;GSK3B;CTNNB1;PDGFD;E2F1;RAF1;EP300;CREB3L2;AKT2;BRAF;CREB3L3
prerank	KEGG_ENDOCYTOSIS	0.2744728665895705	1.1017395372555339	0.25925925925925924	0.8165212403493917	1	71/143	0.4204	CXCR4;VPS37A;CDC42;HSPA8;CSF1R;CHMP4B;CLTA;FLT1;MET;USP8;RET;SH3GL1;GRK4;IQSEC3;GRK2;SMAP1;TFRC;EHD4;PRKCI;PIP5K1C;RAB4A;SRC;WWP1;MVB12B;ASAP3;DAB2;CHMP5;MDM2;RNF41;ARF6;RAB11FIP3;GRK6;ASAP1;EHD3;RAB5C;SMURF2;DNM2;TRAF6;RBSN;SMAP2;CHMP4C;CXCR1;SMURF1;ARAP2;PARD6B;MVB12A;TSG101;PLD1;ARFGAP3;EPS15;VPS25;VPS4B;CHMP1B;F2R;PARD3;GIT2;VPS36;VPS37C;RAB11A;NEDD4;PARD6G;AP2A2;STAMBP;EHD2;AP2B1;DNM3;ARAP3;…
prerank	KEGG_ARRHYTHMOGENIC_RIGHT_VENTRICULAR_CARDIOMYOPATHY_ARVC	0.2952388864776878	1.0900291722670372	0.33367139959432046	0.8507732913722598	1	37/60	0.4788	ITGA7;CACNG2;TCF7L2;ITGB6;CACNA1D;DES;TCF7L1;ITGA1;CACNG5;ACTN1;ITGA9;ACTB;ITGA3;JUP;LMNA;ITGB1;ACTN4;ATP2A2;TCF7;ACTG1;CACNB1;DAG1;CACNA2D4;CTNNB1;CDH2;DSP;SGCB;CACNA1C;ITGB3;DSG2;CTNNA1;SGCG;PKP2;CACNG7;CACNG3;CACNA2D1;ITGA8
prerank	KEGG_B_CELL_RECEPTOR_SIGNALING_PATHWAY	0.29003637569038837	1.0682322438946457	0.38250254323499494	0.9259661791274224	1	30/59	0.4097	BLNK;INPP5D;BCL10;PTPN6;JUN;PPP3CC;BTK;MAP2K1;IKBKB;RAC1;MAP2K2;NFKBIA;PPP3R1;PRKCB;DAPP1;NFATC1;CARD11;VAV2;GSK3B;CHP1;NFATC2;RASGRP3;PLCG2;MALT1;SYK;RAF1;AKT2;VAV3;PPP3CB;CHUK
prerank	KEGG_REGULATION_OF_AUTOPHAGY	0.35782957944368277	1.0675785707970766	0.41240478781284007	0.9131049511969386	1	2025-05-18	0.1549	ATG4A;ATG12;BECN1;PIK3C3;PIK3R4
prerank	KEGG_CHEMOKINE_SIGNALING_PATHWAY	0.2702613666042198	1.0646608989323514	0.3406813627254509	0.9102016567656646	1	63/116	0.4767	CXCR4;PRKCD;GNGT2;GNG5;STAT2;CDC42;GNG12;CXCL14;GRK4;GNAI1;GRK2;CCR2;GNG4;GNG2;TIAM2;GNB3;MAP2K1;WASL;PLCB1;SHC1;PAK1;IKBKB;RAC1;GRK6;PXN;PRKX;GNB1;RHOA;NFKBIA;PRKCB;CXCR1;CCL4;VAV2;GSK3B;TIAM1;BCAR1;PARD3;ROCK1;CCL20;CCR7;RAF1;NCF1;PTK2;STAT1;GNAI3;AKT2;BRAF;PRKACB;ROCK2;RAP1B;VAV3;CHUK;CRKL;CCR4;AKT1;GNG10;SHC3;CCL17;CRK;DOCK2;GNAI2;ADCY1;SOS2
prerank	KEGG_GLYCEROLIPID_METABOLISM	-0.196807	-1.05709	0.2631578947368421	0.6423095918060596	0.8721047331319235	1939-06-01	0.0413	GPAM;GPAT2;DGKB;AGPAT4;PLPP1;MGLL
prerank	KEGG_RENAL_CELL_CARCINOMA	0.2881367853002233	1.0529494112184246	0.41284403669724773	0.9439634518566169	1	40/57	0.5305	TGFA;CDC42;PAK4;JUN;MET;PDGFB;EPAS1;GAB1;MAP2K1;ETS1;VEGFA;PAK1;ARNT;EGLN1;RAC1;CUL2;MAP2K2;PGF;VEGFC;TGFB1;RAF1;EP300;AKT2;BRAF;RAP1B;TGFB3;FH;CRKL;AKT1;RBX1;CRK;TGFB2;SOS2;SOS1;ELOC;PAK2;MAPK1;HGF;PAK3;PIK3R5
prerank	KEGG_WNT_SIGNALING_PATHWAY	0.2632904050892737	1.0477253491844765	0.39156626506024095	0.951052	1	69/118	0.472	MYC;TCF7L2;PPP2CA;WNT10A;CSNK2A1;CUL1;JUN;TCF7L1;PPARD;PPP2R5A;CAMK2B;DVL3;PPP3CC;WNT5B;CSNK1E;CTBP1;PLCB1;APC;RAC1;RUVBL1;PPP2R5D;FZD7;FZD2;AXIN1;SKP1;SFRP5;WNT2B;SMAD3;TCF7;PRKX;SOX17;RHOA;PPP3R1;PRKCB;CACYBP;FZD1;NFATC1;GSK3B;VANGL2;CHP1;SENP2;NFATC2;CTNNB1;WNT6;NKD1;TBL1XR1;PPP2R5E;ROCK1;WNT4;CTNNBIP1;EP300;PRKACB;ROCK2;WNT1;PPP3CB;CCND3;NLK;RBX1;PPP2CB;MAP3K7;WNT9A;PORCN;CSNK1A1L;SIAH1;VANGL…
prerank	KEGG_FOCAL_ADHESION	0.2599505650423267	1.0462351201131939	0.38038038038038036	0.9426457363781368	1	101/157	0.523	VWF;ITGA7;MYL12A;ITGB6;CDC42;PPP1CC;PAK4;ZYX;FLT1;JUN;MET;THBS1;ILK;PDGFB;ITGA1;FLT4;FYN;COL2A1;ERBB2;ACTN1;ITGA9;CAPN2;ACTB;PIP5K1C;MAP2K1;SRC;RASGRF1;VEGFA;SHC1;PAK1;ITGA3;VCL;TNR;LAMA3;RAC1;FLNB;PDGFA;ITGB1;PXN;ACTN4;PDGFC;PGF;ACTG1;VEGFC;LAMC1;COL4A1;MYL9;LAMB3;RHOA;PRKCB;PDGFRB;PPP1R12A;COL1A1;VAV2;GSK3B;CTNNB1;PDGFD;COL4A2;BCAR1;MYLK;ROCK1;THBS2;PPP1CA;RAF1;THBS4;PTK2;FN1;AKT2;BRAF;COL5A2;R…
prerank	KEGG_LONG_TERM_POTENTIATION	0.28848446715108544	1.0428658389378092	0.4055441478439425	0.9415897210366415	1	32/52	0.477	RPS6KA2;PPP1CC;GRIN1;CAMK2B;PPP3CC;MAP2K1;PLCB1;RPS6KA3;CALML3;GRIA2;GRIN2C;ATF4;MAP2K2;PRKX;PPP3R1;PRKCB;PPP1R12A;ITPR1;CHP1;PPP1CA;RAF1;EP300;BRAF;CACNA1C;PRKACB;RAP1B;PPP3CB;GNAQ;PPP3CA;CAMK2A;ADCY1;PPP1R1A
prerank	KEGG_GLYOXYLATE_AND_DICARBOXYLATE_METABOLISM	0.35355204156377584	1.026065630717016	0.4391891891891892	0.993245	1	2025-08-16	0.4297	MTHFD2L;MDH2;CS;PGP;MTHFD2;HAO1;MTHFD1;MTHFD1L
prerank	KEGG_VIRAL_MYOCARDITIS	0.3008566052129886	1.0213983861330709	0.4451345755693582	0.9967435887965505	1	15/35	0.272	ITGB2;CYCS;FYN;ACTB;MYH7B;RAC1;CASP8;CD80;ACTG1;CD40;MYH9;ABL1;DAG1;BID;EIF4G1
prerank	KEGG_GNRH_SIGNALING_PATHWAY	0.26818875625482375	1.0182633545529285	0.4777777777777778	0.9953614021241755	1	54/70	0.6285	PRKCD;HBEGF;CACNA1D;MAPK11;CDC42;MAPK12;JUN;PLA2G4A;CAMK2B;MAP2K3;MAP2K1;SRC;PLCB1;CALML3;PLA2G6;FSHB;PLA2G2A;ATF4;MAP2K2;PRKX;MAPK14;PRKCB;GNAS;ITPR1;PLD1;MAP2K4;MAPK13;RAF1;MAP3K3;CACNA1C;PRKACB;GNAQ;CAMK2A;PLA2G12A;ADCY1;SOS2;MAP3K4;SOS1;CALM1;MMP2;MAPK1;CALM2;MAPK9;PTK2B;ADCY6;MAP2K7;CAMK2G;MAP3K1;ADCY7;GNA11;ADCY2;KRAS;MAPK8;GRB2
prerank	KEGG_NEUROTROPHIN_SIGNALING_PATHWAY	0.2601873081941293	1.0144373467934076	0.48841893252769386	0.99545	1	64/99	0.555	PRKCD;MAPK11;CDC42;BDNF;RPS6KA2;MAPK12;JUN;RPS6KA5;CAMK2B;MAPKAPK2;GAB1;MAP2K1;YWHAB;MAP2K5;RPS6KA3;CALML3;SHC1;IKBKB;RAC1;YWHAZ;ATF4;MAP2K2;YWHAQ;TRAF6;MAPK14;RHOA;NFKBIA;IRS1;ABL1;IRAK2;GSK3B;NGF;PLCG2;NTRK2;MAPK13;RAF1;PLCG1;YWHAG;MAP3K3;AKT2;BRAF;RAP1B;YWHAE;CRKL;FASLG;PRDM4;AKT1;ARHGDIA;SHC3;CRK;CAMK2A;SH2B3;SOS2;SOS1;TP73;CALM1;NGFR;MAPK1;CALM2;PIK3R5;RELA;MAPK9;IRAK4;PIK3CD
prerank	KEGG_GLYCEROPHOSPHOLIPID_METABOLISM	-0.17198	-1.01364	0.5833333333333334	0.6812152412445512	0.9224572004028198	1960-11-01	0.0625	GPAM;GPAT2;DGKB;AGPAT4;CDS1;PEMT;PLPP1;PLA2G10;CHPT1;PLA2G15;ETNK2
prerank	KEGG_COMPLEMENT_AND_COAGULATION_CASCADES	0.28211392180644407	1.0023624159501237	0.48045267489711935	1	1	20/44	0.4272	F13A1;F3;C1QB;C1QA;VWF;C1QC;C3AR1;F8;PLAU;TFPI;C3;C8B;SERPINC1;F5;F2R;BDKRB1;FGB;KNG1;F13B;C1S
prerank	KEGG_HUNTINGTONS_DISEASE	0.2501960276259502	0.9977758523126078	0.5125376128385155	1	1	63/130	0.4439	DNAL4;POLR2H;DNAL1;POLR2E;SDHC;POLR2F;TBP;NDUFS7;POLR2B;BDNF;CYCS;NDUFAB1;ATP5MC3;CLTA;CREB3;NDUFS3;TAF4;UQCRB;GRIN1;SDHA;VDAC2;POLR2C;TAF4B;PPID;HDAC1;PLCB1;TFAM;NRF1;CASP8;NDUFS1;SLC25A5;VDAC1;ATP5F1B;POLR2I;POLR2K;POLR2D;DCTN4;ITPR1;TBPL1;CREB3L1;UQCRH;UQCRC1;SP1;SIN3A;PPARG;POLR2L;AP2A2;EP300;CREB3L2;DCTN2;CREB3L3;AP2B1;RCOR1;NDUFB5;SDHB;GNAQ;COX5A;UQCRQ;NDUFC2;NDUFS8;APAF1;COX5B;NDUFA9
prerank	KEGG_SPHINGOLIPID_METABOLISM	0.2909820697048477	0.9959984143208395	0.49111807732497387	1	1	17/35	0.4226	SGPP2;SGMS1;GAL3ST1;SPHK1;ASAH1;GALC;SMPD4;ARSA;PLPP2;ENPP7;B4GALT6;DEGS1;DEGS2;UGT8;NEU2;SGMS2;PLPP3
prerank	KEGG_PATHWAYS_IN_CANCER	0.2384397770600225	0.9926643340619867	0.546	1	1	105/272	0.3137	TGFA;MYC;PTGS2;PIAS4;CDKN1A;CSF3R;MLH1;TFG;DAPK1;TCF7L2;TRAF3;MECOM;FGF9;CDC42;CYCS;WNT10A;CSF1R;JUN;MET;RET;TCF7L1;ZBTB16;PDGFB;TRAF5;PPARD;FAS;HSP90AA1;FGF10;ERBB2;EPAS1;MAX;DVL3;CDH1;WNT5B;CKS1B;MAP2K1;TPM3;ETS1;CTBP1;HDAC1;FGFR1;RAD51;MDM2;FOXO1;VEGFA;APC;CSF2RA;BMP2;IKBKB;ITGA3;LAMA3;ARNT;RASSF5;EGLN1;RB1;RAC1;JUP;PDGFA;CCNE1;E2F3;FZD7;ITGB1;CUL2;CASP8;MAP2K2;FZD2;AXIN1;WNT2B;SMAD3;TCF7;PGF;…
prerank	KEGG_CYSTEINE_AND_METHIONINE_METABOLISM	0.30072645798005043	0.9906852235963209	0.5159235668789809	1	1	16/26	0.4618	DNMT1;AMD1;APIP;SMS;LDHB;DNMT3B;TRDMT1;LDHA;MTAP;SRM;MAT2B;CTH;GOT2;AHCYL1;CDO1;GOT1
prerank	KEGG_PANCREATIC_CANCER	0.26894798034454054	0.9792119286148095	0.5408678102926338	1	1	39/57	0.5399	TGFA;CDC42;ERBB2;MAP2K1;RAD51;VEGFA;IKBKB;ARHGEF6;RB1;RAC1;E2F3;SMAD3;PGF;VEGFC;BRCA2;JAK1;BCL2L1;PLD1;TGFB1;E2F1;TGFBR2;RAF1;STAT1;AKT2;BRAF;TGFB3;CHUK;TGFBR1;AKT1;CDKN2A;RALBP1;TGFB2;EGF;MAPK1;CDK6;PIK3R5;RALA;RELA;MAPK9
prerank	KEGG_OLFACTORY_TRANSDUCTION	0.30010423258660107	0.9698033375085294	0.5364025695931478	1	1	19/26	0.6829	PRKG2;CAMK2B;CALML3;PRKX;CLCA1;PRKACB;CAMK2A;GUCA1C;CALM1;CALM2;GUCA1B;PDC;CAMK2G;GNAL;PDE1C;GUCA1A;CNGA3;OR5AS1;CLCA2
prerank	KEGG_GLIOMA	0.272046	0.9688287849974146	0.561531	1	1	33/48	0.5305	TGFA;CDKN1A;PDGFB;CAMK2B;MAP2K1;MDM2;CALML3;SHC1;RB1;PDGFA;E2F3;MAP2K2;PRKCB;PDGFRB;E2F1;PLCG2;RAF1;PLCG1;AKT2;BRAF;AKT1;CDKN2A;SHC3;EGF;CAMK2A;PTEN;SOS2;SOS1;CALM1;MAPK1;CDK6;CALM2;PIK3R5
prerank	KEGG_HYPERTROPHIC_CARDIOMYOPATHY_HCM	0.25708240467096316	0.9633728393325304	0.5866935483870968	1	1	37/66	0.4788	ITGA7;CACNG2;ITGB6;CACNA1D;DES;PRKAB1;ITGA1;CACNG5;ITGA9;ACTB;TPM3;PRKAG3;ITGA3;TPM1;LMNA;ITGB1;ATP2A2;ACTG1;CACNB1;PRKAB2;DAG1;CACNA2D4;TGFB1;TPM4;SGCB;MYH7;CACNA1C;TGFB3;ITGB3;IL6;SGCG;PRKAA1;CACNG7;TGFB2;CACNG3;CACNA2D1;ITGA8
prerank	KEGG_JAK_STAT_SIGNALING_PATHWAY	0.2454982056112327	0.9628439853688497	0.5861723446893787	1	1	29/100	0.2561	MYC;IL11RA;PIAS4;CSF3R;IL21R;IFNGR2;STAT2;SPRY1;PTPN6;SOCS5;PIM1;SOCS1;CSF3;SOCS7;SPRY3;CSF2RA;SPRED1;CLCF1;IL13RA1;IL22RA1;SPRED2;GHR;TYK2;IL10RA;IL19;IFNAR1;IL13RA2;JAK1;BCL2L1
prerank	KEGG_T_CELL_RECEPTOR_SIGNALING_PATHWAY	0.24416960162126236	0.944389	0.6129032258064516	1	1	54/87	0.5399	MAPK11;CDC42;BCL10;PAK4;PTPN6;MAPK12;JUN;LCP2;RASGRP1;FYN;NCK2;DLG1;PPP3CC;MAP2K1;PTPRC;PAK1;IKBKB;MAP3K14;MAP2K2;MAPK14;RHOA;NFKBIA;PPP3R1;NFATC1;CARD11;VAV2;GSK3B;CHP1;NFATC2;MALT1;MAPK13;RAF1;PLCG1;AKT2;VAV3;CD28;GRAP2;PPP3CB;IFNG;CHUK;CBL;AKT1;MAP3K7;PPP3CA;SOS2;IL10;SOS1;PAK2;MAPK1;PAK3;CD3D;PIK3R5;RELA;MAPK9
prerank	KEGG_HEDGEHOG_SIGNALING_PATHWAY	0.2540645549974479	0.9225843504282846	0.6076604554865425	1	1	29/47	0.5218	ZIC2;WNT10A;WNT5B;GAS1;CSNK1E;BMP2;RAB23;CSNK1D;WNT2B;PRKX;SMO;BMP7;BMP6;GSK3B;WNT6;WNT4;PRKACB;WNT1;LRP2;WNT9A;CSNK1A1L;GLI3;BMP5;CSNK1G1;FBXW11;PTCH2;BMP4;DHH;GLI2
prerank	KEGG_OXIDATIVE_PHOSPHORYLATION	0.23847490326057835	0.9191432933823038	0.693159	1	1	52/88	0.5649	ATP6V0A4;ATP6V1E1;ATP6V0D1;SDHC;NDUFS7;NDUFAB1;ATP5MC3;NDUFS3;UQCRB;ATP6V0C;SDHA;NDUFS1;ATP6V1C2;ATP6V0D2;ATP5F1B;ATP6AP1;PPA1;ATP12A;COX15;UQCRH;UQCRC1;ATP6V1G1;COX11;ATP6V1G3;ATP6V1D;ATP6V1C1;NDUFB5;ATP6V1B2;SDHB;COX5A;UQCRQ;NDUFC2;NDUFS8;COX5B;NDUFA9;TCIRG1;NDUFB4;COX10;ATP6V1A;ATP5F1D;ATP6V0B;COX4I2;NDUFB3;ATP6V1H;ATP6V0A2;ATP4B;NDUFS6;NDUFS2;NDUFS4;ATP5MC2;COX6C;ATP6V0E2
prerank	KEGG_GAP_JUNCTION	0.24134825801896043	0.9108093921216979	0.6656534954407295	1	1	37/69	0.4767	HTR2A;PDGFB;GNAI1;PRKG2;DRD1;MAP2K1;SRC;MAP2K5;TUBB6;PLCB1;PDGFA;CSNK1D;MAP2K2;PDGFC;PRKX;PRKCB;GUCY1B1;PDGFRB;GNAS;ITPR1;TUBA1B;PDGFD;TUBB;RAF1;GNAI3;PRKACB;HTR2C;CDK1;GNAQ;GUCY1A1;TUBAL3;HTR2B;EGF;TUBA3E;GNAI2;ADCY1;SOS2
prerank	KEGG_FATTY_ACID_METABOLISM	0.27417682405141336	0.9045030371776694	0.6422505307855626	1	1	14/29	0.4321	ACSL4;ACSL5;ACAT2;ACSL1;ECI1;ACAA2;HADHB;ADH5;ACSL3;ALDH7A1;GCDH;HADHA;ALDH9A1;ACADSB
prerank	KEGG_AMINOACYL_TRNA_BIOSYNTHESIS	0.30464136672727604	0.9019076270742279	0.6226622662266227	1	1	15/17	0.6611	MTFMT;EARS2;FARSB;FARSA;YARS2;CARS2;WARS2;MARS2;DARS2;IARS2;SEPSECS;PARS2;LARS2;AARS2;RARS2
prerank	KEGG_LYSOSOME	0.23099751526201376	0.8996726636882868	0.7151454363089268	1	1	28/99	0.2485	ATP6V0A4;LAPTM4B;LAPTM5;ACP5;ATP6V0D1;AP4B1;CTSS;LAMP1;CTSK;GGA3;AP3S1;CLTA;ATP6V0C;ASAH1;GALC;AP4E1;CD164;GNPTG;ENTPD4;LAPTM4A;NAGPA;AP1M1;LIPA;ATP6V0D2;ARSA;ATP6AP1;ACP2;NPC1
prerank	KEGG_SMALL_CELL_LUNG_CANCER	0.23736457331118577	0.8965648285165181	0.7121212121212122	1	1	49/71	0.5629	MYC;PTGS2;PIAS4;TRAF3;CYCS;TRAF5;MAX;CKS1B;IKBKB;ITGA3;LAMA3;RB1;CCNE1;E2F3;ITGB1;TRAF6;LAMC1;COL4A1;CDK2;LAMB3;NFKBIA;BCL2L1;SKP2;RXRG;COL4A2;E2F1;PIAS2;TRAF1;PTK2;FN1;AKT2;RXRA;CCNE2;CHUK;AKT1;APAF1;PTEN;NOS2;PIAS1;LAMB2;CDKN2B;CDK6;PIK3R5;RELA;PIAS3;XIAP;ITGAV;PIK3CD;BIRC2
prerank	KEGG_FRUCTOSE_AND_MANNOSE_METABOLISM	0.2620773774337612	0.8871803331232841	0.6516736401673641	1	1	2025-11-29	0.3553	FPGT;PMM2;PFKFB2;PFKFB3;HK2;MTMR1;PFKP;GMPPA;MTMR7;MTMR6;GMPPB
prerank	KEGG_TIGHT_JUNCTION	0.2286167603002141	0.883172	0.7373737373737373	1	1	49/90	0.4727	CLDN19;PRKCD;OCLN;MYL12A;PPP2CA;CDC42;CSNK2A1;PPP2R2D;RRAS2;GNAI1;CTTN;ACTN1;PRKCI;HCLS1;ACTB;SRC;TJP2;MYH7B;ACTN4;MAGI1;EXOC3;ACTG1;MYL9;PPP2R2A;RHOA;MYH9;PRKCB;PARD6B;JAM3;VAPA;CTNNB1;AMOTL1;PARD3;PARD6G;LLGL2;MYH10;GNAI3;MYH7;AKT2;LLGL1;CTNNA1;CLDN20;AFDN;AKT1;PPP2CB;CASK;PATJ;PTEN;GNAI2
prerank	KEGG_NATURAL_KILLER_CELL_MEDIATED_CYTOTOXICITY	0.23487636512984045	0.879418	0.7151515151515152	1	1	31/63	0.4035	TNFRSF10B;ITGB2;IFNGR2;PTPN6;LCP2;CD48;FAS;FYN;PPP3CC;MAP2K1;SHC1;PAK1;RAC1;MAP2K2;TNFSF10;IFNAR1;PPP3R1;PRKCB;BID;NFATC1;VAV2;CHP1;NFATC2;PLCG2;SYK;RAF1;PLCG1;BRAF;VAV3;PPP3CB;IFNG
prerank	KEGG_VASCULAR_SMOOTH_MUSCLE_CONTRACTION	0.2303383432490838	0.8793169244285224	0.7325933400605449	1	1	45/79	0.5244	PRKCD;RAMP2;CACNA1D;PPP1CC;PLA2G4A;MAP2K1;PLCB1;KCNMB4;CALML3;PLA2G6;PLA2G2A;MAP2K2;PRKX;CALCRL;MYL9;CALD1;RHOA;PRKCB;GUCY1B1;PPP1R12A;GNAS;ITPR1;MYLK;ROCK1;NPR2;PPP1CA;RAF1;BRAF;CACNA1C;PRKACB;ROCK2;MYL6;GNAQ;GUCY1A1;ADORA2B;AVPR1B;PLA2G12A;ADCY1;ACTA2;ADRA1D;CALM1;MYLK3;MAPK1;ACTG2;CALM2
prerank	KEGG_STARCH_AND_SUCROSE_METABOLISM	-0.183236	-0.878217	0.72	0.9926349015481738	0.9838872104733132	2025-04-23	0.0617	UGT1A1;AMY1A;PYGB;PGM2L1
prerank	KEGG_BASAL_CELL_CARCINOMA	0.23388203155989823	0.8473068782184197	0.7474226804123711	1	1	18/47	0.3295	TCF7L2;WNT10A;TCF7L1;DVL3;WNT5B;APC;BMP2;FZD7;FZD2;AXIN1;WNT2B;TCF7;SMO;FZD1;GSK3B;CTNNB1;WNT6;WNT4
prerank	KEGG_ENDOMETRIAL_CANCER	0.24094036356438225	0.8463734089335091	0.7336108220603538	1	1	1941-12-01	0.2143	MYC;MLH1;TCF7L2;TCF7L1;ILK;ERBB2;CDH1;MAP2K1;APC;MAP2K2;AXIN1;TCF7
prerank	KEGG_ALZHEIMERS_DISEASE	0.21288154820646477	0.8460428767619206	0.845	1	1	73/121	0.5782	ERN1;LPL;SDHC;NCSTN;CAPN1;CACNA1D;NDUFS7;CYCS;NDUFAB1;ATP5MC3;NDUFS3;EIF2AK3;UQCRB;GRIN1;FAS;SDHA;CAPN2;PPP3CC;TNFRSF1A;PLCB1;CALML3;ADAM10;GRIN2C;CASP8;NDUFS1;ATP2A2;ATP5F1B;PPP3R1;ATP2A3;SNCA;BID;ITPR1;UQCRH;UQCRC1;GSK3B;CHP1;CACNA1C;ATF6;NDUFB5;NAE1;SDHB;PPP3CB;CASP7;GNAQ;COX5A;UQCRQ;BACE2;NDUFC2;NDUFS8;RYR3;APAF1;COX5B;NDUFA9;NDUFB4;PPP3CA;CASP3;ADAM17;ATP5F1D;COX4I2;CALM1;MAPK1;NDUFB3;MME;CA…
prerank	KEGG_INTESTINAL_IMMUNE_NETWORK_FOR_IGA_PRODUCTION	0.2591180093745426	0.842791	0.7275607180570222	1	1	18/25	0.6673	CXCR4;ICOSLG;MAP3K14;CD80;CD40;TGFB1;CD28;IL6;IL10;TNFSF13B;AICDA;ICOS;TNFRSF13B;CCR9;CCR10;CD40LG;PIGR;TNFRSF13C
prerank	KEGG_ERBB_SIGNALING_PATHWAY	0.22315845628430003	0.8420141682050849	0.7844129554655871	1	1	54/69	0.6315	TGFA;MYC;CDKN1A;HBEGF;PAK4;JUN;BTC;ERBB2;CAMK2B;NCK2;GAB1;MAP2K1;SRC;SHC1;PAK1;MAP2K2;PRKCB;ABL1;GSK3B;PLCG2;MAP2K4;RAF1;PLCG1;PTK2;AKT2;BRAF;RPS6KB1;CBL;CRKL;AKT1;AREG;SHC3;CRK;EGF;CAMK2A;SOS2;SOS1;PAK2;MAPK1;PAK3;PIK3R5;MAPK9;PIK3CD;MAP2K7;ABL2;CBLB;NRG2;CAMK2G;EREG;KRAS;MAPK8;GRB2;NRG1;ERBB3
prerank	KEGG_COLORECTAL_CANCER	0.23260228572952746	0.8399277975421089	0.7663934426229508	1	1	33/50	0.555	MYC;MLH1;TCF7L2;CYCS;JUN;TCF7L1;MAP2K1;APC;RAC1;AXIN1;SMAD3;TCF7;MSH2;RHOA;GSK3B;CTNNB1;TGFB1;TGFBR2;RAF1;AKT2;BRAF;TGFB3;BIRC5;TGFBR1;AKT1;TGFB2;CASP3;MSH6;MAPK1;PIK3R5;MAPK9;APPL1;PIK3CD
prerank	KEGG_BUTANOATE_METABOLISM	0.264031	0.8390436505496631	0.7331887201735358	1	1	13/24	0.4233	PDHA1;GAD2;OXCT1;ACAT2;AACS;PDHB;HMGCL;L2HGDH;ALDH7A1;HADHA;BDH2;ALDH5A1;ALDH9A1
prerank	KEGG_FC_EPSILON_RI_SIGNALING_PATHWAY	0.22664815373798725	0.8369738525862292	0.7814096016343207	1	1	25/59	0.3883	PRKCD;MAPK11;INPP5D;MAPK12;LCP2;PLA2G4A;FYN;MAP2K3;BTK;MAP2K1;PLA2G6;RAC1;PLA2G2A;MAP2K2;MAPK14;PRKCB;VAV2;PLCG2;MAP2K4;MAPK13;SYK;RAF1;PLCG1;AKT2;VAV3
prerank	KEGG_TASTE_TRANSDUCTION	-0.182363	-0.825061	0.7171717171717171	1	0.9879154078549849	2025-04-19	0.0712	CACNA1B;SCNN1B;ADCY8;SCNN1G
prerank	KEGG_ACUTE_MYELOID_LEUKEMIA	0.23270054417517266	0.8201066495840779	0.7850467289719626	1	1	13/44	0.2428	MYC;TCF7L2;TCF7L1;ZBTB16;PIM1;PPARD;MAP2K1;IKBKB;JUP;MAP2K2;TCF7;RARA;RUNX1
prerank	KEGG_AXON_GUIDANCE	0.2120991925959613	0.8198771876653594	0.8480885311871227	1	1	63/98	0.523	CXCR4;RGS3;EPHB1;UNC5B;CDC42;PAK4;MET;EPHA2;ROBO2;GNAI1;FES;FYN;NCK2;PPP3CC;EPHA4;SEMA4C;NRP1;PAK1;RAC1;SRGAP1;NTN4;SEMA4D;ITGB1;PLXNB2;RHOA;PPP3R1;ABL1;SEMA3D;EPHB3;NGEF;NFATC1;GSK3B;CHP1;NFATC2;CFL2;LIMK1;ROCK1;EFNB1;SEMA3E;PTK2;GNAI3;EPHB2;EPHA3;ROCK2;ROBO1;PPP3CB;PLXNB3;EPHA8;PLXNA2;UNC5C;SLIT2;PPP3CA;DPYSL2;GNAI2;DPYSL5;EPHA7;SEMA3F;PLXNC1;PAK2;PLXNA1;MAPK1;EFNA5;PAK3
prerank	KEGG_PPAR_SIGNALING_PATHWAY	0.22777547939523085	0.8181447512749388	0.7929969104016478	1	1	1951-09-01	0.1159	FABP7;CD36;FABP4;LPL;NR1H3;ILK;ACSL4;PPARD;ACSL5
prerank	KEGG_DILATED_CARDIOMYOPATHY	0.21417187110144115	0.8133052594229436	0.8245967741935484	1	1	36/70	0.4788	ITGA7;CACNG2;ITGB6;CACNA1D;DES;ITGA1;CACNG5;ITGA9;ACTB;TPM3;ITGA3;TPM1;LMNA;ITGB1;ATP2A2;ACTG1;PRKX;CACNB1;DAG1;GNAS;CACNA2D4;TGFB1;TPM4;SGCB;MYH7;CACNA1C;PRKACB;TGFB3;ITGB3;SGCG;CACNG7;TGFB2;CACNG3;ADCY1;CACNA2D1;ITGA8
prerank	KEGG_MELANOGENESIS	0.20911173393760607	0.8131139436401541	0.8209255533199196	1	1	35/82	0.3975	TCF7L2;WNT10A;TCF7L1;CREB3;GNAI1;CAMK2B;DVL3;WNT5B;MAP2K1;PLCB1;CALML3;DCT;FZD7;MAP2K2;FZD2;WNT2B;TCF7;PRKX;PRKCB;FZD1;GNAS;CREB3L1;GSK3B;CTNNB1;WNT6;WNT4;RAF1;EDN1;EP300;GNAI3;CREB3L2;PRKACB;CREB3L3;WNT1;GNAO1
prerank	KEGG_LYSINE_DEGRADATION	0.23917020385630025	0.8105377597896999	0.7739221871713985	1	1	24/34	0.6179	SUV39H2;ACAT2;TMLHE;KMT5C;AASS;ALDH7A1;DOT1L;AASDH;PLOD2;GCDH;HADHA;SETD2;ALDH9A1;SETDB1;EHMT1;PLOD1;AASDHPPT;KMT5B;SUV39H1;ACAT1;NSD3;SETD1B;ASH1L;OGDHL
prerank	KEGG_VALINE_LEUCINE_AND_ISOLEUCINE_DEGRADATION	0.2355327460973031	0.8011186496914118	0.7763975155279503	1	1	21/35	0.5862	OXCT1;ACAT2;HIBADH;DLD;IVD;DBT;PCCA;ACAA2;HADHB;HMGCL;ALDH7A1;BCAT1;HADHA;ALDH9A1;ACADSB;ACAD8;ACADS;AUH;HMGCS1;ACAT1;ALDH6A1
prerank	KEGG_GLYCINE_SERINE_AND_THREONINE_METABOLISM	-0.177206	-0.798142	0.839623	0.9869505212959294	0.9919436052366566	2025-04-19	0.0795	DAO;GLDC;SARDH;MAOA
prerank	KEGG_GLYCOLYSIS_GLUCONEOGENESIS	0.22515250165695117	0.7979209871937576	0.787435	1	1	19/40	0.4387	PDHA1;AKR1A1;DLD;LDHB;DLAT;PGM1;LDHA;HK2;ADH5;PDHB;ALDH1A3;GPI;PFKP;ALDH7A1;BPGM;PGAM1;ALDH9A1;PKM;PCK1
prerank	KEGG_PENTOSE_PHOSPHATE_PATHWAY	0.25927045473542976	0.7928765260433812	0.7677777777777778	1	1	2025-03-19	0.0523	PGD;TALDO1;RPIA
prerank	KEGG_HISTIDINE_METABOLISM	0.2569879516965191	0.7915546143591691	0.790043	1	1	14/21	0.6278	BUD23;LCMT1;ALDH1A3;ALDH7A1;UROC1;LCMT2;ALDH9A1;HEMK1;CNDP1;AMDHD1;HAL;HDC;DDC;ASPA
prerank	KEGG_PARKINSONS_DISEASE	0.20469137404533386	0.7870932543611645	0.8874371859296483	1	1	51/85	0.5848	UBE2G1;SDHC;UBB;NDUFS7;CYCS;NDUFAB1;ATP5MC3;NDUFS3;UQCRB;SDHA;GPR37;VDAC2;UBE2J1;PPID;NDUFS1;SLC18A1;SLC25A5;VDAC1;ATP5F1B;LRRK2;SNCA;UQCRH;UQCRC1;PRKN;NDUFB5;SDHB;COX5A;UQCRQ;PARK7;NDUFC2;NDUFS8;APAF1;COX5B;NDUFA9;NDUFB4;SLC25A4;CASP3;PINK1;UBE2J2;HTRA2;ATP5F1D;COX4I2;NDUFB3;NDUFS6;NDUFS2;NDUFS4;ATP5MC2;COX6C;NDUFA4;CASP9;UQCR11
prerank	KEGG_PYRUVATE_METABOLISM	0.239698	0.7853026026110931	0.8071278825995807	1	1	16/28	0.4958	PDHA1;MDH2;HAGHL;ACAT2;DLD;LDHB;DLAT;LDHA;PDHB;ALDH7A1;ALDH9A1;PKM;PCK1;HAGH;ACSS1;ME1
prerank	KEGG_CARDIAC_MUSCLE_CONTRACTION	-0.128593	-0.781667	0.88	0.9338518963875946	0.9939577039274925	1949-06-01	0.0439	CACNG1;ATP1B3;MYL2;TNNC1;CACNA2D2;COX7A2
prerank	KEGG_ALANINE_ASPARTATE_AND_GLUTAMATE_METABOLISM	0.247011	0.7811875472964875	0.7875536480686696	1	1	2025-07-23	0.2373	PPAT;GAD2;AGXT2;GLS;GFPT2;GFPT1;ALDH4A1
prerank	KEGG_ARACHIDONIC_ACID_METABOLISM	0.23894423292030786	0.7751443510615508	0.7991498405951116	1	1	2025-07-27	0.1877	PTGS2;GGT5;ALOX5;PLA2G4A;PLA2G6;LTA4H;PLA2G2A
prerank	KEGG_PROGESTERONE_MEDIATED_OOCYTE_MATURATION	0.20488619534829272	0.773357	0.8686868686868687	1	1	50/70	0.6228	MAPK11;RPS6KA2;SPDYA;MAPK12;GNAI1;CDC16;HSP90AA1;MAP2K1;RPS6KA3;MAD2L1;ANAPC7;PRKX;CDK2;MAPK14;CCNA2;CDC27;CCNB2;ANAPC1;MAPK13;RAF1;ANAPC10;GNAI3;AKT2;BRAF;PRKACB;MAD2L2;CDK1;PDE3A;CDC23;AKT1;BUB1;GNAI2;ADCY1;ANAPC5;MOS;MAPK1;PLK1;PIK3R5;MAPK9;PGR;PIK3CD;ADCY6;ANAPC4;FZR1;CDC25B;ADCY7;CDC25A;ADCY2;KRAS;MAPK8
prerank	KEGG_PRIMARY_IMMUNODEFICIENCY	0.24143902340762344	0.7698364233658047	0.8196371398078975	1	1	2025-05-24	0.1433	BLNK;UNG;DCLRE1C;BTK;PTPRC
prerank	KEGG_CELL_ADHESION_MOLECULES_CAMS	0.19865153333789679	0.7671495535140905	0.8733668341708543	1	1	17/73	0.2205	CLDN19;ITGB2;OCLN;NFASC;ALCAM;CNTN2;NRXN3;CNTNAP1;ITGA9;CDH1;SDC4;PTPRC;SDC1;ICOSLG;ITGB1;CD80;CD40
prerank	KEGG_GLYCOSYLPHOSPHATIDYLINOSITOL_GPI_ANCHOR_BIOSYNTHESIS	0.24919571300155602	0.76389	0.7997799779977998	1	1	2025-11-21	0.4955	PIGA;PIGT;PIGS;PIGW;PIGY;DPM2;PIGM;PIGC;PIGO;PIGB;PIGU
prerank	KEGG_INOSITOL_PHOSPHATE_METABOLISM	0.20946153075072138	0.761694	0.8593429158110883	1	1	33/48	0.5862	PLCD4;PIP5K1C;PLCB1;PIK3C3;INPP5B;IPPK;ITPKA;SYNJ2;MIOX;IMPA2;PIP4K2A;INPP5E;PLCG2;INPP4B;PLCD1;ITPK1;PLCG1;PLCZ1;PIK3C2A;INPP5A;SYNJ1;PIP5K1A;ITPKB;PTEN;PIP4K2B;INPPL1;PLCE1;IPMK;IMPA1;PIK3CD;INPP4A;MINPP1;ALDH6A1
prerank	KEGG_ADIPOCYTOKINE_SIGNALING_PATHWAY	0.20806805764849723	0.7561731840738307	0.8695652173913043	1	1	23/53	0.4408	CD36;PRKAB1;ACSL4;ACSL5;TNFRSF1A;ACSL1;PRKAG3;IKBKB;NFKBIA;IRS1;PRKAB2;STK11;RXRG;TNFRSF1B;CAMKK1;ACSL3;AKT2;NPY;RXRA;CHUK;AKT1;PCK1;PRKAA1
prerank	KEGG_ABC_TRANSPORTERS	0.23032849995565402	0.756154	0.8432203389830508	1	1	2025-12-28	0.4076	ABCC5;ABCD4;ABCB11;ABCC6;ABCB10;ABCC8;ABCC9;ABCB1;ABCC1;ABCC4;ABCG8;ABCA3
prerank	KEGG_BIOSYNTHESIS_OF_UNSATURATED_FATTY_ACIDS	0.25512013073472795	0.7534368785847899	0.8207126948775055	1	1	2025-09-17	0.508	BAAT;ACOT7;ELOVL5;HSD17B12;HADHA;SCD5;HACD1;YOD1;FADS2
prerank	KEGG_LONG_TERM_DEPRESSION	0.20810660991112764	0.7415760505519373	0.8719262295081968	1	1	23/47	0.4727	PPP2CA;GNAI1;PLA2G4A;PRKG2;MAP2K1;PLCB1;PLA2G6;GRIA2;PLA2G2A;MAP2K2;PRKCB;GUCY1B1;GNAS;ITPR1;RAF1;GNAI3;BRAF;GNAO1;GNAQ;GUCY1A1;PPP2CB;PLA2G12A;GNAI2
prerank	KEGG_GLYCOSPHINGOLIPID_BIOSYNTHESIS_LACTO_AND_NEOLACTO_SERIES	-0.163705	-0.730822	0.9239130434782609	0.9183826845032316	0.9969788519637462	2025-04-19	0.0931	ST3GAL4;GCNT2;ST8SIA1;B3GALT2
prerank	KEGG_O_GLYCAN_BIOSYNTHESIS	0.22620722256132397	0.7277963708576548	0.8653637350705755	1	1	18/25	0.5859	GALNT18;GALNT14;B4GALT5;ST3GAL1;GALNT7;GCNT4;C1GALT1C1;GALNT2;GCNT3;ST6GALNAC1;GALNT16;GALNT13;GALNT17;GALNT9;GCNT1;GALNT15;GALNT12;ST3GAL2
prerank	KEGG_CALCIUM_SIGNALING_PATHWAY	0.1774013529092228	0.7140500497819247	0.9569569569569569	1	1	75/146	0.5127	PLCD4;PTAFR;CACNA1D;SLC8A2;ATP2B1;HTR2A;HTR4;GRIN1;CACNA1E;SPHK1;ERBB2;CAMK2B;DRD1;VDAC2;PPP3CC;CHRNA7;PPID;PLCB1;CALML3;TBXA2R;GRIN2C;ATP2A2;SLC25A5;VDAC1;ITPKA;PRKX;PTGFR;CCKBR;PHKA1;PPP3R1;PRKCB;ATP2A3;PDGFRB;CHRM2;GNAS;ITPR1;CHP1;PLCG2;HRH2;F2R;MYLK;P2RX1;PLCD1;ATP2B4;PLCG1;CHRM1;PHKB;CACNA1C;PRKACB;BDKRB1;PLCZ1;HTR2C;PPP3CB;GRPR;GNAQ;ADORA2B;CACNA1H;RYR3;AVPR1B;HTR2B;PPP3CA;SLC25A4;TRPC1;ITP…
prerank	KEGG_NICOTINATE_AND_NICOTINAMIDE_METABOLISM	0.2339143368753825	0.7086690648063434	0.8581081081081081	1	1	13/19	0.6122	NMNAT2;NT5C2;NT5E;NT5C1A;NT5C3A;NADK;CD38;NNT;NMNAT1;ENPP3;NADSYN1;NMRK1;BST1
prerank	KEGG_DRUG_METABOLISM_OTHER_ENZYMES	0.22190168513739428	0.7020535230269301	0.8758099352051836	1	1	2025-07-22	0.2303	ITPA;UCKL1;UCK2;IMPDH2;UPP2;UMPS;GMPS
prerank	KEGG_MELANOMA	0.1926043728408264	0.6985627638628996	0.9131767109295199	1	1	14/56	0.2083	CDKN1A;FGF9;MET;PDGFB;FGF10;CDH1;MAP2K1;FGFR1;MDM2;RB1;PDGFA;E2F3;MAP2K2;PDGFC
prerank	KEGG_RIBOSOME	0.18746683839337674	0.696986	0.9404641775983855	1	1	13/69	0.2593	UBA52;MRPL13;RPS13;RPS11;RSL24D1;RPL22;RPS20;RPL3L;FAU;RPL27;RPL36;RPL26;RPL36AL
prerank	KEGG_ETHER_LIPID_METABOLISM	0.2250272581594036	0.6917359759179112	0.8913043478260869	1	1	2025-10-21	0.4226	PLA2G4A;PLA2G6;PLA2G2A;PLA2G7;PLPP2;LPCAT2;PLD1;ENPP2;PAFAH1B1;PLPP3
prerank	KEGG_NON_SMALL_CELL_LUNG_CANCER	0.1960985768739839	0.6904306901893604	0.9196704428424305	1	1	25/42	0.5305	TGFA;ERBB2;MAP2K1;RASSF5;RB1;E2F3;MAP2K2;PRKCB;RXRG;E2F1;PLCG2;RAF1;PLCG1;AKT2;BRAF;RXRA;AKT1;CDKN2A;EGF;SOS2;STK4;SOS1;MAPK1;CDK6;PIK3R5
prerank	KEGG_PHOSPHATIDYLINOSITOL_SIGNALING_SYSTEM	0.17682922273304458	0.6643948458943563	0.9520897043832823	1	1	39/63	0.555	PLCD4;DGKA;INPP5D;PIP5K1C;PLCB1;PIK3C3;CALML3;INPP5B;IPPK;ITPKA;SYNJ2;PRKCB;IMPA2;DGKZ;ITPR1;PIP4K2A;INPP5E;PLCG2;INPP4B;PLCD1;ITPK1;PLCG1;PLCZ1;PIK3C2A;DGKG;INPP5A;SYNJ1;PIP5K1A;ITPKB;PTEN;PIP4K2B;INPPL1;CALM1;PLCE1;CALM2;PIK3R5;IMPA1;CDS2;PIK3CD
prerank	KEGG_AUTOIMMUNE_THYROID_DISEASE	0.22506457644778144	0.6567546796354592	0.9080717488789237	1	1	2025-07-17	0.4835	FAS;CD80;CD40;CD28;TSHR;FASLG;IL10
prerank	KEGG_ARGININE_AND_PROLINE_METABOLISM	0.1901055993494814	0.6530320440675665	0.9316062176165804	1	1	18/36	0.4618	SAT1;AMD1;ODC1;GLS;P4HA3;SMS;CKMT1A;P4HA2;ALDH4A1;ARG2;SRM;ALDH18A1;ALDH7A1;GOT2;CPS1;ALDH9A1;AGMAT;GOT1
prerank	KEGG_NITROGEN_METABOLISM	0.2225180345006234	0.641648	0.9244644870349493	1	1	2025-11-15	0.6212	CA8;GLS;CA6;CA13;CTH;CPS1;ASNS;HAL;CA7;CA12;CA5B
prerank	KEGG_GLUTATHIONE_METABOLISM	0.18659495901811265	0.6233550502363042	0.9454354669464848	1	1	1931-06-01	0.1856	PGD;GSS;GGT5;ODC1;SMS;TXNDC12
prerank	KEGG_DORSO_VENTRAL_AXIS_FORMATION	0.20971165446549223	0.6195523884320968	0.9244644870349493	1	1	14/17	0.6285	ETV6;MAP2K1;ETS1;ETS2;SPIRE2;SPIRE1;NOTCH1;SOS2;SOS1;MAPK1;KRAS;ETV7;NOTCH2;GRB2
prerank	KEGG_GLYCOSAMINOGLYCAN_BIOSYNTHESIS_HEPARAN_SULFATE	0.19183566615171968	0.5890021476115109	0.9556277056277056	1	1	13/21	0.5947	XYLT2;HS3ST1;B4GALT7;EXT1;GLCE;EXT2;NDST3;HS3ST3A1;EXTL3;EXTL2;B3GAT1;NDST4;B3GAT2
prerank	KEGG_GLYCOSAMINOGLYCAN_DEGRADATION	0.19798968012853785	0.5855910178909219	0.9561304836895388	1	1	15/17	0.7139	HYAL3;HPSE;HS3ST3A1;GALNS;GLB1;HPSE2;HEXB;SGSH;SPAM1;HYAL2;GNS;ARSB;HGSNAT;GUSB;NAGLU
prerank	KEGG_TYPE_II_DIABETES_MELLITUS	0.1635992786022386	0.5619741926990218	0.9697601668404588	1	1	1937-05-01	0.0881	PRKCD;CACNA1D;SLC2A2;SOCS1;CACNA1E
prerank	KEGG_MTOR_SIGNALING_PATHWAY	0.158266	0.5615598616314447	0.9814241486068112	1	1	24/43	0.5775	STRADA;RPS6KA2;RPS6KA3;VEGFA;RPTOR;PGF;VEGFC;ULK2;STK11;EIF4E;AKT2;BRAF;MLST8;RPS6KB1;CAB39;AKT1;PRKAA1;TSC2;MAPK1;EIF4E2;PIK3R5;PIK3CD;RHEB;PRKAA2
prerank	KEGG_PEROXISOME	0.1464296233150554	0.5453174710686844	0.9949186991869918	1	1	22/68	0.3706	PEX5;BAAT;PEX14;ACSL4;ACSL5;ABCD4;PEX26;ACSL1;ACOT8;PMVK;NUDT19;FAR1;AMACR;PEX12;HMGCL;DECR2;ACSL3;HAO1;SLC25A17;CAT;PEX16;PEX1
prerank	KEGG_TYROSINE_METABOLISM	0.16111566003078778	0.542092	0.979958	1	1	1931-11-01	0.4618	DBH;BUD23;LCMT1;DCT;ADH5;ALDH1A3;LCMT2;GOT2;HEMK1;TYRP1;GOT1
prerank	KEGG_INSULIN_SIGNALING_PATHWAY	0.13572957159865628	0.53477	0.9939819458375125	1	1	62/107	0.5775	PPP1R3C;INPP5D;PPP1CC;PRKAB1;SOCS1;PRKCI;FLOT1;MAP2K1;EXOC7;FOXO1;CALML3;SHC1;PRKAG3;IKBKB;MAP2K2;RPTOR;PRKX;PTPN1;PHKA1;PRKAR1A;IRS1;PRKAB2;HK2;GSK3B;GYS1;PPP1CA;RAF1;EIF4E;PHKB;AKT2;BRAF;PRKACB;RPS6KB1;PDE3A;CBL;CRKL;AKT1;PCK1;PRKAA1;GYS2;SHC3;CRK;PRKAR2A;TSC2;SOCS2;SOS2;PPP1R3D;SOS1;CALM1;MAPK1;EIF4E2;CALM2;MKNK1;PIK3R5;MAPK9;SOCS4;SOCS3;PIK3CD;RHEB;PPP1CB;GCK;PRKAA2
prerank	KEGG_NEUROACTIVE_LIGAND_RECEPTOR_INTERACTION	0.12520503365556598	0.515819	0.999	1	1	40/219	0.2224	PTAFR;GRM8;GLRA3;GHSR;GABRA2;NPY2R;OPRL1;PTGER4;HTR2A;P2RY13;HTR4;C3AR1;CHRNA5;GRIN1;PTGER2;THRB;CHRNA4;GABRB2;GRIA4;DRD1;SCTR;CHRNA7;TBXA2R;OPRD1;FSHB;F2RL1;VIPR1;GRIA2;GABRA1;GRIN2C;GRM7;GLP1R;SSTR5;GHR;SSTR4;S1PR4;PTGFR;GPR156;CCKBR;CALCRL
prerank	KEGG_PROPANOATE_METABOLISM	0.16105736887199903	0.5083247219828956	0.9828141783029001	0.999071	1	15/23	0.6312	ACAT2;SUCLG2;LDHB;PCCA;LDHA;ALDH7A1;HADHA;ALDH9A1;SUCLA2;ACSS1;ACAT1;ALDH6A1;SUCLG1;ACSS2;PCCB
prerank	KEGG_BETA_ALANINE_METABOLISM	0.17359077680850044	0.5031536249935379	0.9810055865921787	0.9929503042396634	1	2025-07-16	0.4233	GAD2;SMS;DPYD;SRM;ALDH7A1;HADHA;ALDH9A1

## Sheet: gseapy.gene_set_MXRA7
Name	Term	ES	NES	NOM p-val	FDR q-val	FWER p-val	Tag %	Gene %	Lead_genes
prerank	KEGG_RIBOSOME	-0.472188	-2.59924	0	0	0	68/69	0.4923	RPS21;RPL22L1;RPL26L1;RPS3A;RPS24;RPS17;RPL27A;RPL34;RPL5;RPL38;RPL30;RPL14;RPS27A;RPL37;RPS16;RPS15;RPL21;RPL8;RPS15A;RPL35A;RPL29;RPLP1;RPS8;RPL35;RPL15;RPS6;RPS4X;RPL7A;RPL17;RPL13;RPL12;RPL4;RPL9;RPS2;RPL37A;RPL7;RPS19;RPS7;RPS12;RPLP2;RPS25;RPL3;RPLP0;RPL11;RPS10;RPL36AL;RPS27L;RPS28;RPL32;RPL23A;RPL27;RPL39;RPL10A;RPL24;RPS26;RPL19;RPS13;RPS20;RPL23;FAU;RPL22;RPS11;RPL26;RPL36;UBA52;RPL6;RP…
prerank	KEGG_METABOLISM_OF_XENOBIOTICS_BY_CYTOCHROME_P450	-0.429592	-2.07018	0	0.00498976	0.00309917	2025-09-23	0.0781	DHDH;CYP1A1;CYP1B1;GSTO1;GSTZ1;UGT1A1;GSTA2;EPHX1;ADH1C
prerank	KEGG_GLYCOSAMINOGLYCAN_BIOSYNTHESIS_CHONDROITIN_SULFATE	0.6654016205235983	1.9981611898728782	0	0	0	16/19	0.2812	XYLT2;CSGALNACT2;CHST3;CHST7;CSGALNACT1;CHST15;CHPF;CHSY1;CHST12;B4GALT7;CHST11;UST;CHSY3;CHST14;B3GAT1;CHPF2
prerank	KEGG_DNA_REPLICATION	0.6040650089938818	1.9429730929184506	0	0.000941377	0.002	20/27	0.2424	FEN1;PRIM2;MCM3;LIG1;POLE;MCM6;MCM2;DNA2;PCNA;MCM4;MCM5;RPA1;RFC1;RFC3;RNASEH1;RPA4;RPA3;POLE2;POLA1;RFC4
prerank	KEGG_CELL_CYCLE	0.5067911434258053	1.914090968075273	0	0.00125517	0.004	70/108	0.2731	CDK2;YWHAZ;RB1;CDC7;CDC45;MCM3;ORC1;CCNA2;MCM6;CCNB2;E2F1;YWHAQ;SMAD3;MCM2;TGFB3;CDC6;CCND3;ORC5;E2F3;MAD2L1;PCNA;MCM4;CCNE2;BUB1;RBL1;CDC16;MCM5;TFDP1;BUB1B;CDK1;TTK;PLK1;SKP2;YWHAB;HDAC1;RBL2;PTTG2;DBF4;E2F4;BUB3;CDKN1A;ESPL1;SFN;TGFB1;ANAPC7;CDC27;ABL1;ZBTB17;CCNE1;GADD45B;ANAPC10;ATR;TGFB2;CUL1;GSK3B;CDC20;YWHAG;RAD21;YWHAE;MDM2;CDKN2A;MYC;CDKN2C;TFDP2;CDC14B;CDKN2B;MAD1L1;CDC23;CCND2;CDC25B
prerank	KEGG_SPLICEOSOME	0.5038227013448031	1.865567270687056	0	0.00282413	0.012	72/90	0.3858	SYF2;SRSF2;SNRPD2;HSPA8;SF3B4;SRSF1;SF3A3;LSM5;CTNNBL1;RBM17;ALYREF;LSM4;SNRNP40;U2AF2;SMNDC1;HNRNPA3;PRPF19;HNRNPM;TCERG1;SRSF3;CDC40;DHX15;THOC3;CHERP;SNU13;SNRPE;PRPF3;PLRG1;DDX46;PRPF38A;NCBP2;SF3A2;DDX23;HNRNPU;SF3A1;SF3B3;NCBP1;SNRPD1;RBM8A;EFTUD2;DHX38;SLU7;EIF4A3;LSM8;SRSF10;SRSF7;U2SURP;TRA2A;SNRPD3;SNRPG;PRPF4;HNRNPA1;SNRPF;DHX8;CCDC12;THOC2;MAGOHB;SNRPA1;PPIH;SNRNP27;PRPF40A;PRPF6;SF3B…
prerank	KEGG_PATHOGENIC_ESCHERICHIA_COLI_INFECTION	0.49529113884465464	1.7038954211851405	0	0.031065432130606353	0.147	32/45	0.3448	ITGB1;ACTB;ACTG1;ARPC5;FYN;YWHAZ;EZR;ARPC1A;ARPC1B;YWHAQ;CTTN;TUBB6;ARPC2;RHOA;TUBA3E;CDC42;ABL1;CTNNB1;TUBA1B;NCK2;TUBAL3;ROCK2;NCL;ROCK1;WASL;ARPC5L;TLR5;TUBB;ARPC4;CLDN1;HCLS1;ARPC3
prerank	KEGG_OOCYTE_MEIOSIS	0.4579609500157015	1.699214205603047	0	0.027299925205684368	0.153	54/86	0.3181	CDK2;YWHAZ;SGO1;RPS6KA3;ITPR1;CCNB2;YWHAQ;MAD2L1;FBXO5;CCNE2;BUB1;CDC16;CDK1;PPP3R1;PLK1;MAP2K1;PPP3CC;YWHAB;PTTG2;CHP1;AURKA;ESPL1;PPP1CC;CALML3;ANAPC7;CDC27;PPP2R5A;PRKX;CCNE1;ANAPC10;CUL1;CDC20;YWHAG;PPP2R5E;PPP2R5D;PPP1CA;AR;PPP2CA;YWHAE;FBXW11;CDC23;MAPK1;PPP2CB;PPP3CB;PRKACB;CALM2;RPS6KA2;SLK;ADCY2;SMC3;ADCY6;PPP3CA;PGR;CALM1
prerank	KEGG_ADHERENS_JUNCTION	0.4602972399605061	1.6433043530297986	0	0.0472033	0.291	36/63	0.2915	ACTB;VCL;ACTN1;ACTN4;ACTG1;LMO7;FYN;SNAI1;SMAD3;WASF3;TGFBR2;CTNND1;MET;TCF7;TCF7L2;PTPN1;SRC;RHOA;TGFBR1;CSNK2A1;IQGAP1;CTNNA1;PARD3;TCF7L1;CDC42;CTNNB1;FARP2;RAC1;WASF1;WASL;PTPN6;MAPK1;WASF2;MAP3K7;ERBB2;NLK
prerank	KEGG_HOMOLOGOUS_RECOMBINATION	0.526777	1.6177349244970372	0.00736842	0.056129587599618294	0.378	13/21	0.2293	BLM;RAD52;RAD54L;RAD51;RPA1;RAD54B;EME1;BRCA2;TOP3A;RPA4;XRCC3;MRE11;RPA3
prerank	KEGG_BASE_EXCISION_REPAIR	0.5173676962682412	1.6029663824223135	0.00829876	0.0598297	0.424	13/23	0.231	FEN1;LIG1;POLE;UNG;PCNA;HMGB1;TDG;NEIL3;LIG3;PARP3;PARP1;MUTYH;POLE2
prerank	KEGG_BASAL_TRANSCRIPTION_FACTORS	0.4924404775942915	1.5584375787848161	0.00729927	0.0894308	0.573	18/25	0.3425	STON1;TAF5;TAF11;TBP;GTF2H1;GTF2F2;TAF6;TAF5L;TBPL1;TAF2;TAF4;GTF2A1;TAF7L;TAF6L;TAF13;GTF2E1;GTF2H3;TAF12
prerank	KEGG_ECM_RECEPTOR_INTERACTION	0.42854779458849596	1.5567812664086187	0.00200602	0.0829267	0.581	36/64	0.3062	ITGB1;ITGA3;SDC1;SDC4;COL4A1;LAMA3;COL4A2;CD44;LAMC1;COL5A2;DAG1;HMMR;THBS1;ITGA9;AGRN;COL1A1;GP1BB;FN1;ITGB6;COL5A1;ITGB3;SDC3;LAMB3;GP5;COL6A3;ITGA11;THBS2;RELN;ITGA8;CD36;ITGAV;COL6A2;COL1A2;COL6A1;COL2A1;COL3A1
prerank	KEGG_ARRHYTHMOGENIC_RIGHT_VENTRICULAR_CARDIOMYOPATHY_ARVC	0.43468638945861865	1.5532492423074027	0.00200803	0.0797817	0.599	28/60	0.1777	ITGB1;ITGA3;ACTB;JUP;ACTN1;ACTN4;ACTG1;DAG1;DSG2;LMNA;DSP;CDH2;TCF7;ITGA9;DES;PKP2;TCF7L2;CACNG3;SGCB;CACNA1D;ITGB6;CACNG5;CACNA1C;ITGB3;CTNNA1;TCF7L1;CTNNB1;ITGA11
prerank	KEGG_FOCAL_ADHESION	0.39778774764079233	1.53758	0	0.0867515	0.663	83/157	0.2819	ITGB1;ITGA3;ACTB;VCL;ACTN1;ACTN4;PDGFA;ACTG1;PXN;FYN;ZYX;PAK1;VEGFC;COL4A1;LAMA3;FLT1;COL4A2;FLNB;VAV2;SHC1;LAMC1;COL5A2;CCND3;MYL12A;MET;PRKCB;PDGFB;ILK;THBS1;ITGA9;PDGFD;MAP2K1;MYL9;PGF;JUN;SRC;VEGFA;RHOA;COL1A1;PAK4;PIP5K1C;PPP1CC;FN1;ITGB6;FLT4;COL5A1;CAPN2;ITGB3;LAMB3;MYLK;CDC42;RAF1;COL6A3;CTNNB1;ITGA11;THBS2;PPP1R12A;GSK3B;BCAR1;RELN;RAP1B;RAC1;PPP1CA;PDGFRB;TLN1;ITGA8;CRKL;ROCK2;VAV3;RASG…
prerank	KEGG_TGF_BETA_SIGNALING_PATHWAY	0.4199280856204023	1.5181675308883915	0.00201005	0.1000548982907841	0.747	40/69	0.3374	LTBP1;ACVR1;SMURF2;BMP7;SMAD3;FST;TGFB3;TGFBR2;PITX2;BMP4;RBL1;SP1;THBS1;TFDP1;INHBA;BMP2;RBL2;RHOA;TGFBR1;E2F4;SMURF1;BMPR1A;TGFB1;CHRD;THBS2;TGFB2;CUL1;ACVR2A;PPP2CA;ROCK2;MYC;ROCK1;CDKN2B;MAPK1;PPP2CB;BMPR2;RPS6KB1;SMAD5;E2F5;BMP6
prerank	KEGG_BLADDER_CANCER	0.4612525096451011	1.5050147749406146	0.015511892450879007	0.1062500537315486	0.789	22/31	0.3975	RB1;VEGFC;E2F1;E2F3;THBS1;MAP2K1;PGF;VEGFA;CDKN1A;RPS6KA5;RAF1;MDM2;CDKN2A;MYC;MAP2K2;MMP9;MAPK1;ERBB2;DAPK1;MMP2;BRAF;DAPK2
prerank	KEGG_COLORECTAL_CANCER	0.42080937537487445	1.4827280784223693	0.00707786	0.12490892502514638	0.869	32/50	0.4161	SMAD3;TGFB3;TGFBR2;BIRC5;TCF7;MAP2K1;TCF7L2;JUN;RHOA;TGFBR1;TGFB1;TCF7L1;RAF1;CTNNB1;TGFB2;GSK3B;MSH2;AXIN1;RAC1;APC;MYC;PIK3CD;MAPK1;CYCS;MAPK9;MLH1;AKT2;AKT1;MSH6;BRAF;AKT3;APPL1
prerank	KEGG_RNA_DEGRADATION	0.423466	1.471232072813251	0.00911854	0.13373087093656744	0.897	35/47	0.4429	C1D;DCP1A;PATL1;DIS3;PARN;CNOT6;CNOT7;LSM5;LSM4;CNOT4;DCP2;DCPS;CNOT6L;CNOT9;CNOT10;CNOT2;HSPA9;PAPOLA;PNPT1;LSM8;WDR61;EXOSC9;EXOSC8;HSPD1;EXOSC7;EDC4;XRN2;TTC37;EXOSC2;CNOT1;XRN1;EXOSC10;DDX6;EXOSC3;CNOT8
prerank	KEGG_LEISHMANIA_INFECTION	0.41825030962553106	1.4576570753838067	0.017223910840932118	0.1434553540980694	0.925	21/43	0.2783	ITGB1;TGFB3;PRKCB;PTGS2;JAK1;JUN;MAPK14;MAPK13;TGFB1;IFNGR2;ITGB2;MYD88;TGFB2;MAPK11;CYBA;IRAK4;TAB2;PTPN6;MAPK1;C3;MAP3K7
prerank	KEGG_RENAL_CELL_CARCINOMA	0.409279	1.4483732408163728	0.00704935	0.14799433137818369	0.935	43/57	0.4772	PAK1;VEGFC;ETS1;TGFB3;MET;PDGFB;MAP2K1;CUL2;PGF;JUN;VEGFA;EGLN1;EPAS1;PAK4;TGFB1;CDC42;RAF1;TGFB2;RAP1B;TGFA;RAC1;CRKL;MAP2K2;PIK3CD;MAPK1;GAB1;PTPN11;CRK;EGLN3;PAK2;PAK3;AKT2;SOS1;AKT1;HGF;BRAF;AKT3;ARNT;SOS2;EP300;GRB2;ELOC;KRAS
prerank	KEGG_MISMATCH_REPAIR	0.4893496059967018	1.444818681451027	0.0425764	0.14600753101384986	0.941	2025-11-18	0.2424	LIG1;EXO1;PCNA;RPA1;RFC1;RFC3;RPA4;MSH2;RPA3;PMS2;RFC4
prerank	KEGG_PROTEIN_EXPORT	0.46852612525967363	1.4385504327941772	0.0364964	0.14770649187640394	0.954	15/22	0.3597	HSPA5;SEC62;SPCS3;SRPRA;SRPRB;SPCS1;SEC61A2;SRP9;SEC11A;SPCS2;SEC61A1;SRP54;SEC61B;SRP68;SEC63
prerank	KEGG_RETINOL_METABOLISM	-0.286605	-1.43565	0	0.18184919822586146	0.15289256198347106	2025-09-26	0.0993	CYP1A1;CYP4A22;CYP26A1;CYP26C1;UGT1A1;RDH5;ADH1C;DHRS4;CYP2C18
prerank	KEGG_WNT_SIGNALING_PATHWAY	0.37480605399382766	1.430568531848826	0.003	0.15211792179656417	0.965	58/118	0.2783	FZD1;NFATC1;FZD7;PLCB1;NFATC2;WNT5B;DVL3;SMAD3;CCND3;PRKCB;CSNK1E;TCF7;CTBP1;TBL1XR1;PPP3R1;PPP3CC;TCF7L2;WNT10A;JUN;CHP1;RHOA;CSNK2A1;CTNNBIP1;TCF7L1;PPP2R5A;PRKX;WNT6;CTNNB1;WNT9A;CUL1;PORCN;VANGL1;GSK3B;PRICKLE1;SFRP4;PPP2R5E;AXIN1;RAC1;WNT1;PPP2R5D;APC;RUVBL1;PPP2CA;SENP2;VANGL2;ROCK2;MYC;ROCK1;SFRP5;NKD1;SFRP2;FBXW11;PPP2CB;CCND2;PPP3CB;DAAM2;PRKACB;MAP3K7
prerank	KEGG_REGULATION_OF_ACTIN_CYTOSKELETON	0.3640780050162362	1.4189375369878838	0.002	0.16465906911914274	0.975	88/169	0.3259	ITGB1;ITGA3;ACTB;VCL;ACTN1;ACTN4;RRAS2;PDGFA;ACTG1;PXN;ARHGEF4;ARPC5;TMSB4X;PAK1;EZR;ARPC1A;ARHGEF6;IQGAP2;ARPC1B;VAV2;FGD3;MYL12A;MSN;MYH9;GNG12;ENAH;TIAM2;PDGFB;DIAPH3;ITGA9;PDGFD;MAP2K1;MYL9;MYH10;ARPC2;CYFIP1;CFL2;RHOA;PAK4;PIP5K1C;IQGAP1;PPP1CC;FN1;ITGB6;CHRM2;ITGB3;ITGB2;PIP4K2A;NCKAP1;MYLK;CDC42;IQGAP3;RAF1;ITGA11;PPP1R12A;F2R;LIMK2;BCAR1;RAC1;PPP1CA;APC;PDGFRB;ITGA8;CRKL;ROCK2;VAV3;ROCK1;…
prerank	KEGG_BASAL_CELL_CARCINOMA	0.4036992890400072	1.4165815983300192	0.025355	0.16195602180211316	0.978	19/47	0.2078	FZD1;FZD7;WNT5B;DVL3;BMP4;GLI2;TCF7;TCF7L2;WNT10A;BMP2;TCF7L1;SMO;WNT6;CTNNB1;WNT9A;GSK3B;AXIN1;WNT1;APC
prerank	KEGG_APOPTOSIS	0.3883863556904912	1.4122173917587484	0.015090543259557344	0.16236865860263588	0.981	38/67	0.369	TNFSF10;BCL2L1;MAP3K14;ENDOD1;FAS;PPP3R1;PRKAR1A;PPP3CC;IL1R1;CFLAR;TNFRSF10B;CHP1;TNFRSF1A;CASP6;CAPN1;RIPK1;CAPN2;CASP8;NGF;PRKX;MYD88;IRAK2;PRKAR1B;CASP10;IRAK4;PIK3CD;PPP3CB;PRKACB;XIAP;CYCS;IKBKB;PRKAR2A;PPP3CA;FADD;AKT2;AKT1;IL1RAP;CASP7
prerank	KEGG_CHRONIC_MYELOID_LEUKEMIA	0.4003425614062223	1.4121240775196289	0.021148036253776436	0.15623233058690722	0.981	40/56	0.4411	RUNX1;RB1;E2F1;SMAD3;SHC1;TGFB3;TGFBR2;E2F3;BCL2L1;MECOM;CTBP1;MAP2K1;HDAC1;TGFBR1;CDKN1A;TGFB1;ABL1;RAF1;TGFB2;CRKL;MDM2;CDKN2A;MYC;MAP2K2;PIK3CD;MAPK1;IKBKB;PTPN11;CRK;AKT2;SOS1;GAB2;AKT1;CBL;BRAF;CDK6;AKT3;HDAC2;CHUK;SOS2
prerank	KEGG_VIBRIO_CHOLERAE_INFECTION	0.4055503802058967	1.4049460271979852	0.0314721	0.16114975006471666	0.984	31/44	0.4558	ACTB;ACTG1;ATP6AP1;TJP2;KDELR3;PRKCB;ARF1;PDIA4;KDELR2;SEC61A2;PRKX;SEC61A1;ATP6V1D;ATP6V1H;ATP6V1A;ATP6V1B2;PRKACB;SEC61B;TCIRG1;GNAS;ATP6V1G3;ATP6V1C2;ATP6V0D1;ATP6V1G1;ATP6V1E1;PLCG2;PLCG1;KCNQ1;ERO1A;ATP6V0A4;SLC12A2
prerank	KEGG_O_GLYCAN_BIOSYNTHESIS	0.44090039695114047	1.4029692314854096	0.054695562435500514	0.15831939383444296	0.987	2025-12-25	0.2585	GALNT2;GALNT16;GALNT7;ST3GAL2;GALNT13;GALNT18;B4GALT5;GALNT9;C1GALT1C1;GALNT12;GALNT3;GCNT4
prerank	KEGG_AXON_GUIDANCE	0.3729878194882824	1.3991463891558658	0.011033099297893681	0.15915759011114203	0.99	51/98	0.2809	ITGB1;NFATC1;EPHA4;FYN;SEMA3D;PAK1;NFATC2;SRGAP1;RGS3;GNAI3;NTN4;PLXNA2;EFNB1;MET;EPHA2;EPHA3;PPP3R1;NRP1;PPP3CC;CFL2;CHP1;RHOA;ROBO1;UNC5B;ROBO2;PAK4;EPHB1;EPHB3;PLXNA1;CXCR4;PLXNB2;SEMA4D;CDC42;ABL1;EPHB2;NCK2;GSK3B;LIMK2;RAC1;EPHA7;EPHB6;ROCK2;ROCK1;GNAI1;RND1;MAPK1;PPP3CB;SEMA4C;PTK2;SEMA3E;DPYSL2
prerank	KEGG_AMINO_SUGAR_AND_NUCLEOTIDE_SUGAR_METABOLISM	0.4134927630500911	1.3989112409236926	0.035641547861507125	0.1542916462486782	0.99	18/37	0.2422	UGP2;UAP1;GPI;GNPNAT1;UXS1;PGM3;GALE;NANS;PGM1;GFPT1;GNPDA2;GFPT2;PMM2;GALK1;GNE;HK2;GMPPA;UGDH
prerank	KEGG_FC_GAMMA_R_MEDIATED_PHAGOCYTOSIS	0.37608661197876764	1.396885880131211	0.00701403	0.151926	0.993	50/77	0.4164	ARPC5;PAK1;ARPC1A;ARF6;PLA2G4A;ARPC1B;VAV2;WASF3;PLPP2;PRKCB;ASAP1;DOCK2;DNM2;MAP2K1;PRKCD;ARPC2;CFL2;PLD1;PIP5K1C;CDC42;RAF1;MARCKS;LIMK2;RAC1;SPHK1;CRKL;VAV3;ASAP3;WASF1;WASL;PIK3CD;MAPK1;WASF2;ARPC5L;PIP4K2B;PIP5K1A;PTPRC;ARPC4;RPS6KB1;CRK;AKT2;ARPC3;GAB2;AKT1;DNM1L;PLCG2;DNM1;PLCG1;AKT3;INPP5D
prerank	KEGG_N_GLYCAN_BIOSYNTHESIS	0.4082301788246568	1.3879021662520885	0.046153846153846156	0.1605635687205014	0.994	28/38	0.4434	ALG8;FUT8;ALG12;MAN2A1;MAN1A1;ALG10;MGAT1;ALG2;ALG5;MGAT2;B4GALT1;MGAT3;DPM2;B4GALT2;STT3A;DOLPP1;MGAT4A;DDOST;RPN2;ALG3;MOGS;B4GALT3;MAN1B1;RFT1;DPAGT1;DAD1;MGAT5;ALG6
prerank	KEGG_PROGESTERONE_MEDIATED_OOCYTE_MATURATION	0.3799069191955315	1.3874561933827207	0.019076305220883535	0.15638264365471444	0.994	43/70	0.4149	CDK2;RPS6KA3;CCNA2;GNAI3;CCNB2;MAD2L1;PDE3A;BUB1;CDC16;CDK1;PLK1;MAP2K1;MAPK14;MAPK13;ANAPC7;CDC27;PRKX;RAF1;ANAPC10;MAPK11;HSP90AA1;GNAI1;CDC23;PIK3CD;MAPK1;PRKACB;CDC25B;RPS6KA2;ADCY2;ADCY6;PGR;MAPK9;FZR1;AKT2;CDC25A;ADCY7;AKT1;SPDYA;ANAPC1;BRAF;ANAPC5;AKT3;ANAPC4
prerank	KEGG_STEROID_HORMONE_BIOSYNTHESIS	-0.287812	-1.38423	0.0769231	0.17547338792221084	0.19318181818181818	2025-06-22	0.076	CYP1A1;CYP1B1;COMT;UGT1A1;HSD17B3;CYP19A1
prerank	KEGG_UBIQUITIN_MEDIATED_PROTEOLYSIS	0.36317014495021316	1.3759819223314347	0.00600601	0.16811880917739908	0.995	75/110	0.475	SMURF2;BRCA1;RHOBTB2;UBE2S;FANCL;FBXW7;CDC16;SKP2;CUL2;WWP2;UBE2I;UBOX5;UBA2;UBE2Q1;UBE2C;SMURF1;UBE2A;PIAS4;NEDD4;ANAPC7;CDC27;UBE2N;PRPF19;ANAPC10;CUL1;RCHY1;UBE2M;CDC20;PPIL2;UBE2Z;UBE2H;MDM2;UBE2J1;SAE1;FBXW11;CDC23;UBE2G1;XIAP;UBE3C;UBA6;UBE2QL1;UBE3A;CUL5;UBE2R2;SIAH1;FZR1;CUL4B;UBE4B;TRAF6;ANAPC1;HERC3;FBXO2;FBXO4;WWP1;CBL;ANAPC5;SOCS1;PRKN;COP1;MGRN1;UBE2E1;PIAS2;ANAPC4;DDB1;UBE2J2;UBE2K;…
prerank	KEGG_PROTEASOME	0.4083116240473226	1.363250799202996	0.0670051	0.18319191189745443	0.998	32/34	0.5656	PSME3;PSMA5;PSMD3;PSMD11;PSMA4;PSMD14;PSMD1;PSMD7;PSMD2;POMP;PSMD6;PSMB1;PSMB7;PSMD12;PSMC1;PSMD13;PSMB2;PSMA7;PSMC3;PSMA3;PSMB4;PSMA2;PSMC2;SEM1;PSMB3;PSMC5;PSMA6;PSMA1;PSME4;PSMC6;PSMD4;PSMB6
prerank	KEGG_P53_SIGNALING_PATHWAY	0.3811741204128263	1.3612149869852546	0.0311245	0.1815288130056139	0.998	36/56	0.4313	SHISA5;CDK2;CCNB2;CCND3;MDM4;CCNE2;GTSE1;THBS1;FAS;CDK1;TNFRSF10B;CDKN1A;SFN;IGFBP3;EI24;CASP8;CCNE1;GADD45B;ATR;RCHY1;PPM1D;TP73;MDM2;CDKN2A;CCND2;ZMAT3;CYCS;PTEN;SIAH1;CCNG2;CHEK2;BID;CDK6;COP1;APAF1;SERPINB5
prerank	KEGG_DRUG_METABOLISM_CYTOCHROME_P450	-0.262418	-1.3532	0.0784314	0.17031729785056293	0.22210743801652894	2025-07-23	0.0993	GSTO1;GSTZ1;CYP2D6;UGT1A1;GSTA2;ADH1C;CYP2C18
prerank	KEGG_GLYCOLYSIS_GLUCONEOGENESIS	0.3922455869333107	1.3384833918685848	0.0568528	0.21539717315128037	1	18/40	0.2379	BPGM;PFKP;GPI;PGAM1;PGM1;ALDH1A3;PKM;ACSS1;AKR1A1;DLD;ALDH7A1;PDHB;DLAT;HK2;ALDH9A1;LDHA;ADH5;PDHA1
prerank	KEGG_THYROID_CANCER	0.43100119973953765	1.3377104000210818	0.0747368	0.21109134544250138	1	15/23	0.3959	TPM3;RET;TCF7;MAP2K1;TCF7L2;TCF7L1;CTNNB1;TFG;MYC;MAP2K2;MAPK1;RXRA;PPARG;TPR;BRAF
prerank	KEGG_PANCREATIC_CANCER	0.37596180168362436	1.3373454816742392	0.044310171198388724	0.20625805559909188	1	29/57	0.292	RB1;VEGFC;ARHGEF6;E2F1;SMAD3;RAD51;TGFB3;TGFBR2;E2F3;BCL2L1;MAP2K1;JAK1;PGF;VEGFA;TGFBR1;BRCA2;PLD1;TGFB1;CDC42;RALBP1;RAF1;TGFB2;TGFA;RAC1;CDKN2A;PIK3CD;MAPK1;ERBB2;IKBKB
prerank	KEGG_HEDGEHOG_SIGNALING_PATHWAY	0.3812039186554801	1.327252128889187	0.0535354	0.22047043045418205	1	26/47	0.3805	RAB23;WNT5B;BMP7;BMP4;GLI2;CSNK1E;WNT10A;BMP2;GAS1;SMO;PRKX;WNT6;CSNK1D;WNT9A;GSK3B;WNT1;FBXW11;PRKACB;ZIC2;WNT4;GLI3;CSNK1G1;BMP6;WNT2B;DHH;CSNK1A1L
prerank	KEGG_GALACTOSE_METABOLISM	0.4270842108375958	1.3215617426986686	0.0905263	0.22613705916802804	1	2025-11-22	0.3038	PFKP;UGP2;GALE;PGM1;LCT;B4GALT1;GALK1;B4GALT2;HK2;GANC;GLB1
prerank	KEGG_VEGF_SIGNALING_PATHWAY	0.3662210407604307	1.3164099179841084	0.0634441	0.22985281854211262	1	26/54	0.2738	PXN;NFATC1;MAPKAPK2;NFATC2;PLA2G4A;PRKCB;PTGS2;PPP3R1;MAP2K1;PPP3CC;SRC;VEGFA;HSPB1;CHP1;MAPK14;MAPK13;CDC42;RAF1;RAC1;SPHK1;MAPK11;MAP2K2;PIK3CD;MAPK1;PPP3CB;PTK2
prerank	KEGG_LEUKOCYTE_TRANSENDOTHELIAL_MIGRATION	0.3523864122352738	1.3030305087927803	0.0300601	0.25031864057882525	1	39/85	0.2738	ITGB1;ACTB;VCL;ACTN1;ACTN4;ACTG1;PXN;EZR;JAM3;GNAI3;VAV2;MYL12A;CTNND1;MSN;THY1;PRKCB;MYL9;RHOA;MAPK14;MAPK13;CXCR4;ITGB2;CTNNA1;PTK2B;CDC42;CTNNB1;BCAR1;RAP1B;RAC1;MAPK11;CYBA;ROCK2;VAV3;ROCK1;GNAI1;PIK3CD;MMP9;ARHGAP5;PTK2
prerank	KEGG_MELANOGENESIS	0.3474947904936656	1.2963603576688314	0.0420842	0.2581511736142536	1	42/82	0.3676	FZD1;FZD7;PLCB1;WNT5B;GNAI3;DVL3;GNAO1;CREB3L1;PRKCB;TCF7;MAP2K1;TCF7L2;WNT10A;CREB3L2;CALML3;TCF7L1;PRKX;RAF1;WNT6;CREB3;CTNNB1;WNT9A;GSK3B;GNAQ;WNT1;GNAI1;MAP2K2;MAPK1;PRKACB;CALM2;ADCY2;GNAS;ADCY6;CREB1;EDN1;DCT;WNT4;CALM1;KIT;WNT2B;ADCY7;FZD2
prerank	KEGG_NEUROTROPHIN_SIGNALING_PATHWAY	0.34486692534462066	1.2885484137963266	0.041	0.268899	1	77/99	0.5653	YWHAZ;MAPKAPK2;RPS6KA3;YWHAQ;SHC1;MAP2K1;YWHAB;JUN;PRKCD;RHOA;IRS1;MAPK14;MAPK13;BDNF;RPS6KA5;CALML3;CDC42;ABL1;NGF;NTRK2;RAF1;IRAK2;GSK3B;YWHAG;RAP1B;MAP3K3;RAC1;MAPK11;MAP2K5;TP73;CRKL;YWHAE;NGFR;ARHGDIA;IRAK4;MAP2K2;PIK3CD;MAPK1;CALM2;RPS6KA2;GAB1;IKBKB;PTPN11;MAP2K7;CRK;MAPK9;CALM1;PRDM4;AKT2;SOS1;AKT1;TRAF6;PLCG2;BRAF;FRS2;PLCG1;AKT3;SH2B3;SOS2;GRB2;ATF4;KRAS;CAMK2G;PDPK1;CAMK2B;MAPK12;NFKBI…
prerank	KEGG_ENDOCYTOSIS	0.32677464612476254	1.2574458876467627	0.023	0.3385477231466541	1	81/143	0.4043	SMURF2;EHD3;FLT1;ARF6;SH3GL1;ARAP2;VPS37A;PRKCI;CHMP4B;GRK6;EHD2;MET;SMAP2;RET;ASAP1;USP8;RAB5C;RAB11A;PARD6G;DNM2;SRC;DAB2;EHD4;PLD1;SMAP1;HSPA8;PIP5K1C;SMURF1;RNF41;LDLRAP1;MVB12B;CXCR4;NEDD4;EEA1;PARD3;TFRC;RAB11FIP2;CDC42;IQSEC3;GRK4;ARAP3;F2R;RBSN;CHMP4C;AP2B1;SH3GLB2;CHMP1B;CLTA;MDM2;GIT2;RAB22A;VPS37C;ASAP3;AP2M1;RAB5B;RAB31;GRK2;CHMP5;STAM2;EPS15;RAB4A;PIP4K2B;VPS4B;PIP5K1A;ARFGAP3;AP2A2;…
prerank	KEGG_ANTIGEN_PROCESSING_AND_PRESENTATION	0.38952000382066565	1.2500845403689946	0.13264248704663212	0.3523953661546667	1	19/26	0.5518	HSPA5;PDIA3;NFYA;CALR;PSME3;HSPA8;RFXAP;CANX;CTSS;HSP90AA1;CREB1;HSPA4;NFYC;NFYB;LGMN;RFXANK;IFI30;CTSB;TAPBP
prerank	KEGG_ENDOMETRIAL_CANCER	0.3635440534093066	1.2488718629739248	0.13163265306122449	0.3482505545095814	1	27/41	0.4772	ILK;TCF7;MAP2K1;TCF7L2;CTNNA1;TCF7L1;RAF1;CTNNB1;GSK3B;AXIN1;APC;MYC;MAP2K2;PIK3CD;MAPK1;ERBB2;PTEN;MLH1;AKT2;SOS1;AKT1;BRAF;AKT3;SOS2;GRB2;EGFR;KRAS
prerank	KEGG_INOSITOL_PHOSPHATE_METABOLISM	0.3532568185501647	1.240186763139547	0.12032355915065723	0.3653502305675578	1	28/48	0.4046	SYNJ2;ITPKA;PLCB1;IPPK;ITPKB;INPP5A;PIP5K1C;IMPA2;PIP4K2A;PIK3C2A;INPP5E;INPP5B;INPP4B;PLCD1;ITPK1;IPMK;PIK3CD;MINPP1;PIP4K2B;PIP5K1A;PTEN;SYNJ1;PLCE1;PLCG2;INPP4A;IMPA1;PI4KB;PLCG1
prerank	KEGG_NUCLEOTIDE_EXCISION_REPAIR	0.3676760249833175	1.237863381226848	0.13835198372329605	0.3645575529363217	1	19/35	0.3357	LIG1;POLE;XPC;PCNA;RPA1;ERCC3;CETN2;RFC1;RFC3;RPA4;GTF2H1;MNAT1;RPA3;POLE2;RFC4;RAD23B;ERCC4;GTF2H3;CUL4B
prerank	KEGG_VASOPRESSIN_REGULATED_WATER_REABSORPTION	0.3713524749659329	1.2342626548615097	0.14344262295081966	0.3671738419144513	1	21/37	0.3943	CREB3L1;RAB5C;RAB11A;DYNC1LI2;CREB3L2;NSF;PRKX;CREB3;DYNLL2;DCTN2;ARHGDIA;RAB5B;PRKACB;GNAS;ADCY6;CREB1;DYNC1I2;RAB11B;DCTN4;DYNC1LI1;DYNC2H1
prerank	KEGG_HYPERTROPHIC_CARDIOMYOPATHY_HCM	0.342394	1.2325842685699775	0.10251256281407035	0.3641498643981042	1	26/66	0.2224	ITGB1;ITGA3;ACTB;TPM3;ACTG1;TPM1;TGFB3;DAG1;LMNA;ITGA9;DES;CACNG3;SGCB;CACNA1D;ITGB6;CACNG5;TGFB1;CACNA1C;ITGB3;ACTC1;ITGA11;TGFB2;PRKAB1;TPM4;ATP2A2;ITGA8
prerank	KEGG_PROSTATE_CANCER	0.3378581308142108	1.2324442951528303	0.0862588	0.3577409196927058	1	34/73	0.2936	FOXO1;CDK2;PDGFA;RB1;HSP90B1;E2F1;E2F3;CREB3L1;CCNE2;PDGFB;TCF7;PDGFD;MAP2K1;TCF7L2;CDKN1A;CREB3L2;TCF7L1;RAF1;CREB3;CCNE1;CTNNB1;GSK3B;TGFA;AR;PDGFRB;MDM2;HSP90AA1;PDGFC;MAP2K2;PIK3CD;MAPK1;ERBB2;IKBKB;CREB1
prerank	KEGG_TOLL_LIKE_RECEPTOR_SIGNALING_PATHWAY	0.33643475069242773	1.2187650644082189	0.11735205616850551	0.38878858999819466	1	50/65	0.5718	MAP2K3;CTSK;TRAF3;IFNAR1;MAP2K1;JUN;MAPK14;MAPK13;RIPK1;CASP8;MYD88;CD40;RAC1;MAPK11;MAP2K4;IKBKE;IRAK4;TAB2;MAP2K2;PIK3CD;MAPK1;MAP3K7;TLR5;IKBKB;TOLLIP;MAP2K7;FADD;MAPK9;TICAM1;AKT2;IL6;TBK1;AKT1;TRAF6;TIRAP;AKT3;CHUK;IRF5;STAT1;TLR7;MAPK12;PIK3R5;IRF7;NFKBIA;MAPK8;PIK3CA;CD14;RELA;CD80;TLR4
prerank	KEGG_PYRIMIDINE_METABOLISM	0.3315603377876922	1.2155300387272754	0.11835506519558676	0.39075692316349475	1	54/74	0.5645	DCK;PRIM2;TK1;POLE;DHODH;NT5C2;DUT;UCK1;ENTPD4;RRM1;NT5C1A;CTPS1;UCK2;POLR2E;CMPK1;UMPS;POLR2B;CANT1;DCTD;UPP2;POLR1B;ENTPD1;POLE2;POLA1;ENTPD5;PNPT1;UPRT;UPP1;POLR2H;TXNRD1;DTYMK;POLR3B;CMPK2;NT5C3A;POLR2I;ENTPD8;ENTPD6;POLR1D;POLR3A;NME3;DPYD;POLR2F;POLR3K;POLR1C;ITPA;NUDT2;POLR2D;POLR3F;CDA;UCKL1;POLE3;POLR1E;NME5;NME6
prerank	KEGG_B_CELL_RECEPTOR_SIGNALING_PATHWAY	0.33703422587910015	1.2140392548148984	0.13039117352056168	0.38798169565713997	1	47/59	0.5853	NFATC1;NFATC2;VAV2;PRKCB;PPP3R1;MAP2K1;PPP3CC;JUN;CHP1;RASGRP3;BCL10;RAF1;GSK3B;RAC1;CD81;VAV3;MAP2K2;PTPN6;PIK3CD;MAPK1;PPP3CB;IKBKB;PPP3CA;AKT2;SOS1;AKT1;DAPP1;PLCG2;AKT3;INPP5D;CHUK;SOS2;NFATC3;GRB2;KRAS;BLNK;SYK;NFKBIE;BTK;PIK3R5;NFKBIA;PIK3CA;LYN;RELA;MALT1;CARD11;NFAT5
prerank	KEGG_EPITHELIAL_CELL_SIGNALING_IN_HELICOBACTER_PYLORI_INFECTION	0.33769100214602915	1.2101693348656104	0.1487437185929648	0.39263667382936485	1	45/57	0.5634	PAK1;JAM3;ATP6AP1;ADAM10;MET;MAP3K14;ADAM17;JUN;SRC;NOD1;MAPK14;MAPK13;CDC42;PTPRZ1;HBEGF;RAC1;MAPK11;MAP2K4;ATP6V1D;ATP6V1H;ATP6V1A;ATP6V1B2;TCIRG1;IKBKB;ATP6V1G3;PTPN11;MAPK9;ATP6V1C2;ATP6V0D1;ATP6V1G1;ATP6V1E1;PLCG2;PLCG1;CHUK;ATP6V0A4;EGFR;CXCR1;ATP6V1C1;MAPK12;ATP6V0D2;NFKBIA;MAPK8;ATP6V0C;LYN;RELA
prerank	KEGG_ERBB_SIGNALING_PATHWAY	0.33149629581775386	1.209180768293618	0.14014014014014015	0.38843151606565895	1	56/69	0.5598	PAK1;SHC1;PRKCB;MAP2K1;JUN;SRC;CDKN1A;PAK4;ABL1;RAF1;HBEGF;NCK2;GSK3B;TGFA;MAP2K4;CRKL;MYC;MAP2K2;PIK3CD;MAPK1;PTK2;GAB1;ERBB2;MAP2K7;RPS6KB1;CRK;MAPK9;PAK2;PAK3;AKT2;SOS1;AKT1;AREG;PLCG2;CBL;BRAF;PLCG1;AKT3;SOS2;NRG2;GRB2;EGFR;KRAS;CAMK2G;CAMK2B;ABL2;SHC3;CBLB;NRG1;PIK3R5;BTC;RPS6KB2;MAPK8;PIK3CA;ERBB3;CAMK2A
prerank	KEGG_PHOSPHATIDYLINOSITOL_SIGNALING_SYSTEM	0.33547378724120114	1.2051472562180556	0.1448692152917505	0.39303276305764057	1	38/63	0.4164	SYNJ2;ITPKA;PLCB1;ITPR1;PRKCB;IPPK;ITPKB;INPP5A;PIP5K1C;IMPA2;CALML3;PIP4K2A;PIK3C2A;INPP5E;INPP5B;INPP4B;PLCD1;DGKG;ITPK1;DGKZ;DGKI;PIK3CD;CALM2;PIP4K2B;PIP5K1A;PTEN;CALM1;SYNJ1;PLCE1;DGKA;CDS2;PLCG2;INPP4A;IMPA1;PI4KB;PLCG1;DGKE;INPP5D
prerank	KEGG_PATHWAYS_IN_CANCER	0.30354901857213573	1.2044854032572745	0.022	0.38831790163257934	1	150/272	0.4328	ITGB1;ITGA3;TPM3;JUP;FOXO1;CDK2;PDGFA;FZD1;FZD7;RUNX1;RB1;VEGFC;COL4A1;LAMA3;COL4A2;WNT5B;ETS1;HSP90B1;E2F1;DVL3;SMAD3;LAMC1;RAD51;TGFB3;TGFBR2;E2F3;BMP4;BCL2L1;MET;CCNE2;PRKCB;RET;GLI2;BIRC5;PDGFB;PTGS2;MECOM;TRAF3;TCF7;CTBP1;FAS;MAP2K1;JAK1;TCF7L2;SKP2;WNT10A;CUL2;BMP2;HDAC1;PGF;JUN;VEGFA;RHOA;TGFBR1;EGLN1;EPAS1;BRCA2;PLD1;TRAF5;CDKN1A;FN1;ZBTB16;TGFB1;PIAS4;CASP8;CTNNA1;LAMB3;TCF7L1;CDC42;ABL1…
prerank	KEGG_VIRAL_MYOCARDITIS	0.35937951726364437	1.2030211753156788	0.18564102564102564	0.38579470334477306	1	15/35	0.24	ACTB;ACTG1;FYN;MYH9;DAG1;MYH10;SGCB;CASP8;ITGB2;ABL1;EIF4G1;CD40;RAC1;EIF4G2;MYH15
prerank	KEGG_SMALL_CELL_LUNG_CANCER	0.3240118749198612	1.185360880555178	0.14472361809045226	0.42926778944110594	1	40/71	0.4328	ITGB1;ITGA3;CDK2;RB1;COL4A1;LAMA3;COL4A2;E2F1;LAMC1;E2F3;BCL2L1;CCNE2;PTGS2;TRAF3;SKP2;TRAF5;FN1;PIAS4;LAMB3;CCNE1;MYC;ITGAV;CDKN2B;PIK3CD;PTK2;XIAP;RXRA;CYCS;IKBKB;PTEN;MAX;AKT2;AKT1;TRAF6;CDK6;PIAS2;AKT3;APAF1;ITGA6;CHUK
prerank	KEGG_LONG_TERM_POTENTIATION	0.3363775220799464	1.1834749735972854	0.1870576339737108	0.42813216036851043	1	26/52	0.3181	PLCB1;RPS6KA3;ITPR1;PRKCB;PPP3R1;MAP2K1;PPP3CC;CHP1;PPP1CC;CACNA1C;CALML3;GRIA2;PRKX;RAF1;PPP1R12A;RAP1B;GNAQ;PPP1CA;MAP2K2;MAPK1;PPP3CB;PRKACB;CALM2;RPS6KA2;PPP3CA;CALM1
prerank	KEGG_GLIOMA	0.3397953004896008	1.1832273313393467	0.19129554655870445	0.42216333692260083	1	39/48	0.5598	PDGFA;RB1;E2F1;SHC1;E2F3;PRKCB;PDGFB;MAP2K1;CDKN1A;CALML3;RAF1;TGFA;PDGFRB;MDM2;CDKN2A;MAP2K2;PIK3CD;MAPK1;CALM2;PTEN;CALM1;AKT2;SOS1;AKT1;PLCG2;BRAF;CDK6;PLCG1;AKT3;SOS2;GRB2;EGFR;KRAS;CAMK2G;CAMK2B;SHC3;PIK3R5;PIK3CA;CAMK2A
prerank	KEGG_NOD_LIKE_RECEPTOR_SIGNALING_PATHWAY	0.3552674229944312	1.1827965853739382	0.2038934426229508	0.4168126511509794	1	25/34	0.5674	HSP90B1;SUGT1;NOD1;MAPK14;MAPK13;CASP8;MAPK11;HSP90AA1;TAB2;MAPK1;XIAP;MAP3K7;IKBKB;MAPK9;IL6;TRAF6;CHUK;BIRC2;PSTPIP1;MAPK12;CARD9;NFKBIA;MAPK8;RELA;ERBIN
prerank	KEGG_RIG_I_LIKE_RECEPTOR_SIGNALING_PATHWAY	0.34509052259168527	1.1815433756197466	0.21036585365853658	0.41399181248432015	1	28/42	0.5427	TRAF3;MAPK14;MAPK13;RIPK1;TANK;CASP8;MAPK11;SIKE1;IKBKE;CASP10;MAP3K7;IFIH1;IKBKB;DDX3X;PIN1;FADD;MAPK9;TBK1;TRAF6;CHUK;ATG5;AZI2;MAPK12;ATG12;TRADD;IRF7;NFKBIA;MAPK8
prerank	KEGG_NATURAL_KILLER_CELL_MEDIATED_CYTOTOXICITY	0.32518201056114693	1.1805238224527042	0.1661631419939577	0.41056670840725834	1	44/63	0.5343	NFATC1;FYN;PAK1;NFATC2;TNFSF10;VAV2;SHC1;PRKCB;FAS;IFNAR1;PPP3R1;MAP2K1;PPP3CC;TNFRSF10B;CHP1;IFNGR2;ITGB2;PTK2B;RAF1;RAC1;VAV3;MAP2K2;PTPN6;PIK3CD;MAPK1;PPP3CB;PTPN11;PPP3CA;SOS1;BID;PLCG2;BRAF;PLCG1;CD48;IFNGR1;SOS2;NFATC3;GRB2;KRAS;LCK;SYK;SHC3;SH2D1B;PIK3R5
prerank	KEGG_HISTIDINE_METABOLISM	0.38009319391304974	1.1763563190462172	0.24552160168598525	0.4156455143891823	1	2025-11-21	0.4931	ALDH1A3;UROC1;ALDH7A1;ALDH9A1;LCMT2;LCMT1;HEMK1;BUD23;AMDHD1;ALDH3A2;HAL
prerank	KEGG_MAPK_SIGNALING_PATHWAY	0.3004616513788036	1.1733240317506597	0.069	0.41825777462801883	1	97/202	0.3517	SRF;RRAS2;PDGFA;RASGRP1;MAP2K3;PAK1;MAPKAPK2;NFATC2;DUSP10;RPS6KA3;FLNB;MAP4K4;PLA2G4A;TGFB3;TGFBR2;GNG12;PRKCB;MAP3K14;PDGFB;DUSP5;MECOM;PTPN5;FAS;PPP3R1;DUSP8;MAP2K1;PPP3CC;IL1R1;JUN;HSPB1;CHP1;DUSP4;TNFRSF1A;TGFBR1;MAPK14;CACNG3;MAPK13;RASGRP3;BDNF;HSPA8;CACNA1D;RPS6KA5;TAOK3;CACNG5;TGFB1;CACNA1C;CACNA1H;CDC42;NGF;NTRK2;PRKX;RAF1;GADD45B;TGFB2;RAP1B;MAP3K3;RAC1;MAP3K6;PPM1A;MAPK11;MAP2K4;MAP2K…
prerank	KEGG_GNRH_SIGNALING_PATHWAY	0.31756290590531405	1.1599432707864203	0.20020120724346077	0.44905014903596396	1	34/70	0.3181	MAP2K3;PLCB1;ITPR1;PLA2G4A;PRKCB;MAP2K1;JUN;SRC;PRKCD;MAPK14;PLD1;MAPK13;CACNA1D;CACNA1C;CALML3;PTK2B;CDC42;PRKX;RAF1;HBEGF;MAP3K3;GNAQ;MAPK11;MAP2K4;MAP2K2;MAPK1;PRKACB;CALM2;ADCY2;GNAS;ADCY6;MAP2K7;MAPK9;CALM1
prerank	KEGG_GAP_JUNCTION	0.32004415045594536	1.1564812635405068	0.17753259779338015	0.4525900664866614	1	32/69	0.2987	PDGFA;PLCB1;ITPR1;GNAI3;PRKCB;PDGFB;CDK1;PDGFD;MAP2K1;TUBB6;SRC;GUCY1B1;HTR2B;TUBA3E;PRKX;RAF1;CSNK1D;TUBA1B;GNAQ;TUBAL3;MAP2K5;PDGFRB;PDGFC;GNAI1;MAP2K2;HTR2C;MAPK1;PRKACB;ADCY2;GNAS;ADCY6;TUBB
prerank	KEGG_ACUTE_MYELOID_LEUKEMIA	0.3321775649079457	1.1364178022992033	0.2611788617886179	0.5063037852801349	1	33/44	0.5634	JUP;RUNX1;PIM1;TCF7;MAP2K1;TCF7L2;ZBTB16;TCF7L1;RAF1;RARA;MYC;MAP2K2;PIK3CD;MAPK1;IKBKB;RPS6KB1;KIT;AKT2;SOS1;AKT1;PPARD;BRAF;AKT3;CHUK;SOS2;GRB2;KRAS;PIK3R5;STAT3;RPS6KB2;PIK3CA;SPI1;RELA
prerank	KEGG_CHEMOKINE_SIGNALING_PATHWAY	0.2995819405632551	1.136091445519658	0.1931931931931932	0.5002450158615531	1	77/116	0.5634	PXN;PAK1;PLCB1;GNAI3;VAV2;SHC1;GRK6;GNG12;PRKCB;TIAM2;DOCK2;MAP2K1;PRKCD;GNG2;RHOA;GNB1;CXCR4;PTK2B;PARD3;CDC42;PRKX;RAF1;GRK4;GSK3B;BCAR1;RAP1B;RAC1;CRKL;ROCK2;VAV3;ROCK1;TIAM1;GNG13;WASL;GNAI1;GRK2;PIK3CD;MAPK1;PRKACB;PTK2;ADCY2;ADCY6;IKBKB;CRK;STAT2;AKT2;SOS1;JAK2;ADCY7;AKT1;GNG5;BRAF;AKT3;CHUK;SOS2;GNB3;CXCL14;GRB2;KRAS;CXCR1;STAT1;GNB4;GNAI2;PREX1;NCF1;CCR2;GNG4;SHC3;PIK3R5;GNGT2;STAT3;CCL17…
prerank	KEGG_T_CELL_RECEPTOR_SIGNALING_PATHWAY	0.3050565862910601	1.1344058230754142	0.19519519519519518	0.4990441593167717	1	64/87	0.5872	NFATC1;RASGRP1;FYN;PAK1;NFATC2;DLG1;VAV2;MAP3K14;PPP3R1;MAP2K1;PPP3CC;JUN;CHP1;RHOA;MAPK14;MAPK13;PAK4;CDC42;BCL10;RAF1;NCK2;GSK3B;MAPK11;VAV3;MAP2K2;PTPN6;PIK3CD;MAPK1;PPP3CB;MAP3K7;IKBKB;PTPRC;MAP2K7;PPP3CA;MAPK9;PAK2;PAK3;AKT2;SOS1;AKT1;CBL;PLCG1;AKT3;CHUK;SOS2;IL10;NFATC3;GRB2;KRAS;LCK;PDPK1;MAPK12;NFKBIE;CBLB;CD40LG;PIK3R5;NFKBIA;CD3E;PIK3CA;RELA;MALT1;CARD11;NFAT5;ICOS
prerank	KEGG_BIOSYNTHESIS_OF_UNSATURATED_FATTY_ACIDS	0.38134855606566104	1.1303635444050366	0.3203463203463203	0.5047285482165423	1	2025-07-17	0.2368	ELOVL5;ACOT7;SCD5;HSD17B12;HACD1;HADHA;BAAT
prerank	KEGG_ARGININE_AND_PROLINE_METABOLISM	0.334071	1.1240807859485107	0.2823649337410805	0.5174475387783415	1	13/36	0.2245	AMD1;P4HA2;GLS;SMS;SRM;CKMT1A;ODC1;ALDH18A1;P4HA1;ALDH7A1;GOT2;SAT1;ALDH9A1
prerank	KEGG_DILATED_CARDIOMYOPATHY	0.30804405434212545	1.122063313328359	0.2595190380761523	0.5167057943990345	1	31/70	0.2886	ITGB1;ITGA3;ACTB;TPM3;ACTG1;TPM1;TGFB3;DAG1;LMNA;ITGA9;DES;CACNG3;SGCB;CACNA1D;ITGB6;CACNG5;TGFB1;CACNA1C;ITGB3;ACTC1;PRKX;ITGA11;TGFB2;TPM4;ATP2A2;ITGA8;ITGAV;PRKACB;ADCY2;GNAS;ADCY6
prerank	KEGG_FATTY_ACID_METABOLISM	0.3434269757926328	1.1134453833218436	0.3184647302904564	0.5372123212888694	1	2025-11-29	0.2354	ACSL3;ACSL4;ACAA2;HADHB;ACADSB;ACSL5;ALDH7A1;ACSL1;ALDH9A1;HADHA;ADH5
prerank	KEGG_AMYOTROPHIC_LATERAL_SCLEROSIS_ALS	0.3197649443322774	1.1048425393333403	0.30465587044534415	0.5578670006238845	1	21/42	0.4179	MAP2K3;BCL2L1;PPP3R1;PPP3CC;NEFL;CHP1;TNFRSF1A;MAPK14;MAPK13;GRIA2;DERL1;CAT;RAC1;MAPK11;PPP3CB;CYCS;PPP3CA;PRPH;BID;TNFRSF1B;APAF1
prerank	KEGG_NICOTINATE_AND_NICOTINAMIDE_METABOLISM	0.3648907630693753	1.1018914665868538	0.32597266035751843	0.5603898008923736	1	2025-12-19	0.5398	NT5C2;NT5C1A;NADK;ENPP3;BST1;NMNAT1;NT5C3A;NNT;NADSYN1;CD38;NMNAT2;NMNAT3
prerank	KEGG_GLYCOSAMINOGLYCAN_BIOSYNTHESIS_HEPARAN_SULFATE	0.3626342897683644	1.1017397372079567	0.3389296956977964	0.5539711514917629	1	2025-11-21	0.3408	EXT1;XYLT2;NDST3;EXT2;B4GALT7;HS3ST1;NDST4;GLCE;B3GAT1;HS3ST3A1;EXTL3
prerank	KEGG_CYTOKINE_CYTOKINE_RECEPTOR_INTERACTION	0.2865469286034559	1.0977637560739617	0.238	0.5598436301851993	1	39/147	0.1951	IL22RA1;PDGFA;CLCF1;ACVR1;VEGFC;FLT1;TNFRSF21;TNFSF10;EDA2R;BMP7;TGFB3;TGFBR2;TNFRSF8;MET;PDGFB;TNFRSF9;IL13RA1;FAS;IFNAR1;TNFRSF6B;INHBA;IL1R1;BMP2;VEGFA;TNFRSF10B;TNFRSF1A;TGFBR1;TNFRSF11B;FLT4;BMPR1A;TGFB1;CXCR4;IFNGR2;TNFSF15;IL11RA;CD40;TGFB2;GHR;ACVR2A
prerank	KEGG_PRION_DISEASES	0.34388532431841745	1.0945862455850113	0.34164070612668745	0.5624329003010726	1	2025-12-26	0.3584	FYN;HSPA5;LAMC1;MAP2K1;STIP1;PRKX;EGR1;MAP2K2;MAPK1;PRKACB;IL6;PRNP
prerank	KEGG_LYSINE_DEGRADATION	0.3284904087698719	1.0894754832804228	0.3443298969072165	0.571236	1	20/34	0.4836	PLOD2;PLOD1;SUV39H2;TMLHE;ALDH7A1;SUV39H1;ALDH9A1;HADHA;EHMT1;DOT1L;SETD2;NSD3;AASS;SETDB1;AASDH;OGDHL;ACAT2;KMT5B;ALDH3A2;OGDH
prerank	KEGG_NON_SMALL_CELL_LUNG_CANCER	0.31668730236014275	1.0891562887613275	0.35264227642276424	0.5654794649399749	1	27/42	0.4772	RB1;E2F1;E2F3;PRKCB;MAP2K1;RAF1;TGFA;CDKN2A;MAP2K2;PIK3CD;MAPK1;RXRA;ERBB2;RASSF5;AKT2;SOS1;AKT1;PLCG2;BRAF;CDK6;PLCG1;AKT3;SOS2;STK4;GRB2;EGFR;KRAS
prerank	KEGG_DORSO_VENTRAL_AXIS_FORMATION	0.37130767803434844	1.0828859168473632	0.375274	0.5769544738336855	1	14/17	0.5111	SPIRE1;ETS1;ETV6;MAP2K1;MAPK1;SPIRE2;ETS2;SOS1;ETV7;SOS2;GRB2;EGFR;KRAS;NOTCH2
prerank	KEGG_LONG_TERM_DEPRESSION	0.3086605310302311	1.0815724620688147	0.35412474849094566	0.5743263694281866	1	20/47	0.2907	PLCB1;ITPR1;PLA2G4A;GNAI3;GNAO1;PRKCB;MAP2K1;GUCY1B1;GRIA2;RAF1;GNAQ;PPP2CA;GRIA3;CRH;GNAI1;MAP2K2;MAPK1;PPP2CB;GNAS;GRID2
prerank	KEGG_TIGHT_JUNCTION	0.2893198348331499	1.0769774291949263	0.33933933933933935	0.5819633742318343	1	28/90	0.1673	ACTB;ACTN1;ACTN4;RRAS2;ACTG1;AMOTL1;JAM3;PRKCI;GNAI3;TJP2;MYL12A;MYH9;PRKCB;CTTN;PARD6G;MYL9;MYH10;PATJ;SRC;PRKCD;MAGI1;RHOA;CSNK2A1;CASK;CTNNA1;PARD3;CDC42;CTNNB1
prerank	KEGG_VASCULAR_SMOOTH_MUSCLE_CONTRACTION	0.29099000481011117	1.0728281203697214	0.3460381143430291	0.5878210164202646	1	33/79	0.3181	PLCB1;ITPR1;PLA2G4A;CALD1;PRKCB;MAP2K1;MYL9;PRKCD;GUCY1B1;RHOA;CACNA1D;PPP1CC;CACNA1C;CALML3;MYLK;PRKX;RAF1;PPP1R12A;GNAQ;PPP1CA;ACTA2;ROCK2;ROCK1;MAP2K2;MAPK1;PRKACB;CALM2;ADCY2;GNAS;ADCY6;NPR2;ACTG2;CALM1
prerank	KEGG_JAK_STAT_SIGNALING_PATHWAY	0.28769356207440056	1.0714321103430995	0.327	0.5857036826886981	1	61/100	0.5499	SPRED1;IL22RA1;CLCF1;CCND3;PIM1;BCL2L1;SPRY1;IL13RA1;IFNAR1;JAK1;SPRED2;IL13RA2;PIAS4;SPRY3;IFNGR2;SOCS5;IL11RA;GHR;SOCS2;MYC;IL11;PTPN6;PIK3CD;CCND2;STAM2;PTPN11;STAT2;AKT2;IL6;SOS1;JAK2;TYK2;AKT1;CBL;SOCS7;SOCS1;PIAS2;AKT3;IFNGR1;SOS2;IL10;EP300;LIFR;IL22RA2;PIAS1;GRB2;STAT1;IL20RA;LEPR;IL10RA;CISH;CSF2RA;CSF3R;IL15;CREBBP;CBLB;PIK3R5;STAT3;SPRY4;IL5RA;PIK3CA
prerank	KEGG_AMINOACYL_TRNA_BIOSYNTHESIS	0.36579012868859195	1.070059104327493	0.38403451995685006	0.5832087469954026	1	13/17	0.5452	EARS2;MARS2;FARSB;SEPSECS;FARSA;YARS2;WARS2;LARS2;MTFMT;DARS2;CARS2;RARS2;IARS2
prerank	KEGG_GLYCOSYLPHOSPHATIDYLINOSITOL_GPI_ANCHOR_BIOSYNTHESIS	0.35099992858339923	1.0696527742714013	0.38004246284501064	0.5780564747543954	1	14/21	0.5176	PIGS;PIGT;DPM2;PIGA;PIGB;PIGU;PIGF;PIGO;PIGY;PIGW;PIGV;PIGK;PIGC;PGAP1
prerank	KEGG_NOTCH_SIGNALING_PATHWAY	0.31666426104983103	1.0677044246298264	0.3788187372708758	0.577641	1	22/36	0.4433	DVL3;LFNG;NCSTN;NUMB;CTBP1;ADAM17;HDAC1;HES1;MAML2;KAT2A;RBPJ;DTX3L;JAG2;RFNG;SNW1;DLL4;CIR1;NCOR2;JAG1;HDAC2;EP300;DTX2
prerank	KEGG_RNA_POLYMERASE	0.355986	1.0660091954690234	0.39914163090128757	0.5764229988953709	1	14/18	0.5477	POLR2E;POLR2B;POLR1B;POLR2H;POLR3B;POLR2I;POLR1D;POLR3A;POLR2F;POLR3K;POLR1C;POLR2D;POLR3F;POLR1E
prerank	KEGG_CITRATE_CYCLE_TCA_CYCLE	0.340676	1.0599465534788157	0.3894736842105263	0.5878749048103197	1	2025-11-25	0.2985	CS;SUCLG2;SDHA;IDH3A;DLD;MDH2;PDHB;DLAT;PDHA1;SUCLA2;IDH3B
prerank	KEGG_PURINE_METABOLISM	0.2764562610555262	1.0585093645982164	0.361	0.5858305070538777	1	79/115	0.5645	DCK;PRIM2;AMPD3;PAPSS2;PDE4B;POLE;NT5C2;DGUOK;ENTPD4;PPAT;PDE3A;RRM1;PDE5A;AK4;PAICS;ENTPD2;PKM;NT5C1A;GUCY1B1;POLR2E;POLR2B;PDE7B;PDE9A;CANT1;POLR1B;ENTPD1;POLE2;POLA1;APRT;ENTPD5;PNPT1;PDE1B;AMPD2;ADCY2;PAPSS1;ENPP3;ADCY6;PDE6D;PDE4D;NPR2;POLR2H;PDE10A;GMPR;GMPS;IMPDH2;POLR3B;GART;NT5C3A;ADCY7;POLR2I;ENTPD8;ENTPD6;PDE7A;AMPD1;POLR1D;POLR3A;NUDT5;NME3;PDE1C;POLR2F;PDE8A;POLR3K;POLR1C;ADPRM;GUCY1…
prerank	KEGG_PYRUVATE_METABOLISM	0.32667380345436003	1.0517217075952197	0.4085239085239085	0.5986961912330852	1	18/28	0.4783	HAGHL;PKM;ACSS1;DLD;MDH2;ALDH7A1;PDHB;DLAT;ALDH9A1;LDHA;PDHA1;ME1;LDHB;ACYP1;HAGH;ME3;ACAT2;ALDH3A2
prerank	KEGG_TASTE_TRANSDUCTION	-0.227334	-1.04527	0.3939393939393939	0.7734135107471852	0.7448347107438017	2025-04-19	0.0309	CACNA1B;SCNN1B;ADCY8;SCNN1G
prerank	KEGG_SPHINGOLIPID_METABOLISM	0.3094585951185692	1.0373717542276866	0.432712	0.6340556520237889	1	24/35	0.5355	GALC;DEGS1;PLPP2;UGT8;B4GALT6;SMPD4;DEGS2;ARSA;ASAH1;SGMS2;SPHK1;SGMS1;SGPP1;GLB1;SGPL1;ACER3;SGPP2;ACER2;GAL3ST1;SPTLC2;NEU3;SPTLC1;SMPD1;SMPD3
prerank	KEGG_TRYPTOPHAN_METABOLISM	-0.195284	-1.026	0.5	0.7190013159818687	0.7706611570247934	32/32	0.8052	CYP1A1;AANAT;CYP1B1;KYNU;MAOA;AOC1;AADAT;ASMT;IL4I1;EHHADH;CYP1A2;HADH;AOX1;TPH1;DDC;HAAO;ACMSD;AFMID;GCDH;TDO2;TPH2;ACAT1;OGDH;ALDH3A2;ACAT2;OGDHL;WARS2;KMO;HADHA;ALDH9A1;ALDH7A1;CAT
prerank	KEGG_CYTOSOLIC_DNA_SENSING_PATHWAY	0.3353896436150803	1.0213220766949545	0.4701570680628272	0.6741018104080028	1	15/22	0.5634	RIPK1;IKBKE;IKBKB;POLR3B;IL6;TBK1;POLR1D;POLR3A;CHUK;POLR3K;POLR1C;POLR3F;IRF7;NFKBIA;RELA
prerank	KEGG_LYSOSOME	0.2688001604257816	1.0104747055982406	0.49599198396793587	0.6990098780078922	1	68/99	0.5604	ATP6AP1;GALC;LAMP1;ENTPD4;CTSK;CTSO;AP1S3;CD164;ARSA;LIPA;ASAH1;AP3M1;CTSC;LAPTM4A;GALNS;AP3S1;CLTA;CTSA;CTSS;CTSH;AP4E1;AP1M1;SUMF1;ATP6V1H;ACP2;TCIRG1;ACP5;PPT1;GLB1;GNPTG;CTSD;SLC17A5;CD63;GNPTAB;M6PR;GGA3;SLC11A2;GNS;AP4B1;ATP6V0D1;SCARB2;AGA;GM2A;AP3M2;CLTC;LAPTM4B;LGMN;AP3B1;ATP6V0A4;NPC1;AP1G1;GUSB;SLC11A1;HGSNAT;LAMP2;GGA1;ARSB;LAPTM5;NAGPA;SGSH;ATP6V0D2;SMPD1;NAGLU;CTSB;CTNS;ATP6V0C;ABCB…
prerank	KEGG_PORPHYRIN_AND_CHLOROPHYLL_METABOLISM	0.33382397496230926	1.0069334640230867	0.46325878594249204	0.702463	1	14/19	0.4697	HMOX1;ALAS2;HCCS;PPOX;EARS2;CP;HMOX2;COX15;FTH1;ALAD;COX10;UROD;MMAB;GUSB
prerank	KEGG_REGULATION_OF_AUTOPHAGY	0.34188014211605405	1.0061338643864441	0.46359743040685225	0.6975693870254367	1	2025-10-18	0.516	ATG4B;ULK2;GABARAPL1;ATG4A;PIK3R4;PRKAA1;BECN1;ATG5;PIK3C3;ATG12
prerank	KEGG_NEUROACTIVE_LIGAND_RECEPTOR_INTERACTION	-0.0869685	-1	1	0.5738229273285568	0.8109504132231405	35/219	0.1039	S1PR1;HRH3;LPAR3;CALCR;DRD4;ADRB1;CHRNB2;GABRR2;GABRE;HTR7;GABRR1;GRIN3A;GABRQ;GRIK1;ADRB2;GLRA2;TACR1;PTGER3;EDNRB;DRD3;GABRP;GPR50;VIPR2;ADRA1B;NPFFR2;GRIN2B;CHRNA1;MC3R;NMUR2;TRPV1;NPBWR2;CHRNG;P2RX4;GHRHR;RXFP1
prerank	KEGG_OXIDATIVE_PHOSPHORYLATION	-0.121414	-1	1	0.5738229273285568	0.8109504132231405	84/88	0.7762	NDUFV3;NDUFB10;ATP5PF;NDUFA1;NDUFA6;NDUFA10;NDUFA5;COX7B;PPA2;NDUFS5;ATP5PB;NDUFB1;NDUFV2;NDUFB7;COX7A2;NDUFB2;NDUFA2;LHPP;ATP5MF;UQCR11;COX7A2L;NDUFA4;NDUFB6;NDUFS6;UQCR10;NDUFB4;ATP5MC1;ATP5ME;COX7C;COX17;UQCRQ;NDUFA8;NDUFB9;ATP5PD;ATP4B;COX6A1;NDUFS4;NDUFB3;NDUFB8;ATP5F1D;NDUFC2;UQCRC2;COX4I2;ATP5MC2;NDUFB5;ATP6V0B;UQCRFS1;ATP6V0E2;COX5A;COX6C;COX5B;ATP6V0A2;ATP6V0A1;UQCRH;ATP6V0C;SDHB;ATP5MC3…
prerank	KEGG_PARKINSONS_DISEASE	-0.172809	-1	1	0.5738229273285568	0.8109504132231405	19/85	0.0894	UBE2G2;VDAC3;SNCAIP;NDUFV3;NDUFB10;ATP5PF;NDUFA1;NDUFA6;NDUFA10;NDUFA5;COX7B;NDUFS5;ATP5PB;NDUFB1;NDUFV2;NDUFB7;COX7A2;NDUFB2;NDUFA2
prerank	KEGG_GLYOXYLATE_AND_DICARBOXYLATE_METABOLISM	0.3383556148210498	0.9733371691618239	0.5236559139784946	0.7814340827204598	1	2025-07-16	0.3404	PGP;CS;MDH2;MTHFD2L;MTHFD2;MTHFD1;MTHFD1L
prerank	KEGG_TYPE_II_DIABETES_MELLITUS	0.28717417773518966	0.9712681192692108	0.5685279187817259	0.7795866572495929	1	17/37	0.4008	PKM;PRKCD;IRS1;CACNA1D;KCNJ11;CACNA1C;ADIPOQ;HK2;SOCS2;PIK3CD;MAPK1;IKBKB;CACNA1E;MAPK9;GCK;ABCC8;SOCS1
prerank	KEGG_SNARE_INTERACTIONS_IN_VESICULAR_TRANSPORT	0.2942817796477878	0.9561656084865352	0.5541922290388548	0.812067	1	15/32	0.3058	STX12;SNAP47;VTI1A;STX2;SNAP23;STX16;VAMP7;BET1;VAMP3;GOSR2;SEC22B;GOSR1;STX5;VTI1B;STX8
prerank	KEGG_ADIPOCYTOKINE_SIGNALING_PATHWAY	0.27109780759532653	0.947361	0.6198179979777553	0.8263600326817582	1	25/53	0.4328	STK11;ACSL3;ACSL4;TNFRSF1A;IRS1;ACSL5;PRKAB1;ADIPOQ;ACSL1;CD36;CAMKK1;ADIPOR2;RXRA;IKBKB;PRKAA1;NPY;PTPN11;MAPK9;AKT2;JAK2;AKT1;TNFRSF1B;CPT1A;AKT3;CHUK
prerank	KEGG_PPAR_SIGNALING_PATHWAY	0.2678995691616315	0.9446157329693344	0.6096579476861167	0.8256665745095283	1	22/51	0.407	NR1H3;ACSL3;ANGPTL4;ILK;ACSL4;FABP5;LPL;ACSL5;SCD5;ADIPOQ;ACSL1;SLC27A4;CD36;FABP7;ME1;RXRA;FABP4;PPARG;PPARD;FADS2;PLIN1;CPT1A
prerank	KEGG_BETA_ALANINE_METABOLISM	0.32208475017614135	0.9344183866690163	0.5967567567567568	0.8442318824382374	1	2025-05-16	0.225	SMS;SRM;ALDH7A1;ALDH9A1;HADHA
prerank	KEGG_MTOR_SIGNALING_PATHWAY	0.26905462851179085	0.9274898003141583	0.6358087487283826	0.8538459681936049	1	27/43	0.5499	STK11;VEGFC;RPS6KA3;STRADA;PGF;VEGFA;CAB39;ULK2;RPTOR;PIK3CD;MAPK1;RPS6KA2;PRKAA1;RPS6KB1;EIF4E;AKT2;RHEB;AKT1;BRAF;AKT3;TSC2;MLST8;PDPK1;PIK3R5;RPS6KA6;RPS6KB2;PIK3CA
prerank	KEGG_INSULIN_SIGNALING_PATHWAY	0.24667912385733387	0.9254032584878865	0.69	0.8515180432494027	1	51/107	0.4164	FOXO1;PRKCI;SHC1;PDE3A;MAP2K1;PRKAR1A;PTPN1;IRS1;PPP1CC;CALML3;PRKX;RAF1;GSK3B;PRKAB1;PPP1CA;RPTOR;PPP1R3C;HK2;FLOT1;CRKL;PRKAR1B;SOCS2;MAP2K2;PHKB;PIK3CD;MAPK1;PRKACB;CALM2;PPP1R3D;IKBKB;PRKAA1;GYS1;PRKAR2A;RPS6KB1;CRK;MAPK9;CALM1;EXOC7;EIF4E;PPP1R3B;AKT2;RHEB;SOS1;AKT1;RHOQ;GCK;CBL;BRAF;SOCS1;AKT3;INPP5D
prerank	KEGG_GLYCINE_SERINE_AND_THREONINE_METABOLISM	-0.205691	-0.916533	0.53125	0.7351586489252815	0.9214876033057852	2025-04-19	0.0628	GLDC;DAO;AGXT;SARDH
prerank	KEGG_FC_EPSILON_RI_SIGNALING_PATHWAY	0.2522118849489468	0.9132858692886384	0.671357	0.8731396395234633	1	44/59	0.6106	MAP2K3;FYN;PLA2G4A;VAV2;PRKCB;MAP2K1;PRKCD;MAPK14;MAPK13;RAF1;RAC1;MAPK11;MAP2K4;VAV3;MAP2K2;PIK3CD;MAPK1;MAP2K7;MAPK9;AKT2;SOS1;GAB2;AKT1;PLCG2;PLCG1;AKT3;INPP5D;SOS2;PLA2G12A;GRB2;KRAS;PDPK1;MAPK12;SYK;BTK;PIK3R5;MAPK8;PIK3CA;LYN;IL3;PLA2G2A;PLA2G2E;MAP2K6;LCP2
prerank	KEGG_GLYCOSAMINOGLYCAN_DEGRADATION	0.3072158455553423	0.9103450494767209	0.6264674493062967	0.8721267054393522	1	15/17	0.6233	GALNS;HS3ST3A1;GLB1;GNS;HPSE;HYAL2;GUSB;HGSNAT;ARSB;SGSH;NAGLU;HPSE2;HEXB;HYAL3;IDUA
prerank	KEGG_GLYCOSPHINGOLIPID_BIOSYNTHESIS_LACTO_AND_NEOLACTO_SERIES	0.3037818852610795	0.9086491306211727	0.6321961620469083	0.8680826384750451	1	2025-10-19	0.4013	B3GNT2;ST3GAL6;B4GALT1;B4GALT2;B4GALT4;FUT4;B3GNT4;FUT9;B4GALT3;B3GALT1
prerank	KEGG_PROPANOATE_METABOLISM	0.292392	0.8999190757449944	0.6567164179104478	0.8796752668817739	1	16/23	0.5527	ACSS1;SUCLG2;ALDH7A1;ALDH9A1;HADHA;LDHA;PCCA;SUCLA2;LDHB;ACAT2;ALDH3A2;ALDH6A1;PCCB;SUCLG1;ACAT1;ACSS2
prerank	KEGG_ETHER_LIPID_METABOLISM	0.2905782383738639	0.8939044977195771	0.6459430979978925	0.8847877108566136	1	2025-05-21	0.1113	PLA2G7;PLA2G4A;LPCAT2;PLPP2;PLD1
prerank	KEGG_SELENOAMINO_ACID_METABOLISM	0.2934564528046498	0.8832258986664706	0.6826411075612353	0.8993961982076044	1	15/19	0.6097	PAPSS2;MARS2;SEPHS1;LCMT2;LCMT1;PAPSS1;HEMK1;BUD23;MAT2B;AHCYL1;SCLY;GGT5;CTH;AHCYL2;MAT1A
prerank	KEGG_VALINE_LEUCINE_AND_ISOLEUCINE_DEGRADATION	0.26665793084546213	0.8823996524404525	0.7269938650306749	0.8932860583880623	1	23/35	0.5515	BCAT1;ACAA2;HADHB;ACADSB;DLD;ALDH7A1;ALDH9A1;HADHA;PCCA;HIBADH;OXCT1;DBT;ACAT2;HSD17B10;ACADS;IVD;ALDH3A2;ACAD8;ALDH6A1;PCCB;ACAT1;HMGCS1;HMGCL
prerank	KEGG_ABC_TRANSPORTERS	0.2727049586102639	0.8814907670468003	0.708029	0.8875587021721826	1	2025-12-28	0.3815	ABCC1;ABCB1;ABCC9;ABCB10;ABCA3;ABCA12;ABCC5;ABCC4;ABCD4;ABCG2;ABCB11;ABCC8
prerank	KEGG_ALDOSTERONE_REGULATED_SODIUM_REABSORPTION	-0.170923	-0.880564	0.6818181818181818	0.7589986352780621	0.9483471074380165	2025-06-27	0.0752	ATP1B3;SCNN1B;SCNN1G;PRKCA;PIK3R1;ATP1B1
prerank	KEGG_CYSTEINE_AND_METHIONINE_METABOLISM	0.27531952390409675	0.8789248877220672	0.6931937172774869	0.8850760741198447	1	17/26	0.5214	AMD1;APIP;DNMT1;SMS;SRM;GOT2;LDHA;CDO1;TAT;LDHB;MAT2B;AHCYL1;GOT1;MTAP;TRDMT1;DNMT3A;DNMT3B
prerank	KEGG_OLFACTORY_TRANSDUCTION	0.2668014061675672	0.8619218791129273	0.7094105480868665	0.9104995744461353	1	13/26	0.5598	CALML3;PRKX;GNAL;PRKACB;CALM2;CALM1;PDE1C;GUCA1C;PRKG2;CAMK2G;CAMK2B;PDC;CAMK2A
prerank	KEGG_ALZHEIMERS_DISEASE	0.2246602064624042	0.8578795928431413	0.841	0.910288	1	38/121	0.3181	PLCB1;ITPR1;ATP2A3;ADAM10;NCSTN;FAS;PPP3R1;ADAM17;EIF2AK3;PPP3CC;CHP1;TNFRSF1A;ERN1;MME;ATF6;CAPN1;CACNA1D;LPL;SDHA;CACNA1C;CAPN2;CASP8;BACE2;CALML3;NDUFS1;GSK3B;GNAQ;ATP2A2;UQCRC1;ATP5F1B;MAPK1;PPP3CB;CALM2;CYCS;APP;PPP3CA;FADD;CALM1
prerank	KEGG_BUTANOATE_METABOLISM	0.26822606171884933	0.8373986697604906	0.7518324607329843	0.9370325091019482	1	17/24	0.5515	ALDH5A1;AACS;ALDH7A1;PDHB;ALDH9A1;HADHA;PDHA1;OXCT1;ACAT2;ACADS;ALDH3A2;GAD1;L2HGDH;GAD2;ACAT1;HMGCS1;HMGCL
prerank	KEGG_NITROGEN_METABOLISM	-0.201765	-0.831177	0.7411764705882353	0.797339	0.9710743801652892	2025-05-15	0.1007	CA2;CA9;GLUL;CA7;CA4
prerank	KEGG_MELANOMA	0.23309759027867086	0.8210259242950443	0.8113017154389506	0.9550381740373769	1	30/56	0.4772	PDGFA;RB1;E2F1;E2F3;MET;PDGFB;PDGFD;MAP2K1;CDKN1A;RAF1;PDGFRB;MDM2;CDKN2A;PDGFC;MAP2K2;PIK3CD;MAPK1;FGF18;PTEN;FGF10;AKT2;AKT1;HGF;BRAF;CDK6;AKT3;FGF9;FGF11;EGFR;KRAS
prerank	KEGG_CELL_ADHESION_MOLECULES_CAMS	0.2225738994694967	0.8124694439886534	0.8486973947895792	0.9597487609851552	1	23/73	0.3013	ITGB1;SDC1;SDC4;ICOSLG;JAM3;ALCAM;CDH2;ITGA9;CD276;CD34;SDC3;ITGB2;NLGN2;CD40;CNTNAP1;ITGA8;GLG1;ITGAV;CNTN1;VCAN;NRXN3;NEO1;PTPRC
prerank	KEGG_GLYCEROLIPID_METABOLISM	0.23573526931177716	0.8118654415684567	0.8032454361054767	0.9528690583653573	1	1939-12-01	0.2245	LIPG;PLPP2;GPAT3;LCLAT1;AKR1A1;LPL;MBOAT1;ALDH7A1;GPAT4;DGKG;DGKZ;ALDH9A1
prerank	KEGG_STARCH_AND_SUCROSE_METABOLISM	0.25489911030458445	0.7944683009363944	0.7679500520291364	0.9692220572407817	1	2025-09-23	0.2951	UGP2;GPI;UXS1;PGM1;HK2;UGDH;GANC;ENPP3;GYS1
prerank	KEGG_TYPE_I_DIABETES_MELLITUS	0.2752356735777278	0.78923	0.7879440258342304	0.9681503749565155	1	2025-03-15	0.0926	FAS;PTPRN2;PTPRN
prerank	KEGG_HEMATOPOIETIC_CELL_LINEAGE	0.22113320577323242	0.7787687779167837	0.8639112903225806	0.9735306302065871	1	29/52	0.5793	ITGA3;CD44;IL1R1;MME;GP1BB;CD34;ITGB3;GP5;TFRC;IL11RA;CD36;IL11;ANPEP;KIT;IL6;CD9;ITGA1;IL1R2;ITGA6;CD38;CSF2RA;CSF3R;CSF1R;CD3E;IL5RA;CD14;CD7;IL3;CSF3
prerank	KEGG_CALCIUM_SIGNALING_PATHWAY	0.20218518445847927	0.7751347840237869	0.955	0.9703185925953028	1	75/146	0.503	ITPKA;PLCB1;TBXA2R;ITPR1;ATP2A3;ATP2B1;PRKCB;ATP2B4;PPP3R1;PPP3CC;ITPKB;CHP1;HTR2B;CACNA1D;CHRM2;CACNA1C;CACNA1H;CALML3;PTK2B;MYLK;PRKX;PLCD1;F2R;GNAQ;SPHK1;ATP2A2;PDGFRB;PDE1B;PHKB;HTR2C;GNAL;SLC25A4;PPP3CB;PRKACB;CYSLTR1;CALM2;ADCY2;ERBB2;GNAS;BST1;CACNA1E;HRH2;VDAC1;PPP3CA;CALM1;CHRNA7;CHRM1;DRD5;P2RX5;CCKBR;PLCE1;ADCY7;GRM1;HTR4;GNA11;EDNRA;BDKRB1;PLCG2;SLC25A5;PLCG1;PDE1C;RYR3;CD38;HTR2A;PHK…
prerank	KEGG_GLUTATHIONE_METABOLISM	0.2323557377905936	0.762407	0.8467908902691511	0.9771128402198992	1	2025-07-31	0.1709	TXNDC12;RRM1;GSTT1;GPX7;SMS;SRM;ODC1
prerank	KEGG_GLYCEROPHOSPHOLIPID_METABOLISM	0.21227396377994157	0.7613878331957677	0.9046184738955824	0.9706672011274077	1	20/60	0.2642	PLA2G4A;LPCAT2;LPGAT1;PISD;PLPP2;GPD1L;GPAT3;LCLAT1;PCYT1A;CHKA;PLD1;MBOAT1;PGS1;LYPLA1;GPAT4;DGKG;DGKZ;CRLS1;LYPLA2;DGKI
prerank	KEGG_ALANINE_ASPARTATE_AND_GLUTAMATE_METABOLISM	0.2448940723889496	0.7552189364866856	0.8431578947368421	0.9696251648093136	1	2025-05-23	0.127	PPAT;GLS;GFPT1;ALDH5A1;GFPT2
prerank	KEGG_INTESTINAL_IMMUNE_NETWORK_FOR_IGA_PRODUCTION	0.2329222070189845	0.7427702418071449	0.8538860103626943	0.9744169310905252	1	21/25	0.7102	ICOSLG;MAP3K14;TGFB1;CXCR4;CD40;AICDA;TNFSF13B;IL6;IL10;IL15;CD40LG;CD80;ICOS;PIGR;ITGB7;CD86;TNFRSF13B;ITGA4;CCR9;CD28;CCR10
prerank	KEGG_DRUG_METABOLISM_OTHER_ENZYMES	0.24032178263763526	0.7419773575408921	0.8363064008394544	0.967918	1	14/22	0.5381	TK1;UCK1;UCK2;UMPS;UPP2;UPP1;GMPS;IMPDH2;DPYD;GUSB;ITPA;CDA;UCKL1;CYP3A4
prerank	KEGG_PENTOSE_PHOSPHATE_PATHWAY	0.24511384085939722	0.7380388322712564	0.8283261802575107	0.9643811892773799	1	13/19	0.5648	PFKP;GPI;PGM1;RPIA;H6PD;RBKS;PGD;TKT;TALDO1;PGLS;PFKM;PRPS2;ALDOC
prerank	KEGG_ARACHIDONIC_ACID_METABOLISM	0.21368052044892683	0.6940225851432615	0.8900523560209425	0.9938446402211364	1	2025-06-27	0.1735	PLA2G4A;PTGS2;LTA4H;GPX7;ALOX5;HPGDS
prerank	KEGG_SYSTEMIC_LUPUS_ERYTHEMATOSUS	0.2040927859086349	0.6568244249913809	0.921162	1	1	15/27	0.57	ACTN1;ACTN4;SSB;CD40;SNRPD1;C3;SNRPD3;IL10;C8B;C1QA;CD40LG;GRIN2A;C1QC;CD80;C1QB
prerank	KEGG_TYROSINE_METABOLISM	0.19665476247570543	0.6548350777339859	0.909928	1	1	2025-12-31	0.4733	ALDH1A3;GOT2;ADH5;LCMT2;LCMT1;TAT;DCT;DBH;HEMK1;BUD23;ADH6;GOT1
prerank	KEGG_PRIMARY_IMMUNODEFICIENCY	0.20244956062259822	0.6343269351779208	0.95	1	1	2025-12-24	0.5443	UNG;RFXAP;CD40;AICDA;DCLRE1C;PTPRC;RFXANK;LCK;BLNK;BTK;CD40LG;CD3E
prerank	KEGG_HUNTINGTONS_DISEASE	0.16437006419169145	0.6288869534953608	0.994	1	1	40/130	0.368	PLCB1;ITPR1;TFAM;CREB3L1;SP1;DNAL4;DNAL1;HDAC1;POLR2E;POLR2B;BDNF;TBP;SDHA;CASP8;CREB3L2;NDUFS1;CREB3;SIN3A;TBPL1;AP2B1;GNAQ;TAF4;CLTA;UQCRC1;DCTN2;RCOR1;AP2M1;ATP5F1B;SLC25A4;CYCS;CREB1;POLR2H;NRF1;VDAC1;AP2A2;NDUFS3;DCTN4;PPARG;POLR2I;SDHC
prerank	KEGG_CARDIAC_MUSCLE_CONTRACTION	0.1803322475868186	0.628501	0.9605662285136501	0.9944677082996083	1	1949-11-01	0.2352	TPM3;TPM1;SLC9A6;CACNG3;CACNA1D;CACNG5;CACNA1C;ACTC1;TPM4;ATP2A2;UQCRC1
prerank	KEGG_MATURITY_ONSET_DIABETES_OF_THE_YOUNG	0.20706310380247628	0.6097334081173775	0.9460887949260042	0.9950550931514343	1	2025-08-18	0.5006	HES1;PAX6;GCK;MNX1;NKX6-1;HNF1A;SLC2A2;NEUROD1
prerank	KEGG_COMPLEMENT_AND_COAGULATION_CASCADES	0.16101971720914124	0.5529096067269178	0.9908998988877654	1	1	25/44	0.6508	F8;F2R;TFPI;F3;C3;F10;BDKRB1;KNG1;PLAU;C8B;FGB;C1QA;BDKRB2;F13A1;PROS1;F2;C1QC;SERPINF2;C3AR1;C1QB;F13B;CFI;PLAT;C1R;VWF
prerank	KEGG_FRUCTOSE_AND_MANNOSE_METABOLISM	0.16760137844626005	0.5497915456580937	0.9803108808290155	0.9994282963230426	1	17/29	0.5877	PFKP;PFKFB3;MTMR1;PMM2;HK2;GMPPA;MTMR6;MPI;MTMR7;FPGT;GMDS;PFKFB2;HK1;PFKM;GMPPB;ALDOC;PHPT1
prerank	KEGG_PEROXISOME	0.12480022270249443	0.45217105208302016	0.998999	1	1	31/68	0.5546	ACSL3;SLC25A17;FAR1;ACSL4;PEX26;ACSL5;CAT;ACSL1;BAAT;PEX1;DECR2;ACOT8;PMVK;ABCD4;CROT;PEX14;CRAT;AMACR;NUDT19;AGPS;PEX2;PEX11B;PEX11A;PEX5;GSTK1;MPV17;PEX6;HSD17B4;PEX16;HMGCL;PEX13
prerank	KEGG_AUTOIMMUNE_THYROID_DISEASE	0.14402654893494077	0.4293467923766612	0.9978586723768736	0.9989167719805019	1	2025-02-17	0.1791	FAS;CD40

## Sheet: gseapy.gene_set_HS3ST2
Name	Term	ES	NES	NOM p-val	FDR q-val	FWER p-val	Tag %	Gene %	Lead_genes
prerank	KEGG_SPLICEOSOME	-0.635925	-2.42424	0	0	0	81/90	0.3032	PRPF19;SF3A2;RBM8A;SNRPD1;ALYREF;THOC3;SRSF3;SF3B4;EIF4A3;SNRPE;U2AF2;SYF2;RBM17;SF3A3;SRSF2;SNRNP27;SRSF7;SNU13;TRA2A;PRPF38A;HNRNPM;PRPF4;HNRNPA3;DHX15;SNRPC;SRSF1;SMNDC1;PPIH;TRA2B;SNRPG;SNRNP40;CCDC12;SNRPD3;CHERP;TCERG1;LSM6;U2AF1;SNRPF;HNRNPU;DDX46;NCBP2;MAGOHB;SLU7;DDX5;HNRNPA1;SNRPD2;PRPF3;HSPA8;SNRPA1;U2SURP;PLRG1;BUD31;LSM8;CTNNBL1;DDX23;ZMAT2;SF3A1;SRSF10;SF3B5;SF3B1;LSM5;THOC2;PRPF40A…
prerank	KEGG_PROTEASOME	-0.669728	-2.28105	0	0	0	28/34	0.2027	PSMD11;PSMD6;PSMB2;PSMD3;PSMA4;PSMA2;POMP;PSMD7;PSMB4;PSMD14;PSMB1;PSME3;PSMC1;PSMB3;PSMA3;PSMA5;PSMC6;PSMA1;PSMA6;PSMA7;PSMD1;PSMC3;PSMD12;PSMC2;PSMD2;PSMD13;SEM1;PSMB7
prerank	KEGG_METABOLISM_OF_XENOBIOTICS_BY_CYTOCHROME_P450	0.44342532428871057	2.1700646203916145	0	0	0	2025-12-23	0.1066	CYP1A1;GSTO1;DHDH;CYP1B1;ADH1C;UGT1A1;CYP2C18;GSTA2;GSTZ1;EPHX1;CYP3A5;CYP1A2
prerank	KEGG_RNA_DEGRADATION	-0.530959	-1.92052	0	0.00342031	0.011	38/47	0.3919	EXOSC9;EXOSC3;EXOSC2;EXOSC8;DCPS;DIS3;EXOSC7;CNOT9;WDR61;LSM6;CNOT2;PATL1;HSPA9;PARN;C1D;LSM8;DCP1A;EXOSC1;CNOT8;XRN2;HSPD1;LSM5;CNOT10;DCP2;CNOT7;CNOT4;PNPT1;LSM4;EXOSC10;MTREX;PAPOLA;DDX6;CNOT6;CNOT6L;MPHOSPH6;TTC37;EDC4;CNOT1
prerank	KEGG_RETINOL_METABOLISM	0.3501189228207855	1.7895142359352922	0	0.029170267934312877	0.016	2025-09-26	0.0649	CYP1A1;CYP26C1;CYP4A22;DHRS4;CYP26A1;RDH5;ADH1C;UGT1A1;CYP2C18
prerank	KEGG_DNA_REPLICATION	-0.537114	-1.75184	0.00104384	0.0223875	0.091	20/27	0.2834	RNASEH1;SSBP1;RFC4;MCM4;RFC1;RPA4;MCM2;PCNA;FEN1;RPA1;POLE;POLE2;MCM6;MCM3;LIG1;MCM5;PRIM2;DNA2;RFC3;POLE3
prerank	KEGG_BASAL_TRANSCRIPTION_FACTORS	-0.543296	-1.74764	0.00318134	0.018283108335708547	0.092	22/25	0.4015	TBP;GTF2F2;TAF7L;GTF2IRD1;TAF6L;TAF11;TAF5L;TAF5;GTF2B;TAF6;GTF2H1;TAF2;TAF13;STON1;GTF2H3;GTF2E1;GTF2E2;GTF2A1;TAF4;GTF2A2;TBPL1;TAF12
prerank	KEGG_PROTEIN_EXPORT	-0.545749	-1.73788	0.00214362	0.017257015520949395	0.105	14/22	0.2058	SPCS1;SEC61B;HSPA5;SRP54;SEC62;SPCS2;SEC11A;SRPRB;SPCS3;SRP19;SRPRA;SRP68;SRP9;SEC61A2
prerank	KEGG_DRUG_METABOLISM_CYTOCHROME_P450	0.34648466962316676	1.716334809790227	0.018867924528301886	0.031331028522039756	0.027	2025-10-23	0.1066	CYP2D6;GSTO1;MAOA;ADH1C;UGT1A1;CYP2C18;GSTA2;GSTZ1;CYP3A5;CYP1A2
prerank	KEGG_HOMOLOGOUS_RECOMBINATION	-0.527456	-1.652	0.00424178	0.0477067	0.29	14/21	0.2345	SSBP1;TOP3A;RPA4;TOP3B;EME1;MRE11;RPA1;BLM;RAD52;SEM1;RAD54L;RAD54B;RAD51;BRCA2
prerank	KEGG_CELL_CYCLE	-0.417706	-1.63023	0	0.0556189	0.367	77/108	0.4109	MYC;BUB3;E2F5;CDC16;TFDP1;MCM4;ZBTB17;CUL1;E2F4;CDKN1A;MCM2;RBL1;YWHAB;YWHAE;CDC6;GADD45B;PCNA;SMAD3;MAD2L1;DBF4;CDC23;YWHAQ;CHEK2;ANAPC7;CCNE1;YWHAZ;ABL1;CDC7;CCNE2;RBL2;RB1;CDC45;MCM6;GSK3B;CDC27;CCNH;MCM3;CCNA2;MCM5;MAD2L2;SKP2;ORC5;CDK2;SMC3;ORC6;ANAPC10;ORC1;YWHAG;E2F3;MDM2;ANAPC5;EP300;TGFB2;BUB1;HDAC1;CCNB2;E2F1;ANAPC1;PTTG2;STAG2;RBX1;SKP1;CDC25A;FZR1;CDK1;PLK1;CCND3;MAD1L1;TGFB3;CDK7;TGF…
prerank	KEGG_PATHOGENIC_ESCHERICHIA_COLI_INFECTION	-0.440979	-1.57966	0.00203252	0.0908973	0.557	32/45	0.3814	ARPC5L;CDC42;NCL;TUBA1B;CTTN;NCK2;ACTB;ACTG1;TUBB;YWHAQ;ARPC3;OCLN;YWHAZ;EZR;ABL1;ITGB1;FYN;ARPC2;ARPC1B;ARPC1A;WASL;ARPC5;RHOA;CTNNB1;TUBA3E;TUBA1C;ROCK1;TUBB6;TLR5;ARPC4;ROCK2;HCLS1
prerank	KEGG_PRION_DISEASES	-0.478823	-1.56011	0.00930714	0.10550099759023657	0.64	2025-12-26	0.2471	HSPA5;EGR1;C1QC;LAMC1;STIP1;MAP2K2;FYN;C1QB;PRKX;PRKACB;MAP2K1;C1QA
prerank	KEGG_BASE_EXCISION_REPAIR	-0.476218	-1.50342	0.022175290390707498	0.1700261234373638	0.836	13/23	0.2834	MUTYH;LIG3;TDG;UNG;PCNA;MBD4;FEN1;PARP1;POLE;POLE2;LIG1;HMGB1;POLE3
prerank	KEGG_VIBRIO_CHOLERAE_INFECTION	-0.416848	-1.49411	0.011224489795918367	0.1708600005182287	0.863	28/44	0.3849	ATP6V0D1;ATP6V1E1;SEC61B;ATP6V1G1;TJP2;ACTB;ARF1;ACTG1;PRKCB;KDELR2;PRKX;SEC61A2;PRKACB;TCIRG1;ATP6V0A4;ATP6V1B2;SEC61A1;ATP6V0C;ATP6V1A;PLCG2;PDIA4;ATP6V0D2;KDELR3;PLCG1;ATP6AP1;ATP6V1D;GNAS;SLC12A2
prerank	KEGG_RENAL_CELL_CARCINOMA	-0.403266	-1.48125	0.00707786	0.18003264840774236	0.893	44/57	0.4807	MET;CDC42;PAK4;TGFA;GAB1;JUN;PAK1;RAC1;EPAS1;AKT2;ETS1;ARNT;MAP2K2;CUL2;VEGFA;VEGFC;EGLN1;RAF1;MAP2K1;PDGFB;EP300;TGFB2;AKT1;FH;CRKL;RAP1B;RBX1;BRAF;PGF;SOS1;TGFB3;ELOC;PAK2;TGFB1;CREBBP;CRK;SOS2;PTPN11;PIK3R5;MAPK1;ARNT2;PAK5;GRB2;PAK3
prerank	KEGG_RNA_POLYMERASE	-0.490362	-1.48013	0.034298	0.16903879682103712	0.894	14/18	0.3923	POLR2H;POLR1C;POLR2E;POLR2B;POLR2I;POLR2F;POLR1B;POLR1E;POLR2D;POLR3B;POLR3K;POLR1D;POLR2C;POLR2K
prerank	KEGG_CITRATE_CYCLE_TCA_CYCLE	-0.454641	-1.46611	0.023379383634431455	0.17934858653123623	0.92	14/25	0.3322	SDHC;PDHA1;MDH2;CS;DLD;PDHB;IDH3A;DLAT;SDHA;SUCLG2;SDHB;OGDHL;FH;SUCLA2
prerank	KEGG_PYRUVATE_METABOLISM	-0.442663	-1.46598	0.019853709508881923	0.16843080351359058	0.92	2025-10-28	0.1278	PDHA1;LDHA;ACAT2;MDH2;DLD;PDHB;LDHB;DLAT;ALDH7A1;ALDH9A1
prerank	KEGG_GLYCOSAMINOGLYCAN_BIOSYNTHESIS_CHONDROITIN_SULFATE	-0.482383	-1.46416	0.019271948608137045	0.16165077177970402	0.923	17/19	0.4585	CHST14;CHST12;XYLT2;CHSY1;CSGALNACT2;CHST3;UST;CHST7;CHST11;B4GALT7;CSGALNACT1;B3GAT2;CHST15;XYLT1;CHPF;CHSY3;B3GAT1
prerank	KEGG_OOCYTE_MEIOSIS	-0.38281	-1.46397	0.00704225	0.15272199621693053	0.923	55/86	0.4019	PPP2CA;PPP1CC;CDC16;PPP1CA;CUL1;YWHAB;YWHAE;AR;MAD2L1;CDC23;YWHAQ;PPP3CC;ANAPC7;PPP3CB;CCNE1;RPS6KA3;YWHAZ;SPDYA;MAPK12;CCNE2;PPP3CA;CDC27;PRKX;MAD2L2;CDK2;PRKACB;PPP2R5E;SMC3;RPS6KA2;ANAPC10;MAP2K1;YWHAG;ANAPC5;PPP2R5D;BUB1;CCNB2;SGO1;CHP1;CALM1;ANAPC1;PPP3R1;PTTG2;RBX1;ITPR1;SKP1;CAMK2B;FBXO5;CDK1;SLK;PPP2CB;PLK1;PPP2R5A;CALML3;ESPL1;PPP2R5C
prerank	KEGG_PYRIMIDINE_METABOLISM	-0.386919	-1.46036	0.005	0.1503790570147027	0.932	55/74	0.5033	POLR2H;POLR1C;POLR2E;POLR2B;DHODH;CTPS1;UPRT;UMPS;POLR2I;ITPA;POLR2F;NT5C3A;NT5C2;ENTPD6;DUT;ENTPD4;DCK;POLR1B;POLE;POLR1E;POLE2;UCK2;ENTPD5;POLR2D;PRIM2;TK1;POLR3B;PNPT1;RRM1;NT5C1A;UPP2;DTYMK;POLE3;NME6;TXNRD1;ENTPD8;POLR3K;POLR1D;POLA1;NUDT2;CANT1;POLR2C;UCK1;POLR2K;DCTD;NT5E;CMPK1;DPYD;CMPK2;POLR3F;UCKL1;CDA;POLR3A;UPP1;NME2
prerank	KEGG_THYROID_CANCER	-0.445043	-1.4264	0.0497881	0.19733630451118078	0.972	14/23	0.3692	TFG;MYC;TCF7L1;RET;TCF7;TCF7L2;MAP2K2;TPM3;RXRA;MAP2K1;CTNNB1;NCOA4;BRAF;TPR
prerank	KEGG_STEROID_HORMONE_BIOSYNTHESIS	0.29113738330154526	1.4235582822179236	0.0545455	0.14017934312878133	0.158	2025-08-22	0.0923	CYP1A1;COMT;CYP19A1;CYP1B1;UGT1A1;HSD17B3;STS;CYP3A5
prerank	KEGG_EPITHELIAL_CELL_SIGNALING_IN_HELICOBACTER_PYLORI_INFECTION	-0.382614	-1.42271	0.017119838872104734	0.19398040355208754	0.977	32/57	0.3338	ATP6V0D1;MET;MAPK11;CDC42;ATP6V1E1;ATP6V1G1;HBEGF;JUN;RELA;PAK1;RAC1;ADAM10;MAP2K4;SRC;MAPK12;MAP3K14;IKBKB;TCIRG1;ATP6V0A4;CHUK;ATP6V1B2;MAPK14;MAPK13;PTPRZ1;ATP6V0C;ATP6V1A;PLCG2;JAM3;ATP6V0D2;ADAM17;PLCG1;ATP6AP1
prerank	KEGG_MISMATCH_REPAIR	-0.473433	-1.41856	0.0508475	0.19296480991607048	0.981	2025-12-18	0.2887	SSBP1;RFC4;RFC1;RPA4;PMS2;PCNA;MSH2;RPA1;LIG1;MLH1;RFC3;EXO1
prerank	KEGG_ANTIGEN_PROCESSING_AND_PRESENTATION	-0.421753	-1.39219	0.048167539267015703	0.23754251446815655	0.994	15/26	0.4467	HSPA5;PSME3;PDIA3;HSPA8;HSP90AA1;RFXAP;CTSS;NFYA;CALR;NFYC;IFI30;CANX;CREB1;HSPA4;NFYB
prerank	KEGG_SNARE_INTERACTIONS_IN_VESICULAR_TRANSPORT	-0.411656	-1.39107	0.061665	0.22954940015028635	0.994	18/32	0.333	USE1;STX5;STX8;GOSR1;VTI1A;SNAP47;SNAP23;VTI1B;VAMP4;STX11;STX16;VAMP3;STX12;STX2;BET1;GOSR2;SNAP25;SEC22B
prerank	KEGG_RIG_I_LIKE_RECEPTOR_SIGNALING_PATHWAY	-0.393935	-1.38309	0.036923076923076927	0.23521778560878917	0.996	20/42	0.289	MAPK11;ATG12;TRAF3;RELA;RIPK1;SIKE1;CASP8;MAPK12;IKBKB;TANK;CASP10;CHUK;MAPK14;TBK1;DDX3X;IKBKE;MAPK13;TRAF6;IRF7;IFIH1
prerank	KEGG_VEGF_SIGNALING_PATHWAY	-0.376374	-1.3808	0.0323232	0.23040447749591894	0.996	30/54	0.3297	HSPB1;MAPK11;CDC42;SPHK1;PTGS2;MAPKAPK2;RAC1;AKT2;PPP3CC;PPP3CB;MAP2K2;SRC;VEGFA;MAPK12;PPP3CA;PRKCB;PLA2G4A;RAF1;PXN;MAP2K1;PLA2G6;MAPK14;NFATC1;MAPK13;PLA2G12A;CHP1;PLCG2;PPP3R1;AKT1;PLCG1
prerank	KEGG_NUCLEOTIDE_EXCISION_REPAIR	-0.406798	-1.37235	0.050256410256410255	0.23904162240129903	0.998	29/35	0.4908	RFC4;RFC1;RPA4;XPC;PCNA;ERCC3;MNAT1;CETN2;RPA1;POLE;POLE2;GTF2H1;CCNH;LIG1;RAD23B;RFC3;GTF2H3;POLE3;RBX1;CDK7;RPA3;CUL4B;DDB2;DDB1;RFC5;ERCC4;RAD23A;ERCC8;ERCC6
prerank	KEGG_UBIQUITIN_MEDIATED_PROTEOLYSIS	-0.349169	-1.37058	0.011	0.23406909469148737	0.998	71/110	0.4427	PRPF19;SAE1;UBE2R2;UBE2I;UBE2M;CDC16;FBXO2;UBE2G1;UBE2A;CUL1;UBE2K;UBE2Q1;UBE2N;PIAS4;CDC23;PRKN;UBA2;WWP2;ANAPC7;UBE2D3;WWP1;PPIL2;FBXW7;CUL2;UBOX5;RCHY1;SMURF2;PIAS2;CDC27;SKP2;UBE2E1;SMURF1;UBE2J1;ANAPC10;UBE4B;MDM2;ANAPC5;SOCS1;SIAH1;UBE2C;RHOBTB2;UBE2S;TRAF6;BRCA1;ANAPC1;UBA6;KLHL9;COP1;NEDD4;UBE2QL1;UBE2Z;RBX1;FANCL;UBE3A;SKP1;UBE2D1;CUL5;FZR1;UBE2W;FBXO4;UBE2J2;ELOC;CBL;XIAP;FBXW11;CUL4B;D…
prerank	KEGG_ADHERENS_JUNCTION	-0.363904	-1.35292	0.031093279839518557	0.2629563874813817	0.999	31/63	0.2886	TCF7L1;MET;CSNK2A1;CDC42;TCF7;WASF1;PTPN6;ACTN1;ACTB;ERBB2;TCF7L2;ACTG1;RAC1;SMAD3;SNAI1;CTNND1;SRC;FYN;VCL;ACTN4;PARD3;PTPN1;WASF3;LMO7;WASL;RHOA;CTNNB1;EP300;FARP2;WASF2;IQGAP1
prerank	KEGG_GLYCEROPHOSPHOLIPID_METABOLISM	0.19958094962896206	1.351741614722666	0	0.18798617113223853	0.249	13/60	0.0525	GPAM;DGKB;PLA2G15;CDS1;PCYT2;PLPP1;AGPAT4;PLA2G10;GPAT2;PHOSPHO1;PEMT;ACHE;CHPT1
prerank	KEGG_CHRONIC_MYELOID_LEUKEMIA	-0.368513	-1.35096	0.040774719673802244	0.25823335838105355	0.999	42/56	0.4963	MYC;CDKN1A;CTBP1;RELA;AKT2;SHC1;SMAD3;MAP2K2;ABL1;RB1;MECOM;IKBKB;BCL2L1;RUNX1;RAF1;CHUK;MAP2K1;E2F3;MDM2;TGFB2;HDAC1;E2F1;AKT1;CRKL;BRAF;TGFBR2;SOS1;TGFBR1;TGFB3;TGFB1;CBL;CRK;SOS2;PTPN11;CBLB;PIK3R5;MAPK1;GRB2;CDK6;HDAC2;GAB2;NFKBIA
prerank	KEGG_BLADDER_CANCER	-0.401514	-1.34235	0.069001	0.26753639929688067	1	18/31	0.3622	MYC;DAPK1;CDKN1A;THBS1;ERBB2;MAP2K2;VEGFA;VEGFC;RB1;RAF1;MAP2K1;E2F3;MDM2;RPS6KA5;E2F1;BRAF;PGF;EGF
prerank	KEGG_APOPTOSIS	-0.353926	-1.3389	0.0452716	0.266259	1	43/67	0.447	CAPN1;TNFRSF10B;CYCS;IL1R1;CASP6;TNFSF10;RELA;IL1RAP;AKT2;RIPK1;CASP8;PPP3CC;PPP3CB;PPP3CA;MAP3K14;CFLAR;IKBKB;FAS;PRKX;BCL2L1;TNFRSF1A;EXOG;CASP7;PRKACB;MYD88;PRKAR1A;CASP10;CHUK;BID;IRAK4;CHP1;PPP3R1;AKT1;PRKAR2A;CAPN2;NGF;ENDOD1;XIAP;AIFM1;CASP3;IRAK2;APAF1;PIK3R5
prerank	KEGG_VASOPRESSIN_REGULATED_WATER_REABSORPTION	-0.378348	-1.31638	0.0788127	0.30912812733350137	1	23/37	0.4341	CREB3;DYNLL2;DYNLL1;RAB5B;DCTN4;PRKX;DYNC1LI2;PRKACB;RAB5C;DCTN2;CREB3L2;DCTN5;ARHGDIA;NSF;DYNC1I2;DYNC1LI1;RAB11B;GNAS;RAB11A;CREB3L3;CREB1;CREB3L1;DYNC2H1
prerank	KEGG_TGF_BETA_SIGNALING_PATHWAY	-0.346318	-1.31184	0.047094188376753505	0.3114219128430788	1	40/69	0.3949	MYC;PPP2CA;E2F5;TFDP1;CUL1;E2F4;ACVRL1;THBS1;RBL1;BMP7;SMAD3;FST;LTBP1;SMURF2;RBL2;ACVR2A;RPS6KB1;PITX2;SP1;SMURF1;BMPR1A;RHOA;ACVR1;EP300;TGFB2;ROCK1;RBX1;SKP1;TGFBR2;ROCK2;TGFBR1;PPP2CB;BMP4;BMP2;CHRD;INHBA;SMAD5;TGFB3;TGFB1;CREBBP
prerank	KEGG_FC_GAMMA_R_MEDIATED_PHAGOCYTOSIS	-0.339073	-1.29558	0.057459677419354836	0.3459398632616574	1	49/77	0.4573	ARPC5L;PIP5K1C;CDC42;SPHK1;WASF1;PAK1;ARF6;RAC1;PRKCD;AKT2;ARPC3;ASAP3;PTPRC;INPP5D;VAV2;ARPC2;PRKCB;PLD1;PLA2G4A;ARPC1B;RPS6KB1;MARCKS;WASF3;ARPC1A;RAF1;WASL;ARPC5;LIMK1;MAP2K1;PLA2G6;CFL2;DNM2;WASF2;PLCG2;AKT1;ASAP1;PLCG1;CRKL;ARPC4;PIP5K1A;PLPP2;CRK;VAV3;PIP4K2B;DOCK2;PIK3R5;DNM1;SYK;MAPK1
prerank	KEGG_LEISHMANIA_INFECTION	-0.36836	-1.29285	0.071066	0.34381882724846474	1	32/43	0.5106	MAPK11;PTGS2;PTPN6;JUN;RELA;NCF4;ITGB2;ITGB1;MAPK12;PRKCB;MYD88;C3;IFNGR2;MAPK14;TGFB2;MAPK13;TRAF6;NCF2;IRAK4;IL10;JAK1;TAB2;MAP3K7;TGFB3;CYBA;TGFB1;TLR4;MAPK1;IFNGR1;NFKBIA;JAK2;STAT1
prerank	KEGG_PROSTATE_CANCER	-0.338264	-1.29004	0.0685484	0.34211497533861696	1	45/73	0.4268	TCF7L1;CREB3;TCF7;TGFA;CDKN1A;ERBB2;TCF7L2;RELA;AR;AKT2;HSP90AA1;HSP90B1;MAP2K2;CCNE1;CCNE2;RB1;GSK3B;IKBKB;FOXO1;CDK2;RAF1;PDGFA;CHUK;MAP2K1;CTNNB1;E2F3;MDM2;PDGFB;EP300;CREB3L2;E2F1;AKT1;BRAF;PDGFD;EGF;SOS1;PTEN;FGFR1;CREB3L3;CREBBP;CREB1;SOS2;ATF4;PDGFC;CREB3L1
prerank	KEGG_PORPHYRIN_AND_CHLOROPHYLL_METABOLISM	-0.418264	-1.28709	0.14561	0.3413108731198867	1	2025-09-19	0.1733	HMOX1;ALAS2;EARS2;CP;PPOX;COX15;HCCS;ALAD;FTH1
prerank	KEGG_N_GLYCAN_BIOSYNTHESIS	-0.369731	-1.28597	0.10666666666666667	0.33597962165318945	1	23/38	0.3757	DAD1;MGAT2;ALG8;ALG12;ALG10;ALG2;RFT1;DDOST;B4GALT1;STT3A;ALG3;B4GALT2;MGAT1;FUT8;MGAT4A;ALG5;MAN2A1;B4GALT3;MOGS;RPN2;DPM2;DOLPP1;RPN1
prerank	KEGG_AMINO_SUGAR_AND_NUCLEOTIDE_SUGAR_METABOLISM	-0.368358	-1.27807	0.11921891058581706	0.3477521830383748	1	27/37	0.5191	UAP1;UXS1;NANS;GNPNAT1;CMAS;GALE;GNPDA2;PMM2;GALK1;GNE;GMPPB;UGP2;GFPT1;FPGT;UGDH;GPI;GMPPA;PGM3;MPI;PGM1;HK2;HEXB;GFPT2;NANP;CYB5R3;AMDHD2;GMDS
prerank	KEGG_B_CELL_RECEPTOR_SIGNALING_PATHWAY	-0.345157	-1.27762	0.0818182	0.3403169916445103	1	40/59	0.5001	BCL10;PTPN6;JUN;DAPP1;RELA;RAC1;AKT2;PPP3CC;PPP3CB;MAP2K2;INPP5D;PPP3CA;VAV2;GSK3B;PRKCB;IKBKB;RAF1;CHUK;MAP2K1;BLNK;NFATC1;MALT1;CHP1;PLCG2;PPP3R1;AKT1;RASGRP3;NFATC2;SOS1;VAV3;BTK;SOS2;CD81;CARD11;PIK3R5;SYK;MAPK1;GRB2;NFKBIA;NFATC3
prerank	KEGG_P53_SIGNALING_PATHWAY	-0.344586	-1.27655	0.0868687	0.33459065485598793	1	35/56	0.4421	TNFRSF10B;CYCS;PPM1D;IGFBP3;CDKN1A;THBS1;GADD45B;CASP8;CHEK2;CCNE1;MDM4;RCHY1;CCNE2;SHISA5;FAS;CDK2;BID;MDM2;SIAH1;CCNB2;EI24;COP1;CDK1;CCND3;PTEN;GTSE1;PMAIP1;ATR;SFN;ZMAT3;SESN2;CASP3;DDB2;TSC2;APAF1
prerank	KEGG_MATURITY_ONSET_DIABETES_OF_THE_YOUNG	-0.42399	-1.25861	0.14025695931477516	0.37646542721628634	1	2025-07-18	0.2624	NKX6-1;MNX1;PAX6;NEUROD1;SLC2A2;HES1;IAPP
prerank	KEGG_CYTOSOLIC_DNA_SENSING_PATHWAY	-0.398613	-1.25624	0.13636363636363635	0.3744814768575554	1	2025-11-22	0.3191	POLR1C;RELA;RIPK1;IKBKB;POLR3B;CHUK;TBK1;IKBKE;IRF7;POLR3K;POLR1D
prerank	KEGG_TOLL_LIKE_RECEPTOR_SIGNALING_PATHWAY	-0.334733	-1.25212	0.0989899	0.37888736299328896	1	47/65	0.5179	MAPK11;TRAF3;JUN;RELA;RAC1;AKT2;RIPK1;CASP8;MAP2K3;MAP2K2;MAP2K4;MAPK12;IKBKB;TLR7;TIRAP;MYD88;IFNAR1;CHUK;MAP2K1;MAPK14;TBK1;IKBKE;MAPK13;TRAF6;IRAK4;IRF7;CTSK;AKT1;TLR5;TAB2;MAP3K7;MAPK8;TICAM1;IRF5;TLR4;PIK3R5;MAP2K7;MAPK1;MAPK9;LY96;FADD;NFKBIA;CD40;CD14;STAT1;CD80;IL6
prerank	KEGG_HISTIDINE_METABOLISM	-0.3977	-1.25127	0.15991471215351813	0.37282048220053426	1	2025-10-21	0.3693	LCMT1;BUD23;ALDH7A1;ALDH9A1;LCMT2;AMDHD1;UROC1;HAL;HEMK1;ALDH1A3
prerank	KEGG_PROGESTERONE_MEDIATED_OOCYTE_MATURATION	-0.327572	-1.24437	0.1035175879396985	0.38284971753779623	1	37/70	0.3726	MAPK11;CDC16;GNAI1;AKT2;HSP90AA1;MAD2L1;CDC23;ANAPC7;RPS6KA3;SPDYA;MAPK12;PDE3A;CDC27;PRKX;CCNA2;MAD2L2;CDK2;PRKACB;RPS6KA2;ANAPC10;RAF1;MAP2K1;MAPK14;ANAPC5;BUB1;MAPK13;CCNB2;ANAPC1;AKT1;CDC25A;BRAF;FZR1;GNAI3;CDK1;GNAI2;PLK1;MAPK8
prerank	KEGG_GLYCOSAMINOGLYCAN_DEGRADATION	0.28001100640685384	1.23725	0.14285714285714285	0.327895	0.452	16/17	0.6241	HYAL1;SPAM1;NAGLU;IDUA;HGSNAT;HS3ST3A1;GNS;SGSH;HYAL3;GALNS;GLB1;GUSB;HPSE2;HEXB;ARSB;HYAL2
prerank	KEGG_PURINE_METABOLISM	-0.315712	-1.22948	0.0680681	0.41683077241986893	1	53/115	0.3319	POLR2H;POLR1C;POLR2E;POLR2B;PAPSS2;AMPD2;PDE6D;PDE4B;PPAT;PAICS;IMPDH2;POLR2I;ITPA;PDE7B;POLR2F;AMPD3;NT5C3A;NT5C2;ENTPD6;GART;ENTPD4;DCK;POLR1B;POLE;POLR1E;ADPRM;POLE2;PDE3A;GMPS;ENTPD5;POLR2D;PRIM2;AK4;POLR3B;PNPT1;AK5;RRM1;APRT;NT5C1A;PDE1A;NUDT9;PKM;POLE3;GUCY1B1;DGUOK;NME6;PDE5A;ENTPD8;POLR3K;POLR1D;POLA1;NUDT2;CANT1
prerank	KEGG_WNT_SIGNALING_PATHWAY	-0.311315	-1.22391	0.0741483	0.42442930065037704	1	62/118	0.3754	MYC;TCF7L1;PPP2CA;CSNK2A1;AXIN1;CSNK1E;TCF7;DVL3;CUL1;WNT10A;SFRP5;CTBP1;JUN;TCF7L2;RAC1;RUVBL1;APC;FZD2;SMAD3;PPP3CC;PPP3CB;FZD7;PLCB1;FZD1;PPP3CA;GSK3B;NKD1;PRKCB;WNT5B;PRKX;SOX17;PRKACB;PPP2R5E;CACYBP;CTNNBIP1;RHOA;CTNNB1;PPARD;NFATC1;SIAH1;EP300;SENP2;PPP2R5D;VANGL1;CHP1;WNT1;PPP3R1;ROCK1;TBL1XR1;WNT6;VANGL2;RBX1;SKP1;CAMK2B;CSNK1A1L;NFATC2;ROCK2;MAP3K7;PPP2CB;MAPK8;PPP2R5A;CCND3
prerank	KEGG_AMYOTROPHIC_LATERAL_SCLEROSIS_ALS	-0.348292	-1.22208	0.1612576064908722	0.421332	1	19/42	0.3018	MAPK11;CYCS;RAC1;MAP2K3;PPP3CC;PPP3CB;GRIA2;MAPK12;PPP3CA;DERL1;BCL2L1;TNFRSF1A;BID;MAPK14;CAT;GRIN1;MAPK13;CHP1;PPP3R1
prerank	KEGG_MAPK_SIGNALING_PATHWAY	-0.300699	-1.21844	0.046	0.4237891357926841	1	107/202	0.3935	MYC;DUSP4;DUSP5;HSPB1;CACNG5;MAPK11;CDC42;BDNF;IL1R1;DUSP7;DUSP1;DUSP8;RASGRF1;MAPKAPK2;MAP4K4;PTPN5;JUN;RASGRP1;RELA;PAK1;CACNA1D;RAC1;RRAS2;RASA2;GNG12;AKT2;GADD45B;HSPA8;MAX;MAP2K3;PPP3CC;CACNA1E;PPP3CB;SRF;MAP2K2;MAP2K4;RPS6KA3;FLNB;MAPK12;DUSP14;JUND;PPP3CA;FGF9;FGF10;PRKCB;MECOM;MAP3K14;IKBKB;FAS;PLA2G4A;TAOK3;PRKX;TNFRSF1A;NFKB2;PRKACB;RPS6KA2;MAP4K3;RAF1;PDGFA;CHUK;MAP2K1;PLA2G6;MAPK14;PP…
prerank	KEGG_T_CELL_RECEPTOR_SIGNALING_PATHWAY	-0.315518	-1.21093	0.104	0.43813445642792936	1	57/87	0.5001	MAPK11;CDC42;BCL10;PAK4;PTPN6;NCK2;JUN;RASGRP1;RELA;PAK1;AKT2;PPP3CC;DLG1;PPP3CB;MAP2K2;PTPRC;MAPK12;FYN;PPP3CA;VAV2;GSK3B;MAP3K14;IKBKB;RAF1;CHUK;RHOA;MAP2K1;MAPK14;NFATC1;MALT1;MAPK13;CHP1;LCP2;PPP3R1;IL10;AKT1;PLCG1;NFATC2;CD3D;SOS1;MAP3K7;PAK2;CBL;VAV3;SOS2;CD28;CARD11;CBLB;PIK3R5;MAP2K7;MAPK1;PAK5;GRB2;MAPK9;PAK3;NFKBIA;NFATC3
prerank	KEGG_ACUTE_MYELOID_LEUKEMIA	-0.335996	-1.20822	0.1822863027806385	0.4386854786942006	1	18/44	0.2503	MYC;TCF7L1;ZBTB16;TCF7;TCF7L2;RELA;AKT2;MAP2K2;PIM1;RARA;IKBKB;JUP;RPS6KB1;RUNX1;RAF1;CHUK;MAP2K1;PPARD
prerank	KEGG_NOTCH_SIGNALING_PATHWAY	-0.349099	-1.20773	0.1689119170984456	0.43182269668938233	1	25/36	0.4802	KAT2A;DVL3;JAG2;NCSTN;NUMB;DTX3L;CTBP1;MAML2;CIR1;LFNG;MFNG;HES1;RBPJ;EP300;SNW1;HDAC1;ADAM17;NOTCH1;RFNG;CREBBP;DLL4;NCOR2;DTX2;APH1A;HDAC2
prerank	KEGG_ERBB_SIGNALING_PATHWAY	-0.319371	-1.20484	0.14026236125126135	0.4331807699465047	1	47/69	0.488	MYC;PAK4;TGFA;GAB1;HBEGF;NCK2;CDKN1A;JUN;ERBB2;PAK1;AKT2;SHC1;MAP2K2;MAP2K4;SRC;ABL1;GSK3B;PRKCB;RPS6KB1;BTC;RAF1;MAP2K1;PLCG2;AKT1;PLCG1;CRKL;CAMK2B;BRAF;EGF;SOS1;MAPK8;PAK2;CBL;CRK;SOS2;NRG2;CBLB;PIK3R5;MAP2K7;MAPK1;PTK2;PAK5;GRB2;MAPK9;CAMK2A;PAK3;ABL2
prerank	KEGG_LEUKOCYTE_TRANSENDOTHELIAL_MIGRATION	-0.318042	-1.20476	0.13013013013013014	0.4257119166688259	1	46/85	0.4229	MYL12A;MAPK11;CDC42;CXCR4;ACTN1;ACTB;GNAI1;ACTG1;RAC1;NCF4;OCLN;CTNND1;CYBB;ITGB2;BCAR1;EZR;MSN;ITGB1;MAPK12;VAV2;PRKCB;VCL;ACTN4;RHOH;PXN;RHOA;CTNNB1;MAPK14;MAPK13;NCF2;PLCG2;JAM3;ARHGAP5;ROCK1;CTNNA1;PLCG1;RAP1B;GNAI3;ROCK2;GNAI2;MYL9;CYBA;RASSF5;VAV3;PTPN11;THY1
prerank	KEGG_REGULATION_OF_AUTOPHAGY	-0.391879	-1.19064	0.2481121898597627	0.4607598596418494	1	2025-10-18	0.4089	ATG12;BECN1;PRKAA1;ATG4A;PIK3R4;ULK2;GABARAPL1;PRKAA2;ATG4B;PIK3C3
prerank	KEGG_FATTY_ACID_METABOLISM	-0.358063	-1.1863	0.2163561076604555	0.4664701567284401	1	13/29	0.3265	ACAT2;HADHB;ACSL4;ADH5;ALDH7A1;ACSL1;ALDH9A1;ACSL5;ACAA2;ACSL3;ACADS;ECI1;HADHA
prerank	KEGG_NEUROTROPHIN_SIGNALING_PATHWAY	-0.304866	-1.18311	0.1342685370741483	0.46776551644783215	1	60/99	0.4797	MAPK11;CDC42;BDNF;GAB1;MAPKAPK2;JUN;YWHAB;YWHAE;RELA;RAC1;PRKCD;AKT2;SHC1;YWHAQ;MAP2K2;IRS1;RPS6KA3;YWHAZ;ABL1;MAPK12;GSK3B;IKBKB;RPS6KA2;RAF1;RHOA;MAP2K1;YWHAG;MAPK14;MAP2K5;MAPK13;ARHGDIA;RPS6KA5;TRAF6;IRAK4;CALM1;PLCG2;AKT1;PLCG1;CRKL;RAP1B;PRDM4;CAMK2B;BRAF;SOS1;MAPK8;MAP3K3;NGF;CALML3;CRK;SOS2;PTPN11;ATF4;IRAK2;NTRK2;PIK3R5;MAP2K7;MAPK1;GRB2;MAPK9;CAMK2A
prerank	KEGG_GNRH_SIGNALING_PATHWAY	-0.3163	-1.17988	0.17369477911646586	0.46991941543803273	1	47/70	0.5149	MAPK11;CDC42;HBEGF;JUN;CACNA1D;PRKCD;MAP2K3;MAP2K2;MAP2K4;PLCB1;SRC;MAPK12;PRKCB;FSHB;PLD1;PLA2G4A;PRKX;GNAQ;PRKACB;RAF1;MAP2K1;PLA2G6;MAPK14;MAPK13;PLA2G12A;CALM1;ITPR1;CAMK2B;SOS1;MAPK8;MAP3K3;GNAS;PLA2G2A;CALML3;SOS2;ATF4;MAP2K7;MAPK1;CACNA1C;GRB2;MAPK9;CAMK2A;GNA11;MAP3K4;PTK2B;ADCY1;ADCY2
prerank	KEGG_ENDOMETRIAL_CANCER	-0.32613	-1.17239	0.2263959390862944	0.48593370155889143	1	21/41	0.3758	MYC;TCF7L1;ILK;AXIN1;TCF7;ERBB2;TCF7L2;APC;AKT2;MAP2K2;GSK3B;MLH1;RAF1;MAP2K1;CTNNB1;AKT1;CTNNA1;BRAF;EGF;SOS1;PTEN
prerank	KEGG_LYSINE_DEGRADATION	-0.34088	-1.16873	0.23251028806584362	0.48945529984963004	1	16/34	0.3265	ACAT2;ALDH7A1;ALDH9A1;AASS;DOT1L;TMLHE;SETD2;SETDB1;AASDH;KMT5B;SUV39H1;SUV39H2;OGDHL;PLOD2;EHMT1;HADHA
prerank	KEGG_TRYPTOPHAN_METABOLISM	0.20544285474235308	1.1682049640271972	0.1590909090909091	0.4208852944808001	0.578	1932-05-01	0.0481	AANAT;CYP1A1;KYNU;MAOA;CYP1B1
prerank	KEGG_NATURAL_KILLER_CELL_MEDIATED_CYTOTOXICITY	-0.310288	-1.16329	0.20606060606060606	0.49826948632431495	1	41/63	0.5001	TNFRSF10B;PTPN6;TNFSF10;PAK1;RAC1;SHC1;PPP3CC;PPP3CB;MAP2K2;ITGB2;FYN;PPP3CA;VAV2;PRKCB;FAS;IFNAR1;RAF1;MAP2K1;IFNGR2;BID;NFATC1;CHP1;PLCG2;LCP2;PPP3R1;CD48;PLCG1;BRAF;NFATC2;SOS1;VAV3;SOS2;PTPN11;CASP3;PIK3R5;SYK;MAPK1;GRB2;IFNGR1;PTK2B;NFATC3
prerank	KEGG_COLORECTAL_CANCER	-0.319529	-1.16316	0.2345803842264914	0.49105245769958283	1	31/50	0.4573	MYC;TCF7L1;CYCS;AXIN1;TCF7;JUN;TCF7L2;RAC1;APC;AKT2;SMAD3;MSH2;GSK3B;MLH1;RAF1;RHOA;MAP2K1;CTNNB1;TGFB2;BIRC5;AKT1;BRAF;TGFBR2;TGFBR1;MAPK8;TGFB3;TGFB1;CASP3;MSH6;PIK3R5;MAPK1
prerank	KEGG_SELENOAMINO_ACID_METABOLISM	-0.376082	-1.15596	0.2748917748917749	0.506919	1	2025-11-19	0.397	LCMT1;GGT5;BUD23;PAPSS2;MARS2;SEPHS1;AHCYL1;LCMT2;HEMK1;SCLY;CTH
prerank	KEGG_AMINOACYL_TRNA_BIOSYNTHESIS	-0.39104	-1.15509	0.26125137211855104	0.5020929372495718	1	2025-12-17	0.4645	MARS2;DARS2;EARS2;FARSB;YARS2;CARS2;FARSA;WARS2;MTFMT;PARS2;SEPSECS;IARS2
prerank	KEGG_PANCREATIC_CANCER	-0.308048	-1.13864	0.2530487804878049	0.546029	1	39/57	0.4957	CDC42;TGFA;ERBB2;RELA;RAC1;AKT2;SMAD3;VEGFA;VEGFC;RB1;PLD1;IKBKB;BCL2L1;ARHGEF6;RAD51;RAF1;CHUK;BRCA2;MAP2K1;E2F3;TGFB2;E2F1;AKT1;JAK1;BRAF;TGFBR2;PGF;EGF;TGFBR1;MAPK8;TGFB3;TGFB1;PIK3R5;MAPK1;RALA;MAPK9;CDK6;RALBP1;STAT3
prerank	KEGG_CYSTEINE_AND_METHIONINE_METABOLISM	-0.346029	-1.12541	0.30809674027339645	0.5802225639821912	1	2025-12-26	0.2737	LDHA;AMD1;SMS;MTAP;LDHB;DNMT1;TRDMT1;APIP;GOT2;SRM;AHCYL1;DNMT3B
prerank	KEGG_GLYCEROLIPID_METABOLISM	0.19599297787184597	1.105633224877763	0.22727272727272727	0.5133156871218669	0.686	1939-07-01	0.0403	GPAM;MGLL;DGKB;PLPP1;AGPAT4;GPAT2;GLA
prerank	KEGG_ENDOCYTOSIS	-0.27549	-1.10478	0.23623623623623624	0.6411255025973397	1	79/143	0.4539	CHMP5;SMAP1;RET;MET;PIP5K1C;CDC42;MVB12B;CLTA;CXCR4;VPS37C;PRKCI;GRK2;FLT1;SMAP2;ARF6;IQSEC3;TFRC;VPS37A;GRK4;SH3GL1;HSPA8;CHMP4B;WWP1;RAB5B;ASAP3;SRC;AP2A2;SMURF2;PARD6G;USP8;PLD1;RNF41;PARD3;EHD4;SMURF1;STAMBP;PARD6B;VPS36;RAB5C;MDM2;DNM2;GRK6;RBSN;EHD3;RAB11FIP3;GIT2;TRAF6;AP2B1;DAB2;ARFGAP3;NEDD4;CSF1R;ARFGAP1;ARAP2;ASAP1;EHD2;CHMP1B;HGS;TSG101;EGF;PIP5K1A;RAB31;MVB12A;CHMP4C;RAB11B;CLTC;RAB1…
prerank	KEGG_FOCAL_ADHESION	-0.277926	-1.1033	0.24	0.6372302897268565	1	97/157	0.4923	ITGB6;MYL12A;MET;PIP5K1C;CDC42;ILK;PAK4;PPP1CC;PPP1CA;ACTN1;RASGRF1;ZYX;ACTB;FLT1;THBS1;FLT4;LAMB3;JUN;LAMC1;ITGA3;ERBB2;ACTG1;PAK1;RAC1;AKT2;COL2A1;SHC1;ITGA1;ITGA9;FLNB;BCAR1;SRC;VEGFA;ITGB1;MYLK;FYN;VAV2;LAMA3;PPP1R12A;VEGFC;GSK3B;PRKCB;VCL;ACTN4;VWF;RAF1;PDGFA;PXN;RHOA;MAP2K1;CTNNB1;PDGFB;AKT1;COL4A1;ARHGAP5;ROCK1;CRKL;RAP1B;BRAF;PDGFD;COL4A2;PGF;EGF;ROCK2;SOS1;CAPN2;MYL9;MAPK8;TLN1;CCND3;PTE…
prerank	KEGG_ARRHYTHMOGENIC_RIGHT_VENTRICULAR_CARDIOMYOPATHY_ARVC	-0.300755	-1.1025	0.314	0.6308040245202461	1	24/60	0.2742	TCF7L1;ITGB6;CACNG5;TCF7;DES;ACTN1;ACTB;DAG1;ITGA3;TCF7L2;ACTG1;CACNA1D;ATP2A2;ITGA1;ITGA9;LMNA;ITGB1;ACTN4;CDH2;JUP;CTNNB1;DSP;SGCB;CACNA2D4
prerank	KEGG_PATHWAYS_IN_CANCER	-0.265122	-1.09257	0.208	0.6564791542507709	1	163/272	0.4963	TFG;MYC;TCF7L1;RET;MET;CDC42;CYCS;ZBTB16;TRAF3;AXIN1;TCF7;DVL3;PTGS2;DAPK1;TGFA;WNT10A;CDKN1A;CTBP1;LAMB3;JUN;LAMC1;ITGA3;ERBB2;TCF7L2;RELA;AR;RAC1;EPAS1;APC;FZD2;AKT2;PIAS4;CASP8;MAX;SMAD3;HSP90AA1;ETS1;ARNT;FZD7;HSP90B1;MAP2K2;CUL2;CCNE1;MSH2;ABL1;VEGFA;TPM3;ITGB1;FZD1;CCNE2;PIAS2;FGF9;FGF10;LAMA3;RARA;VEGFC;RB1;SMO;GSK3B;PRKCB;MECOM;PLD1;IKBKB;TRAF5;FAS;WNT5B;FOXO1;CSF3R;JUP;BCL2L1;SKP2;MLH1;N…
prerank	KEGG_FC_EPSILON_RI_SIGNALING_PATHWAY	-0.291735	-1.08275	0.3393939393939394	0.6813486298352779	1	36/59	0.4862	MAPK11;RAC1;PRKCD;AKT2;MAP2K3;MAP2K2;MAP2K4;INPP5D;MAPK12;FYN;VAV2;PRKCB;PLA2G4A;RAF1;MAP2K1;PLA2G6;MAPK14;MAPK13;PLA2G12A;PLCG2;LCP2;AKT1;PLCG1;SOS1;MAPK8;PLA2G2A;VAV3;BTK;SOS2;PIK3R5;SYK;MAP2K7;MAPK1;GRB2;MAPK9;GAB2
prerank	KEGG_NOD_LIKE_RECEPTOR_SIGNALING_PATHWAY	-0.313362	-1.06811	0.39009287925696595	0.7209751663409063	1	23/34	0.5179	MAPK11;RELA;CASP8;HSP90AA1;HSP90B1;SUGT1;MAPK12;IKBKB;CHUK;MAPK14;MAPK13;TRAF6;TAB2;MAP3K7;PSTPIP1;MAPK8;XIAP;CARD9;MAPK1;MAPK9;NFKBIA;NOD1;IL6
prerank	KEGG_GLIOMA	-0.293635	-1.06577	0.3876518218623482	0.7191729070038608	1	31/48	0.4923	TGFA;CDKN1A;AKT2;SHC1;MAP2K2;RB1;PRKCB;RAF1;PDGFA;MAP2K1;E2F3;MDM2;PDGFB;E2F1;CALM1;PLCG2;AKT1;PLCG1;CAMK2B;BRAF;EGF;SOS1;PTEN;CALML3;SOS2;PIK3R5;MAPK1;GRB2;CAMK2A;CDK6;PDGFRB
prerank	KEGG_HEDGEHOG_SIGNALING_PATHWAY	-0.298208	-1.05975	0.3760245901639344	0.7307106415534859	1	25/47	0.4357	CSNK1E;ZIC2;WNT10A;BMP7;CSNK1D;SMO;GSK3B;WNT5B;PRKX;GAS1;RAB23;PRKACB;WNT1;CSNK1G1;WNT6;GLI3;CSNK1A1L;LRP2;BMP4;BMP2;GLI2;WNT2B;WNT4;FBXW11;WNT9A
prerank	KEGG_LONG_TERM_POTENTIATION	-0.292658	-1.05803	0.3789260385005066	0.7272902259039642	1	26/52	0.3509	PPP1CC;PPP1CA;PPP3CC;PPP3CB;MAP2K2;GRIA2;PLCB1;RPS6KA3;PPP3CA;PPP1R12A;PRKCB;PRKX;GNAQ;PRKACB;RPS6KA2;RAF1;MAP2K1;EP300;GRIN1;CHP1;CALM1;PPP3R1;RAP1B;ITPR1;CAMK2B;BRAF
prerank	KEGG_AXON_GUIDANCE	-0.271723	-1.05083	0.3787575150300601	0.7428888060608839	1	51/98	0.3691	MET;CDC42;PAK4;CXCR4;RGS3;NCK2;GNAI1;UNC5B;PAK1;ROBO2;RAC1;EPHB1;EPHA2;FES;PPP3CC;PPP3CB;SRGAP1;PLXNB2;EPHA4;ABL1;ITGB1;EPHB2;FYN;PPP3CA;NTN4;GSK3B;EPHB3;EFNA5;DPYSL2;SEMA3D;SEMA4D;PLXNA2;RHOA;LIMK1;EFNB1;CFL2;NFATC1;SEMA4C;DPYSL5;CHP1;NRP1;PPP3R1;ROCK1;PLXNC1;PLXNB3;GNAI3;NFATC2;EPHA3;ROCK2;GNAI2;RND1
prerank	KEGG_TIGHT_JUNCTION	-0.273546	-1.04687	0.40480961923847697	0.7467806682329418	1	43/90	0.3814	PPP2CA;MYL12A;CSNK2A1;CDC42;CTTN;PRKCI;ACTN1;PPP2R2D;TJP2;ACTB;MAGI1;GNAI1;ACTG1;PPP2R2A;RRAS2;PRKCD;AKT2;VAPA;OCLN;SRC;PARD6G;PRKCB;ACTN4;PARD3;MYH9;PARD6B;RHOA;CTNNB1;MYH10;JAM3;AKT1;CTNNA1;EXOC3;CASK;AMOTL1;GNAI3;GNAI2;MYH7B;PPP2CB;MYL9;PTEN;LLGL1;HCLS1
prerank	KEGG_PROPANOATE_METABOLISM	-0.32828	-1.04234	0.42735949098621423	0.7530471847226181	1	13/23	0.4618	LDHA;ACAT2;LDHB;PCCA;ALDH7A1;ALDH9A1;SUCLG2;HADHA;SUCLA2;ACAT1;ACSS2;ACSS1;SUCLG1
prerank	KEGG_REGULATION_OF_ACTIN_CYTOSKELETON	-0.258474	-1.04154	0.396	0.7460765769267311	1	84/169	0.4054	ARPC5L;ITGB6;MYL12A;PIP5K1C;CDC42;PAK4;WASF1;PPP1CC;PPP1CA;ACTN1;ACTB;ITGA3;ACTG1;PAK1;RAC1;APC;RRAS2;GNG12;ARHGEF7;TMSB4X;ITGA1;ITGA9;ARPC3;TIAM2;MAP2K2;ITGB2;BCAR1;EZR;MSN;ITGB1;SSH2;MYLK;FGF9;VAV2;FGF10;PPP1R12A;PIP4K2A;ARPC2;VCL;BDKRB1;ACTN4;MYH9;ARPC1B;NCKAP1;FGD3;ARHGEF6;CYFIP1;ARPC1A;ARHGEF4;RAF1;PDGFA;PXN;WASL;ARPC5;RHOA;LIMK1;MAP2K1;PDGFB;ENAH;CFL2;WASF2;MYH10;IQGAP1;ROCK1;CHRM2;CRKL;PFN…
prerank	KEGG_VIRAL_MYOCARDITIS	-0.300994	-1.03035	0.4484536082474227	0.7728117003399454	1	23/35	0.5147	CYCS;ACTB;DAG1;ACTG1;RAC1;CASP8;ITGB2;ABL1;FYN;MYH9;EIF4G1;BID;SGCB;MYH10;MYH7B;EIF4G2;CD28;CASP3;EIF4G3;ABL2;MYH7;CD40;CD80
prerank	KEGG_VALINE_LEUCINE_AND_ISOLEUCINE_DEGRADATION	-0.300752	-1.02978	0.446962	0.7655911131895758	1	18/35	0.4376	ACAT2;HADHB;DLD;PCCA;ALDH7A1;ALDH9A1;DBT;OXCT1;ACAA2;ACADS;ACAD8;IVD;HADHA;BCAT1;HMGCS1;ACAT1;HIBADH;HMGCL
prerank	KEGG_SYSTEMIC_LUPUS_ERYTHEMATOSUS	-0.31249	-1.02939	0.4358178053830228	0.7577095772364344	1	2025-09-27	0.2471	SNRPD1;SNRPD3;SSB;C1QC;ACTN1;C1QB;ACTN4;C3;C1QA
prerank	KEGG_CHEMOKINE_SIGNALING_PATHWAY	-0.257421	-1.02331	0.447	0.768461	1	66/116	0.5149	CDC42;CXCR4;GNG2;GRK2;STAT2;GNAI1;RELA;PAK1;GNB1;RAC1;PRKCD;GNG12;GRK4;AKT2;SHC1;GNG5;TIAM2;PLCB1;BCAR1;VAV2;GSK3B;PRKCB;IKBKB;PARD3;PRKX;PRKACB;RAF1;CHUK;PXN;WASL;RHOA;MAP2K1;GRK6;AKT1;ROCK1;GNG13;CRKL;RAP1B;GNB3;BRAF;GNAI3;ROCK2;GNAI2;SOS1;CRK;VAV3;SOS2;GNG4;CXCL14;DOCK2;PIK3R5;CCR2;CCL19;CCL17;MAPK1;PTK2;GRB2;CCR7;PTK2B;STAT3;NFKBIA;ADCY1;GNB4;JAK2;STAT1;ADCY2
prerank	KEGG_HUNTINGTONS_DISEASE	-0.259211	-1.023	0.439	0.7605668939842687	1	66/130	0.4636	SDHC;NDUFS7;POLR2H;CREB3;TBP;POLR2E;CYCS;BDNF;NDUFS3;SLC25A5;POLR2B;CLTA;PPID;DNAL1;DNAL4;TFAM;POLR2I;ATP5F1B;NDUFAB1;CASP8;POLR2F;PLCB1;UQCRB;ATP5MC3;SDHA;DCTN4;AP2A2;NDUFS8;SIN3A;GNAQ;NDUFS1;SP1;UQCRC1;POLR2D;EP300;DCTN2;SDHB;CREB3L2;VDAC2;GRIN1;HDAC1;AP2B1;NDUFA9;NDUFS2;UQCRH;ITPR1;RCOR1;POLR2C;TAF4;TBPL1;CLTC;POLR2K;CREB3L3;CREBBP;CREB1;VDAC1;HIP1;NRF1;CREB3L1;PPARG;CASP3;AP2M1;APAF1;NDUFB5;S…
prerank	KEGG_GLYCOLYSIS_GLUCONEOGENESIS	-0.285905	-1.00743	0.47706422018348627	0.8006097228638033	1	1940-10-01	0.1278	PDHA1;LDHA;AKR1A1;DLD;PDHB;ADH5;LDHB;DLAT;ALDH7A1;ALDH9A1
prerank	KEGG_NEUROACTIVE_LIGAND_RECEPTOR_INTERACTION	0.11191617765328438	1	1	0.7577067127628926	0.846	38/219	0.0954	LPAR3;S1PR1;GRIK1;CALCR;ADRB2;DRD4;HRH3;HTR7;TACR1;CHRNB2;GABRR1;GABRE;GABRR2;GRIA1;NPFFR2;ADRB1;DRD3;TRPV1;GRIN2B;GLRA2;GABRQ;PTGER3;GABRA3;GRIN3A;NMUR2;CHRM4;MC3R;NMBR;HRH1;GHRHR;P2RX7;ADRA1B;CGA;VIPR2;OPRK1;GABRP;HTR1E;RXFP1
prerank	KEGG_MELANOGENESIS	-0.261056	-0.997285	0.5	0.8221568678257715	1	40/82	0.4357	TCF7L1;CREB3;TCF7;DVL3;EDN1;WNT10A;GNAI1;TCF7L2;FZD2;FZD7;MAP2K2;PLCB1;FZD1;GSK3B;PRKCB;WNT5B;PRKX;GNAQ;PRKACB;RAF1;MAP2K1;CTNNB1;EP300;CREB3L2;CALM1;WNT1;WNT6;CAMK2B;GNAI3;GNAI2;GNAO1;GNAS;CALML3;CREB3L3;CREBBP;CREB1;WNT2B;WNT4;CREB3L1;WNT9A
prerank	KEGG_GAP_JUNCTION	-0.265721	-0.99319	0.5141129032258065	0.8250352206271324	1	41/69	0.5149	TUBA1B;GNAI1;TUBB;CSNK1D;MAP2K2;PLCB1;SRC;PRKCB;PRKX;GNAQ;PRKACB;RAF1;PDGFA;DRD1;MAP2K1;PDGFB;MAP2K5;GUCY1B1;TUBA3E;HTR2A;TUBA1C;TUBB6;ITPR1;PDGFD;HTR2B;GNAI3;EGF;CDK1;GNAI2;SOS1;GNAS;SOS2;PDGFC;MAPK1;TUBAL3;GRB2;GNA11;PDGFRB;HTR2C;ADCY1;ADCY2
prerank	KEGG_ADIPOCYTOKINE_SIGNALING_PATHWAY	-0.270356	-0.987128	0.4984709480122324	0.8347005933718551	1	29/53	0.5097	CD36;PRKAB1;ACSL4;RELA;AKT2;ACSL1;IRS1;ACSL5;IKBKB;STK11;TNFRSF1A;RXRA;CAMKK1;ADIPOR2;CHUK;ACSL3;PRKAA1;AKT1;NPY;MAPK8;PRKAA2;PTPN11;MAPK9;PRKAG3;SOCS3;STAT3;NFKBIA;LEPR;JAK2
prerank	KEGG_BASAL_CELL_CARCINOMA	-0.275205	-0.983623	0.5178026449643948	0.8354097124599548	1	23/47	0.4357	TCF7L1;AXIN1;TCF7;DVL3;WNT10A;TCF7L2;APC;FZD2;FZD7;FZD1;SMO;GSK3B;WNT5B;CTNNB1;WNT1;WNT6;GLI3;BMP4;BMP2;GLI2;WNT2B;WNT4;WNT9A
prerank	KEGG_NON_SMALL_CELL_LUNG_CANCER	-0.271585	-0.966638	0.5417515274949084	0.8759811139438444	1	24/42	0.48	TGFA;ERBB2;AKT2;MAP2K2;RB1;PRKCB;RXRA;RAF1;MAP2K1;E2F3;E2F1;PLCG2;AKT1;PLCG1;BRAF;EGF;STK4;SOS1;RASSF5;SOS2;PIK3R5;MAPK1;GRB2;CDK6
prerank	KEGG_BUTANOATE_METABOLISM	-0.303005	-0.966042	0.555672	0.8682971924542559	1	14/24	0.4376	PDHA1;ACAT2;PDHB;ALDH7A1;AACS;ALDH9A1;OXCT1;ACADS;GAD2;HADHA;HMGCS1;ALDH5A1;ACAT1;HMGCL
prerank	KEGG_JAK_STAT_SIGNALING_PATHWAY	-0.246831	-0.963532	0.5961923847695391	0.8667011049848639	1	64/100	0.5838	MYC;IL11RA;SPRY1;PTPN6;STAT2;AKT2;SOCS2;PIAS4;PIM1;IL22RA1;TYK2;CLCF1;SOCS5;PIAS2;CSF3R;BCL2L1;SPRED2;SPRED1;IFNAR1;IFNGR2;SOCS1;EP300;GHR;SOCS7;IL13RA1;IL21R;IL10;AKT1;JAK1;IL13RA2;SPRY3;SOS1;CISH;CCND3;CREBBP;CBL;IL11;SOS2;PTPN11;CBLB;PIK3R5;SPRY4;CSF2RA;GRB2;IFNGR1;SOCS3;IL10RA;STAT3;STAM2;LEPR;JAK2;STAT1;IL6;PIAS1;IL19;IL7;IL6ST;LIFR;CSF3;IFNG;CRLF2;IL5RA;IL22RA2;IL20RA
prerank	KEGG_GALACTOSE_METABOLISM	-0.303189	-0.961443	0.538789	0.8635282918773107	1	2025-10-22	0.3994	GALE;B4GALT1;GALK1;UGP2;B4GALT2;LCT;PFKP;PGM1;GANC;HK2
prerank	KEGG_OLFACTORY_TRANSDUCTION	-0.29258	-0.946798	0.569328	0.8949258932967118	1	17/26	0.6841	PRKX;PRKACB;CALM1;CAMK2B;CALML3;PDE1C;GNAL;CAMK2A;CLCA1;GUCA1B;PRKG2;GUCA1C;CALM2;CAMK2G;PDC;GUCA1A;CNGA3
prerank	KEGG_RIBOSOME	-0.252041	-0.946231	0.60743	0.8872000450912388	1	49/69	0.6533	RPS11;RPL22;MRPL13;UBA52;RPS20;RSL24D1;RPS13;RPL6;RPL27;RPL36;FAU;RPL32;RPL36AL;RPL23;RPL3L;RPL24;RPL39;RPL10A;RPS10;RPL19;RPLP2;RPS28;RPL23A;RPL12;RPL37A;RPS12;RPS7;RPS25;RPL15;RPS19;RPL13;RPL17;RPL21;RPLP0;RPS6;RPL9;RPL3;RPLP1;RPS15A;RPL29;RPL4;RPS8;RPS4X;RPS27L;RPS16;RPL7;RPL35;RPS27A;RPL11
prerank	KEGG_ALDOSTERONE_REGULATED_SODIUM_REABSORPTION	0.18245642710781995	0.9417636541022175	0.5333333333333333	0.8511235955056181	0.9	2025-06-27	0.0737	ATP1B3;SCNN1B;PIK3R1;PIK3CB;SCNN1G;PRKCA
prerank	KEGG_CYTOKINE_CYTOKINE_RECEPTOR_INTERACTION	-0.235186	-0.94134	0.655	0.8910350137515686	1	87/147	0.5838	TNFRSF10B;MET;IL11RA;IL1R1;CXCR4;TNFRSF8;ACVRL1;FLT1;FLT4;TNFRSF11B;TNFSF10;IL1RAP;BMP7;TNFRSF9;TNFRSF19;EDA2R;IL22RA1;CLCF1;VEGFA;VEGFC;FAS;CSF3R;ACVR2A;TNFRSF1A;ACVR1B;IFNAR1;BMPR1A;PDGFA;IFNGR2;TNFRSF6B;ACVR1;PDGFB;GHR;TGFB2;IL13RA1;IL1R2;IL21R;IL10;TNFRSF21;CSF1R;RELT;TGFBR2;EGF;TGFBR1;BMP2;INHBA;TGFB3;TGFB1;IL11;PDGFC;TNFSF15;CXCL14;CCR2;CCL19;CCL17;CSF2RA;IFNGR1;BMPR2;CCR7;PDGFRB;IL10RA;CD4…
prerank	KEGG_SMALL_CELL_LUNG_CANCER	-0.249292	-0.937993	0.6321608040201006	0.8910424170186303	1	25/71	0.2433	MYC;CYCS;TRAF3;PTGS2;LAMB3;LAMC1;ITGA3;RELA;AKT2;PIAS4;MAX;CCNE1;ITGB1;CCNE2;PIAS2;LAMA3;RB1;IKBKB;TRAF5;BCL2L1;SKP2;CDK2;RXRA;CHUK;E2F3
prerank	KEGG_ALZHEIMERS_DISEASE	-0.234764	-0.917762	0.689	0.9342854921877025	1	44/121	0.3352	SDHC;NDUFS7;CAPN1;CYCS;NDUFS3;LPL;NCSTN;ERN1;EIF2AK3;CACNA1D;ATP5F1B;NDUFAB1;ADAM10;ATP2A2;CASP8;PPP3CC;PPP3CB;PLCB1;UQCRB;ATP5MC3;SDHA;PPP3CA;GSK3B;NDUFS8;FAS;ATP2A3;GNAQ;NDUFS1;TNFRSF1A;UQCRC1;CASP7;BID;NAE1;SDHB;GRIN1;CHP1;NDUFA9;CALM1;NDUFS2;PPP3R1;UQCRH;ATF6;ADAM17;ITPR1
prerank	KEGG_ECM_RECEPTOR_INTERACTION	-0.244486	-0.904335	0.70292	0.9579144424949583	1	43/64	0.5747	ITGB6;CD36;THBS1;LAMB3;LAMC1;DAG1;ITGA3;COL2A1;CD44;SDC1;ITGA1;ITGA9;ITGB1;LAMA3;GP1BB;VWF;SDC4;COL4A1;GP5;COL4A2;SV2A;AGRN;COL5A2;HMMR;COL1A1;TNR;ITGAV;SDC3;COL5A1;FN1;THBS4;THBS2;ITGB3;LAMB2;COL6A3;RELN;COL3A1;ITGA11;SV2C;TNN;ITGA8;ITGA2B;ITGA7
prerank	KEGG_LONG_TERM_DEPRESSION	-0.251581	-0.902495	0.6731160896130346	0.9531414566189236	1	21/47	0.385	PPP2CA;GNAI1;MAP2K2;GRIA2;PLCB1;PRKCB;PLA2G4A;GNAQ;RAF1;MAP2K1;PLA2G6;PLA2G12A;GUCY1B1;ITPR1;BRAF;GNAI3;GNAI2;GNAO1;PPP2CB;GNAS;PLA2G2A
prerank	KEGG_GLYCINE_SERINE_AND_THREONINE_METABOLISM	0.1864418687191959	0.8770210931323733	0.7162162162162162	0.9458238390822662	0.942	2025-03-19	0.0352	DAO;GLDC;MAOA
prerank	KEGG_TYPE_I_DIABETES_MELLITUS	-0.299895	-0.872173	0.670045	1	1	2025-11-15	0.5659	HSPD1;FAS;PTPRN;PTPRN2;ICA1;GAD2;CD28;GAD1;CD80;FASLG;IFNG
prerank	KEGG_ARGININE_AND_PROLINE_METABOLISM	-0.250841	-0.872076	0.7082906857727738	1	1	21/36	0.4756	ODC1;P4HA3;AMD1;SMS;ALDH7A1;ALDH9A1;GOT2;SAT1;CKMT1A;SRM;ALDH4A1;GLS;GOT1;LAP3;P4HA2;PYCR1;ALDH18A1;CPS1;NOS3;PYCR3;GATM
prerank	KEGG_O_GLYCAN_BIOSYNTHESIS	-0.261077	-0.853281	0.7154811715481172	1	1	16/25	0.5438	GALNT18;ST3GAL1;GALNT7;B4GALT5;GALNT16;GALNT2;GALNT3;GALNT12;GALNT9;GALNT15;GCNT4;GALNT14;GALNT13;ST3GAL2;GALNT17;C1GALT1C1
prerank	KEGG_OXIDATIVE_PHOSPHORYLATION	-0.223304	-0.852121	0.7961847389558233	1	1	29/88	0.3338	SDHC;NDUFS7;ATP6V0D1;ATP6V1E1;NDUFS3;ATP6V1G1;ATP5F1B;NDUFAB1;COX15;UQCRB;PPA1;ATP5MC3;SDHA;NDUFS8;NDUFS1;UQCRC1;COX11;TCIRG1;ATP6V0A4;ATP6V1B2;SDHB;ATP6V0C;NDUFA9;ATP6V1A;NDUFS2;ATP6V0D2;UQCRH;COX10;ATP6AP1
prerank	KEGG_VASCULAR_SMOOTH_MUSCLE_CONTRACTION	-0.224186	-0.848148	0.7767767767767768	1	1	59/79	0.6464	PPP1CC;PPP1CA;CACNA1D;PRKCD;MAP2K2;PLCB1;MYLK;PPP1R12A;PRKCB;PLA2G4A;PRKX;GNAQ;PRKACB;RAF1;RHOA;CALD1;MAP2K1;RAMP2;PLA2G6;PLA2G12A;GUCY1B1;CALM1;ROCK1;ITPR1;BRAF;ROCK2;MYL9;GNAS;PLA2G2A;CALML3;NPR2;AVPR1A;KCNMB4;MAPK1;CACNA1C;CALCRL;GNA11;PPP1CB;ADCY1;ADORA2B;ADCY2;MYL6;ARHGEF11;CALM2;ADCY7;ADRA1D;ACTA2;ARHGEF12;PLCB4;PPP1R12B;MYLK3;RAMP1;AVPR1B;ACTG2;GUCY1A1;ADCY6;EDNRA;PLA2G2E;MYH11
prerank	KEGG_DRUG_METABOLISM_OTHER_ENZYMES	-0.268135	-0.8456	0.7300743889479278	1	1	14/22	0.4983	UMPS;IMPDH2;ITPA;GMPS;UCK2;TK1;UPP2;UCK1;XDH;DPYD;UCKL1;CDA;GUSB;UPP1
prerank	KEGG_DORSO_VENTRAL_AXIS_FORMATION	-0.280024	-0.827711	0.7392739273927392	1	1	13/17	0.5499	ETS1;ETS2;ETV6;MAP2K1;NOTCH1;SOS1;SPIRE1;SOS2;MAPK1;GRB2;SPIRE2;NOTCH2;ETV7
prerank	KEGG_PENTOSE_PHOSPHATE_PATHWAY	-0.270723	-0.825565	0.7516129032258064	1	1	2025-09-19	0.3677	PGD;RPIA;PGLS;GPI;TALDO1;RBKS;PFKP;TKT;PGM1
prerank	KEGG_ARACHIDONIC_ACID_METABOLISM	-0.247012	-0.817216	0.7666666666666667	1	1	2025-10-27	0.2793	GGT5;PTGES;PTGS2;LTA4H;HPGDS;PLA2G4A;GPX4;PLA2G6;ALOX5;PLA2G12A
prerank	KEGG_INOSITOL_PHOSPHATE_METABOLISM	-0.224437	-0.813136	0.8010101010101011	1	1	26/48	0.4721	PIP5K1C;PLCB1;IPPK;ITPKA;PIP4K2A;PLCD4;INPP5E;IMPA2;SYNJ2;INPP5A;PLCG2;ITPK1;PIK3C2A;PLCG1;PIP5K1A;PTEN;SYNJ1;INPP4B;PIP4K2B;PIK3C3;MIOX;IPMK;INPP5B;ITPKB;IMPA1;INPP4A
prerank	KEGG_TASTE_TRANSDUCTION	0.18172623753914263	0.8129553528702141	0.782609	1	0.96	2025-03-19	0.0286	CACNA1B;SCNN1B;ADCY8
prerank	KEGG_HYPERTROPHIC_CARDIOMYOPATHY_HCM	-0.218327	-0.80586	0.844689	1	1	15/66	0.1604	ITGB6;CACNG5;PRKAB1;DES;ACTB;DAG1;ITGA3;ACTG1;CACNA1D;ATP2A2;ITGA1;ITGA9;LMNA;TPM3;ITGB1
prerank	KEGG_INSULIN_SIGNALING_PATHWAY	-0.203536	-0.804721	0.8668668668668669	1	1	59/107	0.5136	PRKAB1;PPP1CC;PPP1CA;PRKCI;FLOT1;AKT2;SOCS2;SHC1;MAP2K2;IRS1;INPP5D;EXOC7;PDE3A;GSK3B;IKBKB;RPTOR;PRKX;FOXO1;PTPN1;RPS6KB1;PRKACB;PRKAR1A;EIF4E;RAF1;MAP2K1;SOCS1;PRKAA1;CALM1;AKT1;CRKL;PPP1R3C;PRKAR2A;BRAF;SOS1;EIF4E2;MAPK8;CALML3;CBL;PRKAA2;HK2;CRK;SOS2;SREBF1;TSC2;CBLB;PIK3R5;GYS2;MAPK1;PHKA1;PPP1R3D;GRB2;PHKB;MAPK9;PRKAG3;SOCS3;PPP1CB;PRKAR1B;GYS1;RHEB
prerank	KEGG_ALANINE_ASPARTATE_AND_GLUTAMATE_METABOLISM	-0.251483	-0.799968	0.7897489539748954	1	1	2025-10-23	0.4337	PPAT;GOT2;GFPT1;ALDH4A1;GLS;GAD2;GOT1;ALDH5A1;GFPT2;CPS1
prerank	KEGG_MTOR_SIGNALING_PATHWAY	-0.223195	-0.796167	0.8128179043743642	1	1	22/43	0.4573	AKT2;RPS6KA3;VEGFA;VEGFC;RPTOR;STK11;RPS6KB1;STRADA;RPS6KA2;EIF4E;PRKAA1;CAB39;AKT1;BRAF;PGF;ULK2;EIF4E2;MLST8;PRKAA2;TSC2;PIK3R5;MAPK1
prerank	KEGG_AUTOIMMUNE_THYROID_DISEASE	0.1882371867624925	0.7928220840090303	0.7808219178082192	0.9760820424173924	0.968	2025-04-17	0.0873	CTLA4;IL5;IL4;CGA
prerank	KEGG_PEROXISOME	-0.211895	-0.789405	0.8493975903614458	1	1	18/68	0.2605	PEX5;ACSL4;ABCD4;AMACR;ACSL1;NUDT19;ACSL5;BAAT;PMVK;PEX16;ACOT8;MPV17;SLC25A17;FAR1;ACSL3;PEX26;PEX14;CAT
prerank	KEGG_GLYCOSYLPHOSPHATIDYLINOSITOL_GPI_ANCHOR_BIOSYNTHESIS	-0.254274	-0.77817	0.8164556962025317	1	1	2025-12-21	0.4932	PIGT;PIGS;PIGA;PIGW;PIGV;DPM2;PIGO;PIGY;PIGU;PIGC;PIGM;PIGK
prerank	KEGG_PHOSPHATIDYLINOSITOL_SIGNALING_SYSTEM	-0.206558	-0.770604	0.8721047331319235	1	1	34/63	0.4721	PIP5K1C;PLCB1;IPPK;INPP5D;ITPKA;PIP4K2A;PRKCB;PLCD4;DGKG;INPP5E;IMPA2;SYNJ2;DGKZ;INPP5A;CALM1;PLCG2;ITPK1;PIK3C2A;DGKA;PLCG1;ITPR1;PIP5K1A;PTEN;SYNJ1;INPP4B;CALML3;PIP4K2B;PIK3C3;CDS2;INPP5B;PIK3R5;ITPKB;IMPA1;INPP4A
prerank	KEGG_PPAR_SIGNALING_PATHWAY	-0.211895	-0.764012	0.8746208291203236	1	1	13/51	0.2535	CD36;LPL;ILK;ACSL4;FABP4;ACSL1;ACSL5;FABP7;NR1H3;RXRA;ACSL3;PPARD;PLIN1
prerank	KEGG_STARCH_AND_SUCROSE_METABOLISM	0.15377504955968593	0.7624023225602846	0.8769230769230769	0.9468761575503148	0.97	2025-04-23	0.0628	AMY1A;PYGB;UGT1A1;PGM2L1
prerank	KEGG_BIOSYNTHESIS_OF_UNSATURATED_FATTY_ACIDS	-0.255195	-0.757055	0.8218579234972677	1	1	2025-08-17	0.4481	ACOT7;ELOVL5;BAAT;HSD17B12;HADHA;FADS2;HACD1;YOD1
prerank	KEGG_NICOTINATE_AND_NICOTINAMIDE_METABOLISM	-0.250614	-0.754478	0.8301486199575372	1	1	2025-11-19	0.5903	NT5C3A;NT5C2;NT5C1A;NADK;NT5E;NADSYN1;NMRK1;NMNAT1;NNT;BST1;ENPP3
prerank	KEGG_LYSOSOME	-0.194738	-0.75199	0.9309309309309309	1	1	63/99	0.5953	ATP6V0D1;LAPTM4B;CLTA;AP3S1;ASAH1;AP4B1;LAMP1;GNPTG;GGA3;AP4E1;CD164;ARSA;NAGPA;ENTPD4;LIPA;AP3M2;ACP2;AP1M1;CTSS;ACP5;GALC;TCIRG1;ATP6V0A4;ATP6V0C;CTSH;AP1S3;AP3M1;CTSK;ATP6V0D2;NPC1;ATP6AP1;GM2A;LAPTM5;ARSB;CLTC;SLC11A1;GNPTAB;AP3B1;LAPTM4A;HEXB;ATP6V1H;CTSO;CTSD;GUSB;SLC17A5;M6PR;GGA1;DNASE2B;GLB1;ATP6V0A2;AP1B1;CTNS;SCARB2;GALNS;PPT1;CTSC;LGMN;AP1G1;CTSA;MCOLN1;SUMF1;SGSH;GNS
prerank	KEGG_GLYOXYLATE_AND_DICARBOXYLATE_METABOLISM	-0.247121	-0.728833	0.8465783664459161	1	1	2025-03-16	0.1084	MDH2;CS;PGP
prerank	KEGG_GLYCOSPHINGOLIPID_BIOSYNTHESIS_LACTO_AND_NEOLACTO_SERIES	0.16486682047561324	0.7263703459828785	0.8571428571428571	0.9267502160760588	0.975	2025-03-19	0.0606	ST3GAL4;GCNT2;B3GALT2
prerank	KEGG_GLYCOSAMINOGLYCAN_BIOSYNTHESIS_HEPARAN_SULFATE	-0.230586	-0.720296	0.851064	1	1	2025-12-21	0.4908	XYLT2;HS3ST1;EXT1;EXT2;GLCE;B4GALT7;B3GAT2;EXTL2;XYLT1;NDST3;B3GAT1;EXTL3
prerank	KEGG_GLUTATHIONE_METABOLISM	-0.205852	-0.703969	0.8917793964620188	1	1	1931-09-01	0.2529	ODC1;GGT5;SMS;PGD;GSS;SRM;GPX4;RRM1;TXNDC12
prerank	KEGG_DILATED_CARDIOMYOPATHY	-0.188572	-0.698784	0.9386934673366835	1	1	20/70	0.2742	ITGB6;CACNG5;DES;ACTB;DAG1;ITGA3;ACTG1;CACNA1D;ATP2A2;ITGA1;ITGA9;LMNA;TPM3;ITGB1;PRKX;PRKACB;SGCB;TPM1;TGFB2;CACNA2D4
prerank	KEGG_BETA_ALANINE_METABOLISM	-0.228166	-0.676155	0.8958333333333334	1	1	2025-06-16	0.3265	SMS;ALDH7A1;ALDH9A1;SRM;GAD2;HADHA
prerank	KEGG_COMPLEMENT_AND_COAGULATION_CASCADES	-0.188514	-0.671135	0.9298780487804879	1	1	13/44	0.3576	F3;C1QC;C1QB;BDKRB1;F8;F13A1;VWF;C3;C1QA;TFPI;SERPINF2;PLAU;C3AR1
prerank	KEGG_PARKINSONS_DISEASE	-0.175648	-0.666579	0.9628886659979939	1	1	19/85	0.2232	SDHC;NDUFS7;CYCS;NDUFS3;SLC25A5;PPID;UBE2G1;GPR37;ATP5F1B;NDUFAB1;PRKN;UQCRB;ATP5MC3;SDHA;NDUFS8;NDUFS1;UQCRC1;UBE2J1;UBB
prerank	KEGG_TYPE_II_DIABETES_MELLITUS	-0.190298	-0.6609	0.927461	1	1	18/37	0.4876	CACNA1D;PRKCD;SOCS2;CACNA1E;IRS1;SLC2A2;IKBKB;SOCS1;PKM;KCNJ11;MAPK8;HK2;PIK3R5;MAPK1;CACNA1C;ABCC8;MAPK9;SOCS3
prerank	KEGG_HEMATOPOIETIC_CELL_LINEAGE	-0.177547	-0.641462	0.9505050505050505	1	1	28/52	0.5777	CD36;IL11RA;IL1R1;ITGA3;TFRC;CD44;ITGA1;GP1BB;CSF3R;CD9;IL1R2;CSF1R;GP5;CD3D;IL11;CSF2RA;MME;CD1B;ITGB3;CD34;CD14;IL6;DNTT;IL7;KIT;CSF3;ITGA2B;IL5RA
prerank	KEGG_SPHINGOLIPID_METABOLISM	-0.186226	-0.637134	0.9493801652892562	1	1	14/35	0.3987	SGMS1;SPHK1;ASAH1;SMPD4;ARSA;GALC;SGPP2;SGMS2;UGT8;B4GALT6;DEGS2;DEGS1;PLPP2;GAL3ST1
prerank	KEGG_ETHER_LIPID_METABOLISM	-0.196557	-0.617109	0.9318423855165069	1	1	2025-11-21	0.4812	PLD1;PLA2G4A;PLA2G6;PLA2G7;PLA2G12A;PAFAH1B1;LPCAT2;PLA2G2A;PLPP2;PAFAH1B2;AGPS
prerank	KEGG_MELANOMA	-0.164264	-0.607005	0.9789156626506024	1	1	21/56	0.3801	MET;CDKN1A;AKT2;MAP2K2;FGF9;FGF10;RB1;RAF1;PDGFA;MAP2K1;E2F3;MDM2;PDGFB;E2F1;AKT1;BRAF;PDGFD;FGF18;EGF;PTEN;FGFR1
prerank	KEGG_INTESTINAL_IMMUNE_NETWORK_FOR_IGA_PRODUCTION	-0.185181	-0.600424	0.9640971488912354	1	1	18/25	0.6957	CXCR4;ICOSLG;MAP3K14;IL10;TGFB1;CD28;CD40;TNFRSF13B;CD80;IL6;TNFSF13B;AICDA;IL15;PIGR;TNFRSF13C;CCR10;CD40LG;ITGB7
prerank	KEGG_TYROSINE_METABOLISM	-0.17559	-0.588122	0.9630010277492291	1	1	2025-05-31	0.1685	LCMT1;BUD23;ADH5;DBH;GOT2
prerank	KEGG_CALCIUM_SIGNALING_PATHWAY	-0.143873	-0.570772	0.999	1	1	73/146	0.5281	SLC25A5;SPHK1;PPID;ATP2B1;HTR4;ERBB2;CACNA1D;ATP2A2;PPP3CC;CACNA1E;PPP3CB;PLCB1;MYLK;PPP3CA;ITPKA;PRKCB;BDKRB1;ATP2A3;TBXA2R;PRKX;GNAQ;PLCD4;PRKACB;HRH2;DRD1;ATP2B4;PDE1A;VDAC2;GRIN1;CHP1;CALM1;PLCG2;PPP3R1;HTR2A;PLCG1;CHRM2;CCKBR;ITPR1;CAMK2B;HTR2B;SLC8A2;CHRM1;GNAS;CALML3;VDAC1;AVPR1A;RYR3;NOS3;ITPKB;PDE1C;SLC25A4;CACNA1C;PHKA1;PHKB;PTGFR;GNAL;CAMK2A;GNA11;TNNC2;PTK2B;PDGFRB;PTAFR;PLCD1;P2RX5;H…
prerank	KEGG_ABC_TRANSPORTERS	-0.169797	-0.563677	0.9801047120418848	1	1	16/28	0.5686	ABCD4;ABCB11;ABCC5;ABCC9;ABCA3;ABCC1;ABCC6;ABCB10;ABCB1;ABCC4;ABCC8;ABCG8;ABCG2;ABCD3;CFTR;ABCA12
prerank	KEGG_FRUCTOSE_AND_MANNOSE_METABOLISM	-0.163655	-0.544722	0.9824380165289256	1	1	13/29	0.477	PFKFB2;PMM2;MTMR1;GMPPB;FPGT;GMPPA;MTMR6;PFKP;MPI;HK2;PFKFB3;PHPT1;MTMR7
prerank	KEGG_CELL_ADHESION_MOLECULES_CAMS	-0.144149	-0.540852	0.996994	1	1	33/73	0.5392	ALCAM;SDC1;ITGA9;OCLN;PTPRC;NEO1;ITGB2;ITGB1;ICOSLG;CNTNAP1;CDH2;CD276;SDC4;NFASC;CNTN2;JAM3;NLGN1;GLG1;NLGN2;CD28;ITGAV;SDC3;CLDN19;CD34;CDH15;CD40;CD80;CNTN1;CDH1;NLGN3;VCAN;PTPRF;NRXN3
prerank	KEGG_PRIMARY_IMMUNODEFICIENCY	-0.16552	-0.538162	0.9821428571428571	1	1	2025-10-24	0.5419	UNG;PTPRC;RFXAP;BLNK;DCLRE1C;CD3D;BTK;CD40;TNFRSF13B;RFXANK
prerank	KEGG_NITROGEN_METABOLISM	-0.185143	-0.534494	0.9823008849557522	0.9949838723968747	1	2025-09-15	0.5912	CA6;CA8;GLS;HAL;CTH;CPS1;CA13;CA5B;ASNS
prerank	KEGG_CARDIAC_MUSCLE_CONTRACTION	-0.130623	-0.467665	0.9989775051124744	0.9968841499753841	1	35/49	0.687	CACNG5;CACNA1D;ATP2A2;UQCRB;SLC9A6;TPM3;UQCRC1;TPM1;CACNA2D4;CACNG3;UQCRH;CACNG4;CACNB1;CACNA1C;MYH7;UQCRC2;ACTC1;TPM4;COX4I2;COX5A;CACNG7;ATP1A1;UQCRFS1;UQCRQ;CACNA2D1;CACNG2;COX5B;COX6C;CACNB2;COX7A2L;TNNT2;UQCR10;CACNA1S;COX7C;COX6A1

## Sheet: gseapy.gene_set_LMNA
Name	Term	ES	NES	NOM p-val	FDR q-val	FWER p-val	Tag %	Gene %	Lead_genes
prerank	KEGG_RIBOSOME	-0.464681	-3.65313	0	0	0	66/69	0.4332	RPS21;RPL38;RPL34;RPL22L1;RPL26L1;RPL27A;RPS24;RPS3A;RPS17;RPS15;RPL30;RPL37;RPL14;RPS27A;RPL5;RPL35;RPS16;RPLP1;RPL35A;RPS15A;RPL15;RPL29;RPL21;RPL13;RPS25;RPS19;RPS27L;RPS12;RPS8;RPLP2;RPL8;RPS4X;RPL12;RPL17;RPS6;RPS28;RPL9;RPS7;RPS2;RPL11;RPL37A;RPL7A;RPL36AL;RPL4;RPL3;RPL7;RPL27;RPL32;RPL26;FAU;RPS10;RPS13;RPS20;RPLP0;RPL10A;RPS26;RPL24;RPL23A;RPL39;UBA52;RPL22;RPL19;RPL36;RPS11;RPL23;RPL3L
prerank	KEGG_METABOLISM_OF_XENOBIOTICS_BY_CYTOCHROME_P450	-0.458075	-2.23482	0	0.00291996	0.00108814	2025-11-23	0.0961	DHDH;GSTO1;CYP1A1;GSTZ1;CYP1B1;UGT1A1;GSTA2;ADH1C;EPHX1;GSTM2;CYP2C18
prerank	KEGG_PARKINSONS_DISEASE	-0.250161	-2.02235	0	0.00389328	0.00217628	30/85	0.1078	UBE2G2;NDUFB10;NDUFA1;ATP5PF;NDUFV3;SNCAIP;NDUFA6;COX7B;VDAC3;NDUFS5;NDUFA5;NDUFB7;COX7A2;NDUFB1;NDUFA2;NDUFB2;UQCR11;NDUFA4;NDUFB6;COX7C;NDUFV2;UQCR10;ATP5MC1;NDUFB4;ATP5PB;NDUFA10;UQCRQ;COX6A1;NDUFS6;ATP5F1D
prerank	KEGG_OXIDATIVE_PHOSPHORYLATION	-0.221301	-1.86234	0	0.010219855719683958	0.00761697	36/88	0.1246	NDUFB10;NDUFA1;ATP5PF;NDUFV3;NDUFA6;COX7B;NDUFS5;NDUFA5;NDUFB7;COX7A2;NDUFB1;NDUFA2;NDUFB2;ATP5MF;UQCR11;NDUFA4;NDUFB6;COX17;ATP5ME;COX7C;NDUFV2;UQCR10;ATP5MC1;NDUFB4;ATP5PB;PPA2;NDUFA10;UQCRQ;COX6A1;NDUFS6;ATP5F1D;LHPP;NDUFB8;NDUFB3;ATP5MC2;NDUFB9
prerank	KEGG_SPLICEOSOME	0.5012962389572883	1.8561328150143197	0	0.014555798294562718	0.016	64/90	0.3235	SNRPD2;LSM4;HSPA8;CDC40;SYF2;DHX15;SRSF2;SF3A1;TCERG1;SF3B3;NCBP1;CHERP;CTNNBL1;SRSF1;HNRNPM;HNRNPA3;DDX46;SNRNP40;HNRNPU;U2AF2;DDX23;DHX38;PRPF3;DHX8;PLRG1;SF3B4;EFTUD2;SNU13;SMNDC1;THOC3;NCBP2;SF3A3;SLU7;ALYREF;RBM17;PRPF6;PRPF40A;PRPF19;PRPF8;SRSF3;SRSF10;U2SURP;CDC5L;HNRNPA1;AQR;THOC2;SNRPD3;PRPF4;SNW1;SF3A2;THOC1;SNRPE;RBM8A;EIF4A3;CCDC12;LSM5;SF3B1;SNRPD1;DDX42;U2AF1;SNRPA1;CRNKL1;PRPF38A;T…
prerank	KEGG_DNA_REPLICATION	0.577797	1.8554455881492624	0	0.0072779	0.016	17/27	0.1457	POLE;MCM2;RPA1;MCM3;MCM4;MCM6;LIG1;FEN1;MCM5;RFC1;DNA2;PRIM2;RFC3;PCNA;RFC4;POLA1;POLE2
prerank	KEGG_CELL_CYCLE	0.4909383577304193	1.8481276757482745	0	0.00545842	0.017	79/108	0.3653	SMAD3;YWHAQ;ABL1;MCM2;YWHAB;TFDP1;SKP2;GSK3B;CDC27;RBL1;E2F3;RB1;CCNA2;MCM3;MCM4;MCM6;CCNE1;ORC5;ORC1;BUB1;CDK2;MCM5;CDC7;YWHAZ;YWHAG;ANAPC7;CDC16;CCND3;CUL1;RBL2;ESPL1;BUB3;DBF4;ATR;E2F4;FZR1;CDC45;TTK;YWHAE;PCNA;TFDP2;SMC3;CCNB2;MDM2;CDC6;CDKN1A;E2F1;PLK1;MAD1L1;CCNE2;CDC14B;RAD21;MAD2L1;TGFB3;BUB1B;STAG2;ANAPC1;CCND2;CDK1;ZBTB17;TGFB2;MYC;CDC23;ANAPC10;HDAC1;CDKN2C;CDC25B;ANAPC4;PTTG2;CDK6;SFN…
prerank	KEGG_RETINOL_METABOLISM	-0.332143	-1.77085	0	0.014015802129852283	0.013057671381936888	2025-08-26	0.0514	CYP1A1;CYP4A22;CYP26A1;CYP26C1;RDH5;UGT1A1;ADH1C;DHRS4
prerank	KEGG_GLYCOSAMINOGLYCAN_BIOSYNTHESIS_CHONDROITIN_SULFATE	0.5828152336315332	1.7649706803269534	0.00206398	0.014100929597857633	0.057	15/19	0.2839	CHST11;CSGALNACT2;CHSY1;UST;XYLT2;CHST7;CHST3;CHPF;CHST12;CHPF2;CSGALNACT1;CHST15;CHSY3;B4GALT7;CHST14
prerank	KEGG_CHRONIC_MYELOID_LEUKEMIA	0.49077978272185996	1.7386204522283044	0	0.016557220560065092	0.085	41/56	0.3636	SMAD3;CTBP1;SHC1;ABL1;RUNX1;E2F3;RB1;RAF1;CRKL;TGFBR2;BCL2L1;MAP2K2;MAPK1;TGFBR1;MDM2;CDKN1A;SOS1;E2F1;CRK;MAP2K1;PTPN11;TGFB3;CBL;AKT1;TGFB2;MYC;IKBKB;MECOM;AKT2;SOS2;GAB2;BRAF;HDAC1;AKT3;CHUK;GRB2;CDK6;HDAC2;KRAS;TGFB1;PIK3CD
prerank	KEGG_ADHERENS_JUNCTION	0.4771574516758117	1.7015305767130193	0	0.0222886	0.133	35/63	0.2269	CTNND1;SMAD3;ACTN1;ACTG1;SNAI1;IQGAP1;VCL;CTNNA1;PTPN1;MET;ACTB;PARD3;RHOA;RAC1;SRC;WASF2;FARP2;TGFBR2;FYN;ACTN4;WASL;LMO7;TCF7L2;MAP3K7;TCF7;MAPK1;TGFBR1;CSNK2A1;CTNNB1;NLK;CDC42;AFDN;WASF3;WASF1;ERBB2
prerank	KEGG_PATHOGENIC_ESCHERICHIA_COLI_INFECTION	0.48763056582822845	1.6953644864239144	0.00100604	0.020793997563661026	0.143	25/45	0.2219	EZR;YWHAQ;ACTG1;ABL1;ACTB;CTTN;RHOA;ARPC5;ARPC1A;ROCK2;YWHAZ;ITGB1;FYN;NCK2;WASL;ROCK1;NCL;ARPC2;TUBB6;CTNNB1;CDC42;TUBB;TUBA3E;TUBA1B;ARPC1B
prerank	KEGG_RENAL_CELL_CARCINOMA	0.4581497347583599	1.618419256952707	0	0.0470789	0.339	40/57	0.3636	PAK1;ETS1;EPAS1;MET;RAC1;EGLN1;CUL2;RAF1;CRKL;RAP1B;MAP2K2;VEGFA;MAPK1;PAK2;VEGFC;SOS1;CDC42;GAB1;CRK;MAP2K1;PTPN11;PAK4;TGFB3;JUN;AKT1;PAK3;PDGFB;TGFB2;AKT2;SOS2;BRAF;AKT3;PGF;GRB2;TGFA;EP300;ARNT;KRAS;TGFB1;PIK3CD
prerank	KEGG_THYROID_CANCER	0.5179418304021299	1.6149309080789318	0.00408998	0.0439706	0.355	16/23	0.3541	TPM3;RET;TCF7L2;MAP2K2;TCF7;MAPK1;CTNNB1;RXRA;MAP2K1;TFG;TPR;MYC;BRAF;TCF7L1;NCOA4;KRAS
prerank	KEGG_DRUG_METABOLISM_CYTOCHROME_P450	-0.306771	-1.60931	0	0.0350395	0.0380849	2025-11-23	0.1278	GSTO1;GSTZ1;CYP2D6;UGT1A1;GSTA2;ADH1C;GSTM2;CYP2C18;MAOA;CYP3A5;MGST3
prerank	KEGG_COLORECTAL_CANCER	0.46192472308426225	1.6038820648853422	0.00201207	0.0445771	0.387	32/50	0.3636	SMAD3;GSK3B;RHOA;RAC1;RAF1;TGFBR2;APC;TCF7L2;MSH2;TCF7;MAPK1;TGFBR1;CTNNB1;MAP2K1;MAPK9;TGFB3;JUN;BIRC5;AKT1;AXIN1;TGFB2;MYC;AKT2;BRAF;AKT3;APPL1;MSH6;TCF7L1;CYCS;KRAS;TGFB1;PIK3CD
prerank	KEGG_OOCYTE_MEIOSIS	0.43250445566788276	1.6011140971423101	0	0.0420133	0.4	51/86	0.3005	YWHAQ;RPS6KA3;YWHAB;CDC27;PRKX;PPP3CC;CCNE1;BUB1;CDK2;YWHAZ;PPP2R5E;YWHAG;CHP1;PPP2R5D;ANAPC7;CDC16;CUL1;ESPL1;ITPR1;PPP1CA;PPP2CB;SGO1;SLK;MAPK1;YWHAE;PRKACB;SMC3;PPP1CC;CCNB2;FBXW11;PLK1;PPP3R1;PPP2CA;MAP2K1;CCNE2;MAD2L1;PPP3CB;PPP3CA;ANAPC1;CALM1;CDK1;AURKA;FBXO5;PPP2R5C;CDC23;CALML3;ANAPC10;PPP2R5A;AR;ANAPC4;PTTG2
prerank	KEGG_ANTIGEN_PROCESSING_AND_PRESENTATION	0.5048484023908961	1.5844432479213382	0.00718686	0.0459417	0.458	2025-11-26	0.1739	PSME3;HSPA8;HSP90AA1;HSPA5;CALR;NFYA;CANX;RFXAP;CREB1;PDIA3;HSPA4
prerank	KEGG_RNA_DEGRADATION	0.4470530415644912	1.5536130597306206	0.0030303	0.0596928	0.56	37/47	0.4643	DCP1A;PATL1;DIS3;CNOT7;CNOT4;LSM4;PARN;CNOT6L;DCP2;C1D;CNOT6;CNOT2;CNOT9;CNOT10;HSPA9;PAPOLA;HSPD1;EDC4;TTC37;CNOT1;PNPT1;XRN2;XRN1;DCPS;EXOSC8;DDX6;EXOSC7;LSM5;EXOSC10;EXOSC2;EXOSC9;MTREX;WDR61;CNOT8;EXOSC3;LSM8;MPHOSPH6
prerank	KEGG_ENDOCYTOSIS	0.39622755721624825	1.5129366599958014	0	0.0872698	0.706	72/143	0.2677	ARF6;SMURF1;SMURF2;PLD1;RAB5C;EHD3;MET;PARD3;AP2B1;CHMP4B;DNM2;PRKCI;EHD4;RET;SRC;SH3GL1;ASAP1;RNF41;USP8;SMAP2;HSPA8;RBSN;PARD6G;VPS37A;IQSEC3;RAB11FIP2;CHMP1B;EEA1;RAB31;GIT2;FLT1;SMAP1;GRK4;F2R;RAB22A;RAB5B;ARAP2;MVB12B;TFRC;AP2M1;PIP5K1C;MDM2;STAM2;PIP4K2B;CXCR4;CDC42;ARFGAP3;PIP5K1A;RAB11FIP3;VPS4B;GRK6;AP2A2;NEDD4;TRAF6;RAB11B;VPS37C;DAB2;CBL;ACAP2;RAB11A;EPS15;EHD2;DNM1L;VPS36;ARAP3;CHMP4C…
prerank	KEGG_FOCAL_ADHESION	0.3951163217894563	1.5113504104405537	0	0.0828468	0.713	101/157	0.4	PAK1;LAMC1;VAV2;FLNB;ACTN1;ZYX;ACTG1;SHC1;VCL;FLT4;BCAR1;ITGA3;GSK3B;MET;ACTB;RHOA;RAC1;SRC;PXN;THBS1;RAF1;LAMA3;TLN1;PPP1R12A;ROCK2;ITGB6;MYLK;CRKL;ITGB1;FYN;ACTN4;PDGFA;CCND3;RAP1B;MYL12A;FLT1;ROCK1;COL4A1;PPP1CA;VEGFA;ARHGAP5;COL4A2;ILK;MAPK1;VAV3;PTEN;CTNNB1;PAK2;ITGAV;PPP1CC;VEGFC;PIP5K1C;SOS1;CDC42;ITGA9;XIAP;CRK;PDGFD;MAP2K1;PAK4;PRKCB;MAPK9;COL5A2;PTK2;LAMB3;JUN;AKT1;PAK3;PDGFRB;PDGFB;ERB…
prerank	KEGG_PROSTATE_CANCER	0.417248	1.5037362232701463	0.00100402	0.0837527	0.738	41/73	0.3181	CREB3L2;GSK3B;E2F3;RB1;HSP90B1;CCNE1;RAF1;CDK2;HSP90AA1;PDGFA;FOXO1;TCF7L2;MAP2K2;TCF7;MAPK1;CREB3;PTEN;CREB1;CTNNB1;MDM2;CDKN1A;SOS1;E2F1;PDGFD;MAP2K1;CCNE2;CREB3L1;AKT1;PDGFRB;PDGFB;ERBB2;IKBKB;AKT2;SOS2;BRAF;AKT3;AR;TCF7L1;CHUK;GRB2;TGFA
prerank	KEGG_VEGF_SIGNALING_PATHWAY	0.4289557892356674	1.5022551419478891	0.00300903	0.0802174	0.74	29/54	0.2484	MAPK14;MAPKAPK2;RAC1;PPP3CC;SRC;PXN;RAF1;NFATC1;CHP1;MAP2K2;VEGFA;MAPK1;CDC42;PLA2G4A;NFATC2;MAPK13;PPP3R1;PTGS2;MAP2K1;PPP3CB;HSPB1;PPP3CA;PRKCB;PTK2;AKT1;PLCG2;AKT2;MAPK11;PLCG1
prerank	KEGG_AXON_GUIDANCE	0.3994685922326405	1.4952202597480877	0.001	0.0819269	0.771	48/98	0.2157	PAK1;SRGAP1;ABL1;GSK3B;MET;RHOA;GNAI3;RAC1;PPP3CC;PLXNB2;CFL2;PLXNA1;NFATC1;EPHA4;ROCK2;EPHB2;ROBO2;SEMA3D;ITGB1;CHP1;PLXNA2;FYN;DPYSL2;NCK2;RGS3;ROCK1;EFNB1;NTN4;EPHB1;MAPK1;PAK2;PLXNC1;CXCR4;EPHA3;CDC42;NFATC2;EPHA2;PPP3R1;UNC5B;PPP3CB;SEMA4D;PPP3CA;PAK4;ROBO1;EPHB3;GNAI1;PTK2;PAK3
prerank	KEGG_ENDOMETRIAL_CANCER	0.43977406496653076	1.4921737510696869	0.00909091	0.0797217	0.781	28/41	0.4227	CTNNA1;GSK3B;RAF1;APC;TCF7L2;MAP2K2;TCF7;ILK;MAPK1;PTEN;CTNNB1;SOS1;MAP2K1;AKT1;AXIN1;ERBB2;MYC;AKT2;SOS2;BRAF;AKT3;TCF7L1;GRB2;KRAS;PIK3CD;PDPK1;PIK3CA;MLH1
prerank	KEGG_APOPTOSIS	0.4167089338121355	1.490366984984764	0.002	0.0771002	0.786	40/67	0.3636	MYD88;PRKAR1A;PRKX;MAP3K14;PPP3CC;CASP8;IL1R1;CHP1;RIPK1;IRAK2;BCL2L1;TNFRSF10B;FAS;PRKACB;PRKAR2A;CFLAR;TNFSF10;CASP6;XIAP;PPP3R1;CAPN1;PPP3CB;PPP3CA;TNFRSF1A;CASP10;IL1RAP;AKT1;FADD;ENDOD1;IKBKB;AKT2;BID;APAF1;AKT3;CAPN2;CHUK;CYCS;NGF;BIRC2;PIK3CD
prerank	KEGG_BASAL_TRANSCRIPTION_FACTORS	0.46699	1.4872449769803564	0.015463917525773196	0.0755948	0.793	18/25	0.3825	TAF5;GTF2H1;TAF2;TAF5L;STON1;TBP;GTF2A1;TAF6;TAF6L;GTF2F2;GTF2E1;TAF11;TAF4;TAF7L;TBPL1;GTF2H3;GTF2E2;GTF2IRD1
prerank	KEGG_WNT_SIGNALING_PATHWAY	0.3945728508322432	1.4844689725135483	0.001	0.074309	0.8	72/118	0.3867	SMAD3;CTBP1;PLCB1;GSK3B;PRKX;RHOA;DVL3;CSNK1E;RAC1;PPP3CC;TBL1XR1;NFATC1;ROCK2;FZD1;FZD7;NKD1;PPP2R5E;CHP1;PPP2R5D;VANGL1;CTNNBIP1;APC;CCND3;CUL1;TCF7L2;RUVBL1;ROCK1;MAP3K7;PPP2CB;TCF7;PRKACB;CSNK2A1;CTNNB1;NLK;FBXW11;NFATC2;SENP2;WNT5B;PPP3R1;PPP2CA;PPP3CB;PPP3CA;PRKCB;WNT10A;MAPK9;DAAM2;JUN;AXIN1;CCND2;MYC;CSNK1A1L;PPP2R5C;TBL1X;VANGL2;CACYBP;PORCN;PPP2R5A;TCF7L1;NFATC3;FZD3;LRP6;WNT6;WNT1;EP30…
prerank	KEGG_PANCREATIC_CANCER	0.4192552650108018	1.4774184077600698	0.00502008	0.0770112	0.826	41/57	0.4282	SMAD3;PLD1;JAK1;E2F3;RB1;ARHGEF6;RAC1;RAF1;RAD51;BRCA2;TGFBR2;RALBP1;BCL2L1;VEGFA;MAPK1;TGFBR1;VEGFC;E2F1;CDC42;MAP2K1;MAPK9;TGFB3;AKT1;ERBB2;TGFB2;IKBKB;AKT2;BRAF;AKT3;PGF;CHUK;CDK6;TGFA;KRAS;TGFB1;PIK3CD;STAT3;STAT1;CDKN2A;PIK3CA;RALA
prerank	KEGG_UBIQUITIN_MEDIATED_PROTEOLYSIS	0.3903373841678967	1.4739586688128512	0.003	0.0764179	0.836	74/110	0.4189	SMURF1;WWP2;SMURF2;RHOBTB2;SKP2;CDC27;CUL2;UBE2Q1;UBOX5;UBA2;FBXW7;ANAPC7;CDC16;PPIL2;CUL1;UBE2N;BRCA1;UBE2H;FZR1;UBA6;PIAS4;UBE2I;CUL5;FANCL;MDM2;FBXW11;UBE3A;CUL4B;UBE4B;XIAP;RCHY1;UBE3C;NEDD4;TRAF6;PRPF19;UBE2S;CBL;ANAPC1;HERC3;UBE2Z;DDB1;CDC23;UBE2A;PRKN;ANAPC10;UBE2J2;ANAPC4;SAE1;UBE2C;COP1;UBE2R2;UBE2M;FBXO4;MGRN1;UBE2QL1;WWP1;PIAS1;PIAS2;CDC20;BIRC6;BIRC2;ANAPC5;SIAH1;UBE4A;UBE2G1;TRIP12;U…
prerank	KEGG_HOMOLOGOUS_RECOMBINATION	0.48292906518697654	1.4730469788391878	0.017671517671517672	0.0741982	0.841	16/21	0.4032	BLM;EME1;RPA1;RAD51;BRCA2;RAD54B;MRE11;RAD52;RAD54L;RPA4;TOP3A;NBN;RPA3;XRCC3;SSBP1;TOP3B
prerank	KEGG_FC_GAMMA_R_MEDIATED_PHAGOCYTOSIS	0.40301323471680467	1.47174	0.002002	0.0723941	0.847	40/77	0.2704	PAK1;VAV2;ARF6;PLD1;ARPC5;DNM2;RAC1;ARPC1A;RAF1;CFL2;ASAP1;WASF2;CRKL;WASL;MARCKS;ARPC2;MAPK1;VAV3;PIP5K1C;PLPP2;PIP4K2B;CDC42;PIP5K1A;PLA2G4A;CRK;MAP2K1;WASF3;PRKCB;RPS6KB1;AKT1;WASF1;ARPC1B;PLCG2;PRKCD;DNM1L;AKT2;PLCG1;LIMK2;DNM1;GAB2
prerank	KEGG_TGF_BETA_SIGNALING_PATHWAY	0.4052828604856957	1.4696762359788702	0.00200401	0.0710269	0.852	33/69	0.2419	SP1;SMAD3;SMURF1;SMURF2;TFDP1;BMP7;RHOA;RBL1;ACVR2A;THBS1;LTBP1;ROCK2;TGFBR2;CUL1;RBL2;BMPR1A;ROCK1;PPP2CB;E2F4;MAPK1;TGFBR1;ACVR1;PITX2;PPP2CA;FST;TGFB3;BMP2;SMAD5;BMPR2;RPS6KB1;BMP4;TGFB2;MYC
prerank	KEGG_BASE_EXCISION_REPAIR	0.47186887554686185	1.4670962931322344	0.023983315954118872	0.0706021	0.859	14/23	0.3265	POLE;LIG1;PARP1;FEN1;TDG;HMGB1;LIG3;PCNA;POLE2;UNG;PARP4;NEIL3;MUTYH;PARP3
prerank	KEGG_NEUROTROPHIN_SIGNALING_PATHWAY	0.3946145143496673	1.4616653177458039	0.001	0.0731554	0.875	51/99	0.2889	MAPK14;YWHAQ;RPS6KA3;MAPKAPK2;SHC1;ABL1;YWHAB;GSK3B;RHOA;RAC1;RAF1;ARHGDIA;BDNF;YWHAZ;CRKL;YWHAG;IRAK2;MAP3K3;RAP1B;MAP2K5;MAP2K2;MAPK1;YWHAE;RPS6KA5;MAP2K7;SOS1;CDC42;GAB1;MAPK13;CRK;IRS1;TRAF6;MAP2K1;PTPN11;MAPK9;JUN;AKT1;CALM1;PLCG2;PRKCD;PRDM4;IKBKB;AKT2;MAPK11;PLCG1;SOS2;NTRK2;FRS2;CALML3;BRAF;AKT3
prerank	KEGG_SMALL_CELL_LUNG_CANCER	0.3967942261448961	1.4446519751198446	0.002	0.0828468	0.914	40/71	0.3661	LAMC1;ITGA3;SKP2;E2F3;RB1;CCNE1;LAMA3;CDK2;TRAF3;ITGB1;BCL2L1;COL4A1;COL4A2;PIAS4;PTEN;ITGAV;E2F1;RXRA;XIAP;PTGS2;TRAF6;CCNE2;TRAF5;PTK2;LAMB3;AKT1;MYC;IKBKB;AKT2;APAF1;AKT3;CHUK;CDK6;FN1;CYCS;PIAS1;PIAS2;BIRC2;PIK3CD;ITGA6
prerank	KEGG_NATURAL_KILLER_CELL_MEDIATED_CYTOTOXICITY	0.4028224276002314	1.4387403379728099	0.00401606	0.0856914	0.927	38/63	0.37	PAK1;VAV2;SHC1;RAC1;PPP3CC;RAF1;NFATC1;CHP1;FYN;MAP2K2;TNFRSF10B;MAPK1;FAS;VAV3;IFNGR2;IFNAR1;TNFSF10;SOS1;NFATC2;PPP3R1;MAP2K1;PTPN11;PPP3CB;PPP3CA;PRKCB;PLCG2;PLCG1;SOS2;BID;ITGB2;BRAF;NFATC3;GRB2;IFNGR1;PTK2B;KRAS;PIK3CD;PTPN6
prerank	KEGG_T_CELL_RECEPTOR_SIGNALING_PATHWAY	0.3921248704442122	1.4347588906354165	0.004004	0.0867946	0.933	44/87	0.3037	PAK1;VAV2;DLG1;MAPK14;RASGRP1;GSK3B;RHOA;MAP3K14;PPP3CC;RAF1;NFATC1;CHP1;FYN;NCK2;MAP3K7;MAP2K2;MAPK1;VAV3;PAK2;MAP2K7;BCL10;SOS1;CDC42;NFATC2;MAPK13;PPP3R1;MAP2K1;PPP3CB;PPP3CA;PAK4;MAPK9;JUN;CBL;AKT1;PAK3;IKBKB;AKT2;MAPK11;PLCG1;SOS2;AKT3;NFATC3;CHUK;GRB2
prerank	KEGG_PROTEIN_EXPORT	0.46648	1.4322297943991755	0.0398741	0.0863148	0.938	16/22	0.401	SRPRA;SRPRB;HSPA5;SPCS3;SEC61A1;SPCS2;SRP9;SEC62;SRP54;SRP68;SEC61A2;SEC63;SPCS1;SRP72;SEC11A;SEC61B
prerank	KEGG_AMINO_SUGAR_AND_NUCLEOTIDE_SUGAR_METABOLISM	0.429201	1.4307577848540949	0.0172065	0.0846858	0.939	25/37	0.3978	GFPT1;NANS;GPI;PMM2;PGM3;GNE;UGP2;GNPDA2;UAP1;PGM1;GNPNAT1;UGDH;UXS1;GMPPA;GALE;MPI;CYB5R3;GMDS;CMAS;GFPT2;FPGT;GALK1;GCK;HK1;HK2
prerank	KEGG_VASOPRESSIN_REGULATED_WATER_REABSORPTION	0.42384995640485074	1.4160983859316991	0.0301508	0.0964322	0.959	18/37	0.246	CREB3L2;RAB5C;DYNC1LI2;NSF;PRKX;ARHGDIA;CREB3;RAB5B;DYNC1I2;GNAS;PRKACB;CREB1;DYNLL2;RAB11B;CREB3L1;DCTN4;RAB11A;DYNC1LI1
prerank	KEGG_NON_SMALL_CELL_LUNG_CANCER	0.4152976723231639	1.4156213993820728	0.021233569261880688	0.0941831	0.96	28/42	0.418	E2F3;RB1;RAF1;MAP2K2;MAPK1;SOS1;E2F1;RXRA;MAP2K1;PRKCB;AKT1;ERBB2;PLCG2;AKT2;PLCG1;SOS2;BRAF;AKT3;STK4;GRB2;CDK6;TGFA;KRAS;PIK3CD;RASSF5;PDPK1;CDKN2A;PIK3CA
prerank	KEGG_GLIOMA	0.4087748781386611	1.4131875596551624	0.012084592145015106	0.09358	0.964	39/48	0.5084	SHC1;E2F3;RB1;RAF1;PDGFA;MAP2K2;MAPK1;PTEN;MDM2;CDKN1A;SOS1;E2F1;MAP2K1;PRKCB;AKT1;CALM1;PDGFRB;PDGFB;PLCG2;AKT2;PLCG1;SOS2;CALML3;BRAF;AKT3;GRB2;CDK6;TGFA;KRAS;PIK3CD;CAMK2G;CDKN2A;PIK3CA;CALM2;EGF;SHC3;IGF1R;EGFR;PIK3R5
prerank	KEGG_REGULATION_OF_ACTIN_CYTOSKELETON	0.36625402111263805	1.4091956991223271	0	0.0949718	0.969	85/169	0.2944	PAK1;MYH9;MSN;CYFIP1;VAV2;EZR;ENAH;ACTN1;ACTG1;IQGAP1;VCL;TIAM2;BCAR1;ITGA3;RRAS2;ACTB;RHOA;ARPC5;MYH10;ARHGEF6;RAC1;ARPC1A;PXN;RAF1;CFL2;ARHGEF4;PPP1R12A;ROCK2;ITGB6;MYLK;WASF2;CRKL;ITGB1;PIP4K2A;ACTN4;PDGFA;NCKAP1;APC;TMSB4X;WASL;MYL12A;ROCK1;ARPC2;PPP1CA;MAP2K2;ARHGEF7;F2R;DIAPH3;IQGAP2;MAPK1;VAV3;FGD3;PAK2;ITGAV;PPP1CC;PIP5K1C;PIP4K2B;SOS1;CDC42;PFN2;PIP5K1A;ITGA9;GNG12;CRK;PDGFD;MAP2K1;PAK4;…
prerank	KEGG_NUCLEOTIDE_EXCISION_REPAIR	0.4160555571974773	1.4082742637527632	0.027635619242579325	0.0934464	0.969	19/35	0.2788	POLE;XPC;ERCC3;RPA1;LIG1;RFC1;GTF2H1;RFC3;PCNA;RFC4;POLE2;CUL4B;ERCC4;RPA4;CETN2;RAD23B;DDB1;ERCC6;MNAT1
prerank	KEGG_PROGESTERONE_MEDIATED_OOCYTE_MATURATION	0.3869078964245955	1.396570724022234	0.015060240963855422	0.10200430523611528	0.98	44/70	0.421	MAPK14;RPS6KA3;CDC27;PRKX;GNAI3;CCNA2;RAF1;BUB1;CDK2;PDE3A;HSP90AA1;ANAPC7;CDC16;FZR1;MAPK1;PRKACB;CCNB2;PLK1;MAPK13;MAP2K1;MAD2L1;MAPK9;GNAI1;AKT1;ANAPC1;CDK1;AKT2;MAPK11;CDC23;BRAF;ANAPC10;AKT3;CDC25B;ANAPC4;RPS6KA2;CDC25A;ANAPC5;KRAS;PIK3CD;GNAI2;ADCY2;SPDYA;PIK3CA;ADCY9
prerank	KEGG_LEISHMANIA_INFECTION	0.4100462990084667	1.3931632775066778	0.029175050301810865	0.10288908032299897	0.981	26/43	0.4211	MAPK14;JAK1;MYD88;ITGB1;C3;TAB2;MAP3K7;MAPK1;IFNGR2;MAPK13;PTGS2;TRAF6;PRKCB;TGFB3;JUN;JAK2;TGFB2;MAPK11;ITGB2;IFNGR1;TGFB1;PTPN6;IRAK4;STAT1;IL10;CYBA
prerank	KEGG_PROTEASOME	0.41821676643325745	1.3916800512158876	0.029501525940996948	0.10178228599129496	0.981	30/34	0.5252	PSMD2;PSME3;PSMD1;PSMA5;PSMD3;PSMA4;PSMD7;PSMC1;PSMD14;PSMB7;PSMD12;PSMD11;PSMD13;PSMC3;PSMA7;PSMD6;POMP;PSMB1;PSMB2;PSMA3;PSMC2;PSMB4;PSMC5;PSME4;PSMA2;PSMD4;PSMA6;PSMC6;PSMB3;PSMA1
prerank	KEGG_ACUTE_MYELOID_LEUKEMIA	0.40104378358066506	1.3891168837067087	0.019114688128772636	0.10167902122626224	0.981	28/44	0.418	RUNX1;ZBTB16;RAF1;JUP;TCF7L2;MAP2K2;TCF7;MAPK1;SOS1;MAP2K1;RPS6KB1;AKT1;MYC;IKBKB;AKT2;SOS2;PIM1;BRAF;AKT3;TCF7L1;CHUK;GRB2;KRAS;PIK3CD;PPARD;STAT3;RARA;PIK3CA
prerank	KEGG_N_GLYCAN_BIOSYNTHESIS	0.4109072436147188	1.3813417242818897	0.029175050301810865	0.1077211777197042	0.985	29/38	0.4661	FUT8;B4GALT2;ALG12;MAN2A1;ALG8;ALG10;MGAT4A;B4GALT1;STT3A;RPN2;ALG5;ALG2;MGAT3;DDOST;MAN1B1;ALG3;MGAT1;MAN1A1;MGAT2;DPAGT1;MGAT5;B4GALT3;RPN1;DOLPP1;DPM2;STT3B;DAD1;MOGS;MAN2A2
prerank	KEGG_P53_SIGNALING_PATHWAY	0.3837590960924156	1.3736927148169686	0.0261307	0.11296916787502286	0.99	32/56	0.3653	CCNE1;EI24;THBS1;CDK2;SHISA5;CASP8;CCND3;MDM4;ZMAT3;ATR;TNFRSF10B;GTSE1;FAS;PTEN;CCNB2;MDM2;CDKN1A;RCHY1;CCNE2;IGFBP3;CCND2;PPM1D;CDK1;BID;APAF1;CDK6;COP1;TSC2;CYCS;SFN;SIAH1;GADD45B
prerank	KEGG_BLADDER_CANCER	0.41954351088925673	1.3722279249589384	0.040404	0.11201636078859135	0.99	18/31	0.2993	E2F3;RB1;THBS1;RAF1;MAP2K2;VEGFA;MAPK1;RPS6KA5;VEGFC;MDM2;CDKN1A;E2F1;MAP2K1;DAPK1;ERBB2;MYC;BRAF;PGF
prerank	KEGG_MISMATCH_REPAIR	0.45991344634884235	1.3678020811379932	0.0825397	0.11427850150412006	0.992	2025-09-18	0.1371	RPA1;EXO1;LIG1;RFC1;PMS2;MSH2;RFC3;PCNA;RFC4
prerank	KEGG_VIBRIO_CHOLERAE_INFECTION	0.3944133221564506	1.3668651208551181	0.031313131313131314	0.11324335261720345	0.993	31/44	0.4761	TJP2;ACTG1;PRKX;ACTB;PDIA4;ARF1;SEC61A1;ATP6V1B2;ATP6V1A;GNAS;PRKACB;ATP6V1D;ATP6AP1;KDELR2;KDELR3;PRKCB;TCIRG1;PLCG2;PLCG1;SEC61A2;ATP6V0D1;KCNQ1;ATP6V1H;ATP6V1C2;ATP6V1G1;SEC61B;SLC12A2;ADCY9;ATP6V1E1;ATP6V0A4;ATP6V1G3
prerank	KEGG_ERBB_SIGNALING_PATHWAY	0.3762588652996713	1.3667472065717985	0.0240481	0.11109935841156034	0.993	38/69	0.3181	PAK1;SHC1;ABL1;GSK3B;SRC;RAF1;CRKL;NCK2;MAP2K2;MAPK1;PAK2;MAP2K7;CDKN1A;SOS1;GAB1;CRK;MAP2K1;MAP2K4;PAK4;PRKCB;MAPK9;PTK2;JUN;RPS6KB1;CBL;AKT1;PAK3;ERBB2;PLCG2;MYC;AKT2;PLCG1;SOS2;BRAF;AKT3;GRB2;HBEGF;TGFA
prerank	KEGG_MAPK_SIGNALING_PATHWAY	0.3523875628575164	1.366555121055689	0	0.10909570821774757	0.993	103/202	0.3312	PAK1;MAP4K4;FLNB;MAPK14;RPS6KA3;MAPKAPK2;RASGRP1;RRAS2;PRKX;MAP3K14;MAP2K3;TAOK3;RAC1;PPP3CC;DUSP8;RAF1;SRF;HSPA8;BDNF;PTPN5;DUSP4;IL1R1;CRKL;CHP1;TGFBR2;PDGFA;PPM1A;CACNA1D;MAP3K3;DUSP5;CACNG5;RAP1B;TAB2;MAP2K5;MAP3K7;MAP2K2;MAPK1;TGFBR1;FAS;PRKACB;RPS6KA5;PAK2;NLK;MAP4K3;MAP2K7;SOS1;CDC42;PLA2G4A;RASA2;ATF2;NFATC2;CACNG3;MAPK13;GNG12;CRK;PPP3R1;DUSP10;TRAF6;MAP2K1;PPP3CB;HSPB1;MAP2K4;PPP3CA;PRK…
prerank	KEGG_STEROID_HORMONE_BIOSYNTHESIS	-0.277309	-1.35709	0.0816327	0.15517495215193602	0.18498367791077258	2025-05-22	0.0404	CYP1A1;COMT;CYP1B1;HSD17B3;UGT1A1
prerank	KEGG_INOSITOL_PHOSPHATE_METABOLISM	0.385537	1.3547168931630706	0.035175879396984924	0.11990695604908158	0.996	25/48	0.2904	PLCB1;ITPKA;INPP5E;ITPKB;IPPK;INPP5A;PIP4K2A;PIK3C2A;ITPK1;SYNJ2;PTEN;INPP4B;PIP5K1C;PIP4K2B;IPMK;PIP5K1A;SYNJ1;MINPP1;PLCG2;PI4KB;INPP5B;PLCG1;PLCE1;IMPA2;INPP4A
prerank	KEGG_NOD_LIKE_RECEPTOR_SIGNALING_PATHWAY	0.4115134498606067	1.3504101886469873	0.052094	0.12274456831087983	0.996	15/34	0.2468	MAPK14;HSP90B1;CASP8;HSP90AA1;TAB2;MAP3K7;SUGT1;MAPK1;XIAP;MAPK13;TRAF6;NOD1;MAPK9;IKBKB;MAPK11
prerank	KEGG_CITRATE_CYCLE_TCA_CYCLE	0.41946333700361943	1.337309602002589	0.0785124	0.13616880645137505	0.998	21/25	0.5342	CS;IDH3A;DLAT;SUCLG2;SDHA;DLD;MDH2;SUCLA2;PDHB;IDH3B;PDHA1;OGDHL;SDHC;OGDH;SUCLG1;ACO2;SDHB;FH;MDH1;IDH1;ACO1
prerank	KEGG_ARRHYTHMOGENIC_RIGHT_VENTRICULAR_CARDIOMYOPATHY_ARVC	0.3768452075914265	1.3282400960414948	0.0340681	0.14444608168701475	0.998	24/60	0.1774	LMNA;ACTN1;ACTG1;CTNNA1;CDH2;DAG1;ITGA3;ACTB;DSP;ITGB6;DES;ITGB1;ACTN4;CACNA1D;CACNG5;JUP;TCF7L2;TCF7;CTNNB1;ITGAV;ATP2A2;PKP2;ITGA9;CACNG3
prerank	KEGG_LEUKOCYTE_TRANSENDOTHELIAL_MIGRATION	0.36189772323292796	1.323166749513216	0.025	0.1481548696868162	0.998	38/85	0.2594	CTNND1;MSN;VAV2;EZR;ACTN1;MAPK14;ACTG1;VCL;CTNNA1;BCAR1;ACTB;RHOA;GNAI3;RAC1;PXN;ROCK2;ITGB1;ACTN4;RAP1B;MYL12A;ROCK1;ARHGAP5;JAM3;VAV3;CTNNB1;CXCR4;CDC42;MAPK13;AFDN;PTPN11;PRKCB;GNAI1;PTK2;PLCG2;THY1;MAPK11;PLCG1;ITGB2
prerank	KEGG_EPITHELIAL_CELL_SIGNALING_IN_HELICOBACTER_PYLORI_INFECTION	0.3745040517096792	1.322666937928899	0.034102306920762285	0.1460778328847187	0.998	26/57	0.2484	PAK1;MAPK14;MET;MAP3K14;ADAM17;RAC1;SRC;ADAM10;ATP6V1B2;ATP6V1A;JAM3;ATP6V1D;ATP6AP1;CDC42;MAPK13;PTPN11;MAP2K4;TCIRG1;NOD1;MAPK9;JUN;PLCG2;PTPRZ1;IKBKB;MAPK11;PLCG1
prerank	KEGG_B_CELL_RECEPTOR_SIGNALING_PATHWAY	0.3720323467175309	1.32045	0.0401204	0.146516	0.998	30/59	0.3037	VAV2;GSK3B;RAC1;PPP3CC;RAF1;NFATC1;CHP1;MAP2K2;MAPK1;VAV3;BCL10;SOS1;NFATC2;CD81;PPP3R1;MAP2K1;PPP3CB;PPP3CA;PRKCB;JUN;AKT1;PLCG2;IKBKB;AKT2;SOS2;RASGRP3;AKT3;NFATC3;CHUK;GRB2
prerank	KEGG_PRION_DISEASES	0.40351137439027995	1.3024638707218357	0.10721649484536082	0.16853669469297025	1	2025-10-26	0.1866	LAMC1;PRKX;STIP1;FYN;EGR1;HSPA5;MAP2K2;MAPK1;PRKACB;MAP2K1
prerank	KEGG_MATURITY_ONSET_DIABETES_OF_THE_YOUNG	-0.309341	-1.29538	0.12244897959183673	0.20074716592236347	0.26550598476605003	18/18	0.6911	MAFA;BHLHA15;NR5A2;HNF1B;NKX2-2;HNF4A;IAPP;FOXA2;HNF4G;ONECUT1;SLC2A2;NEUROD1;HNF1A;NKX6-1;GCK;PAX6;HES1;MNX1
prerank	KEGG_PATHWAYS_IN_CANCER	0.3271001597426444	1.2886433729995583	0.001	0.1862957150369775	1	153/272	0.418	LAMC1;ETS1;SMAD3;CTBP1;PLD1;JAK1;ABL1;CTNNA1;EPAS1;TPM3;ITGA3;RUNX1;SKP2;GSK3B;MET;RHOA;DVL3;E2F3;RB1;HSP90B1;SMO;ZBTB16;RAC1;EGLN1;RET;CUL2;CCNE1;RAF1;LAMA3;RAD51;CDK2;BRCA2;FZD1;TRAF3;FZD7;CASP8;CRKL;ITGB1;TGFBR2;HSP90AA1;PDGFA;APC;RALBP1;BCL2L1;JUP;FOXO1;TCF7L2;COL4A1;MSH2;MAP2K2;VEGFA;TCF7;COL4A2;MAPK1;TGFBR1;PIAS4;FAS;PTEN;CTNNB1;ITGAV;VEGFC;MDM2;CDKN1A;SOS1;GLI2;E2F1;CDC42;RXRA;GLI3;XIAP;CR…
prerank	KEGG_CHEMOKINE_SIGNALING_PATHWAY	0.3398959304102923	1.2784834305759858	0.029029	0.20041514776826042	1	61/116	0.421	PAK1;VAV2;PLCB1;SHC1;TIAM2;BCAR1;GSK3B;PRKX;PARD3;RHOA;GNAI3;RAC1;PXN;RAF1;ROCK2;CRKL;GNB1;WASL;RAP1B;GNG2;ROCK1;GRK4;MAPK1;VAV3;PRKACB;SOS1;CXCR4;CDC42;GRK6;GNG12;CRK;MAP2K1;PRKCB;GNAI1;PTK2;AKT1;JAK2;PRKCD;IKBKB;AKT2;SOS2;TIAM1;BRAF;AKT3;DOCK2;CHUK;GRB2;GNG13;GNB4;PTK2B;KRAS;GRK2;PIK3CD;STAT2;GNAI2;STAT3;ADCY2;STAT1;PREX1;PIK3CA;ADCY9
prerank	KEGG_VIRAL_MYOCARDITIS	0.3793771608579655	1.2766364967080974	0.10649087221095335	0.20018696773351982	1	1935-11-01	0.0758	MYH9;ACTG1;ABL1;EIF4G1;DAG1;ACTB;MYH10;RAC1;EIF4G2;CASP8;FYN
prerank	KEGG_TOLL_LIKE_RECEPTOR_SIGNALING_PATHWAY	0.3560584958758973	1.2656920974475836	0.062062062062062065	0.21571047452456302	1	49/65	0.553	MAPK14;MYD88;MAP2K3;RAC1;TRAF3;CASP8;RIPK1;TAB2;MAP3K7;MAP2K2;MAPK1;IFNAR1;MAP2K7;MAPK13;TRAF6;MAP2K1;MAP2K4;MAPK9;JUN;AKT1;FADD;IKBKB;AKT2;MAPK11;TOLLIP;CTSK;CD40;AKT3;TICAM1;CHUK;TBK1;PIK3CD;IRAK4;TLR5;STAT1;PIK3CA;IL6;IKBKE;IRF5;TLR7;PIK3R5;RELA;MAP2K6;CD80;MAPK8;TIRAP;CD14;TLR4;MAPK12
prerank	KEGG_LONG_TERM_POTENTIATION	0.35521128029149746	1.2549824379372072	0.1041041041041041	0.23258952691520007	1	39/52	0.527	PLCB1;RPS6KA3;PRKX;PPP3CC;RAF1;PPP1R12A;CHP1;RAP1B;GNAQ;ITPR1;PPP1CA;MAP2K2;MAPK1;PRKACB;PPP1CC;GRIA2;PPP3R1;MAP2K1;PPP3CB;PPP3CA;PRKCB;CALM1;CALML3;BRAF;CACNA1C;RPS6KA2;EP300;KRAS;CAMK2G;PPP1CB;CREBBP;GRIN2A;ITPR2;RPS6KA6;CALM2;GRM1;GRIN1;RAPGEF3;CAMK2A
prerank	KEGG_RIG_I_LIKE_RECEPTOR_SIGNALING_PATHWAY	0.3673335243110144	1.2545993473965893	0.12259371833839919	0.22986505295056026	1	17/42	0.2468	MAPK14;TRAF3;CASP8;RIPK1;MAP3K7;PIN1;TANK;SIKE1;MAPK13;TRAF6;MAPK9;IFIH1;CASP10;DDX3X;FADD;IKBKB;MAPK11
prerank	KEGG_DORSO_VENTRAL_AXIS_FORMATION	0.4254663333716586	1.254223458371347	0.14771519659936239	0.22688850591649634	1	15/17	0.5081	ETS1;SPIRE1;MAPK1;ETV6;SOS1;MAP2K1;SOS2;ETS2;GRB2;KRAS;NOTCH2;SPIRE2;NOTCH1;ETV7;EGFR
prerank	KEGG_GNRH_SIGNALING_PATHWAY	0.3438673353864552	1.2467384430555237	0.0880881	0.2372071333817517	1	52/70	0.5352	PLCB1;MAPK14;PLD1;PRKX;MAP2K3;SRC;RAF1;CACNA1D;MAP3K3;GNAQ;ITPR1;MAP2K2;MAPK1;GNAS;PRKACB;MAP2K7;SOS1;CDC42;PLA2G4A;MAPK13;MAP2K1;MAP2K4;PRKCB;MAPK9;JUN;GNA11;CALM1;PRKCD;MAPK11;SOS2;CALML3;MAP3K4;GRB2;HBEGF;CACNA1C;PTK2B;KRAS;PLA2G12A;CAMK2G;ADCY2;ADCY9;ADCY7;ITPR2;ADCY6;MAP3K1;CALM2;EGFR;MMP2;MAP2K6;CAMK2A;FSHB;MAPK8
prerank	KEGG_GAP_JUNCTION	0.34143924669618864	1.244769917738922	0.0790791	0.23730567797954538	1	48/69	0.5081	PLCB1;PRKX;GNAI3;SRC;RAF1;PDGFA;CSNK1D;GUCY1B1;GNAQ;MAP2K5;ITPR1;MAP2K2;TUBB6;MAPK1;GNAS;PRKACB;SOS1;PDGFD;MAP2K1;TUBB;PRKCB;TUBA3E;GNAI1;TUBA1B;GNA11;PDGFRB;PDGFB;CDK1;HTR2B;SOS2;TUBAL3;GRB2;TUBA1C;KRAS;GNAI2;PDGFC;ADCY2;ADCY9;HTR2A;ADCY7;HTR2C;ITPR2;ADCY6;EGF;GRM1;GUCY1A1;PRKG2;EGFR
prerank	KEGG_NOTCH_SIGNALING_PATHWAY	0.3735890461772455	1.240786546107553	0.13705583756345177	0.2420302821203439	1	24/36	0.4473	CTBP1;DVL3;ADAM17;RBPJ;MAML2;KAT2A;NUMB;LFNG;NCSTN;JAG2;DTX3L;SNW1;NCOR2;HDAC1;CIR1;EP300;HES1;HDAC2;RFNG;JAG1;DTX2;CREBBP;DLL4;NOTCH2
prerank	KEGG_TIGHT_JUNCTION	0.33799690644594044	1.2399026711589107	0.061	0.24007837966095336	1	35/90	0.2121	TJP2;MYH9;ACTN1;ACTG1;CTNNA1;RRAS2;ACTB;PARD3;CTTN;RHOA;GNAI3;MYH10;PRKCI;SRC;AMOTL1;MAGI1;PARD6G;ACTN4;CASK;MYL12A;PPP2R2A;PPP2CB;PATJ;JAM3;PTEN;CSNK2A1;CTNNB1;CDC42;EXOC3;AFDN;PPP2R2D;PPP2CA;PRKCB;GNAI1;AKT1
prerank	KEGG_GALACTOSE_METABOLISM	0.40278106435778116	1.2367059649619168	0.15233160621761657	0.24293887278594722	1	13/22	0.3978	B4GALT2;UGP2;PFKP;B4GALT1;PGM1;LCT;GANC;GALE;GLB1;GALK1;GCK;HK1;HK2
prerank	KEGG_HISTIDINE_METABOLISM	0.4023806241897355	1.2364817808108077	0.1474019088016967	0.23986315499490676	1	2025-11-21	0.4279	LCMT2;ALDH7A1;LCMT1;ALDH1A3;ALDH9A1;BUD23;UROC1;ALDH3A2;HEMK1;AMDHD1;HAL
prerank	KEGG_JAK_STAT_SIGNALING_PATHWAY	0.32727295115478666	1.2271587292182968	0.0750751	0.2540568023513651	1	59/100	0.5126	JAK1;SPRED2;SPRED1;SPRY1;GHR;IL22RA1;CCND3;BCL2L1;SOCS5;PIAS4;CLCF1;IFNGR2;IFNAR1;STAM2;SOS1;PTPN11;CBL;AKT1;JAK2;CCND2;IL11RA;MYC;AKT2;IL13RA1;SOS2;PIM1;SOCS7;AKT3;SOCS2;LIFR;IL13RA2;GRB2;IFNGR1;PIAS1;PIAS2;EP300;SPRY3;TYK2;PIK3CD;CISH;STAT2;PTPN6;STAT3;CBLB;STAT1;IL10;PIK3CA;CREBBP;IL6;CSF2RA;STAM;IL11;CSF3R;SPRY4;SOCS1;IL22RA2;PIK3R5;IL6ST;IL15
prerank	KEGG_PORPHYRIN_AND_CHLOROPHYLL_METABOLISM	0.40325661111283057	1.2197735807503196	0.20526315789473684	0.26586763768510363	1	13/19	0.3861	PPOX;HMOX1;ALAS2;HCCS;CP;EARS2;COX10;HMOX2;ALAD;GUSB;COX15;UROD;FECH
prerank	KEGG_HEDGEHOG_SIGNALING_PATHWAY	0.3521583333144087	1.2188693438570501	0.13997985901309165	0.26441394401980994	1	26/47	0.417	RAB23;GSK3B;BMP7;PRKX;SMO;CSNK1E;CSNK1D;PRKACB;FBXW11;GLI2;CSNK1G1;GLI3;WNT5B;WNT10A;BMP2;BMP4;CSNK1A1L;GAS1;WNT6;WNT1;LRP2;ZIC2;WNT9A;WNT4;BMP6;BTRC
prerank	KEGG_AMYOTROPHIC_LATERAL_SCLEROSIS_ALS	0.3482500562013294	1.2047948828883392	0.15376884422110554	0.29053373395947185	1	18/42	0.2815	MAPK14;MAP2K3;RAC1;PPP3CC;CHP1;BCL2L1;DERL1;CAT;GRIA2;MAPK13;PPP3R1;PPP3CB;PPP3CA;TNFRSF1A;MAPK11;BID;NEFL;APAF1
prerank	KEGG_LYSINE_DEGRADATION	0.3602969587524012	1.1889709281972891	0.18642350557244175	0.32103	1	23/34	0.4863	TMLHE;DOT1L;PLOD2;HADHA;EHMT1;SUV39H2;ALDH7A1;SETD2;NSD3;PLOD1;ALDH9A1;SETDB1;SUV39H1;AASDH;KMT5B;OGDHL;ALDH3A2;OGDH;ACAT2;ACAT1;AASS;SETD1B;ASH1L
prerank	KEGG_GLYCOLYSIS_GLUCONEOGENESIS	0.3431363742103594	1.1694621760973842	0.20930232558139536	0.3633278483396044	1	18/40	0.2847	GPI;PKM;DLAT;PFKP;DLD;BPGM;PGM1;AKR1A1;ALDH7A1;ADH5;PGAM1;LDHA;PDHB;ALDH1A3;ACSS1;ALDH9A1;LDHB;PDHA1
prerank	KEGG_MELANOGENESIS	0.31925123076249995	1.1679853103837707	0.13313313313313313	0.3622504320759803	1	49/82	0.48	PLCB1;CREB3L2;GSK3B;PRKX;DVL3;GNAI3;RAF1;FZD1;FZD7;TCF7L2;GNAQ;GNAO1;MAP2K2;TCF7;MAPK1;CREB3;GNAS;PRKACB;CREB1;CTNNB1;WNT5B;MAP2K1;PRKCB;WNT10A;CREB3L1;GNAI1;CALM1;EDN1;CALML3;TCF7L1;FZD3;WNT6;WNT1;EP300;KRAS;WNT9A;WNT4;GNAI2;CAMK2G;ADCY2;DCT;FZD2;ADCY9;CREBBP;ADCY7;ADCY6;KIT;WNT2B;CALM2
prerank	KEGG_PHOSPHATIDYLINOSITOL_SIGNALING_SYSTEM	0.3232105545754218	1.166074833098561	0.18537074148296592	0.3619833572715858	1	30/63	0.2904	PLCB1;ITPKA;INPP5E;ITPKB;IPPK;INPP5A;DGKZ;PIP4K2A;PIK3C2A;ITPK1;SYNJ2;ITPR1;PTEN;DGKG;INPP4B;PIP5K1C;PIP4K2B;PIP5K1A;SYNJ1;PRKCB;CALM1;CDS2;PLCG2;PI4KB;INPP5B;PLCG1;PLCE1;IMPA2;CALML3;INPP4A
prerank	KEGG_PROPANOATE_METABOLISM	0.37038963503259986	1.165434083015866	0.25308641975308643	0.35907334917899403	1	15/23	0.4575	SUCLG2;HADHA;ALDH7A1;SUCLA2;LDHA;ACSS1;PCCA;ALDH9A1;LDHB;ALDH3A2;ACAT2;ACAT1;ALDH6A1;SUCLG1;ACSS2
prerank	KEGG_FC_EPSILON_RI_SIGNALING_PATHWAY	0.3292094977463787	1.1653081560369491	0.17706237424547283	0.3549211280142565	1	27/59	0.3037	VAV2;MAPK14;MAP2K3;RAC1;RAF1;FYN;MAP2K2;MAPK1;VAV3;MAP2K7;SOS1;PLA2G4A;MAPK13;MAP2K1;MAP2K4;PRKCB;MAPK9;AKT1;PLCG2;PRKCD;AKT2;MAPK11;PLCG1;SOS2;GAB2;AKT3;GRB2
prerank	KEGG_ECM_RECEPTOR_INTERACTION	0.3208020221461639	1.160086248747258	0.19539078156312625	0.36370635327031214	1	41/64	0.4847	LAMC1;SDC1;DAG1;ITGA3;THBS1;LAMA3;CD44;ITGB6;ITGB1;COL4A1;COL4A2;SDC4;ITGAV;ITGA9;GP5;HMMR;COL5A2;LAMB3;CD36;RELN;AGRN;COL1A1;FN1;THBS2;SV2A;GP1BB;ITGA1;ITGB8;ITGB3;COL5A1;ITGA6;SDC3;ITGA8;COL6A3;ITGA11;COL2A1;COL6A2;COL1A2;COL6A1;THBS4;COL3A1
prerank	KEGG_ADIPOCYTOKINE_SIGNALING_PATHWAY	0.3243698389457263	1.1481543036261193	0.2178714859437751	0.3878440682628778	1	21/53	0.303	STK11;ACSL4;ACSL3;ADIPOR2;ACSL1;PRKAA1;CAMKK1;RXRA;IRS1;PTPN11;MAPK9;TNFRSF1A;AKT1;CD36;PRKAB1;JAK2;IKBKB;AKT2;ACSL5;AKT3;CHUK
prerank	KEGG_BIOSYNTHESIS_OF_UNSATURATED_FATTY_ACIDS	0.3833939697206225	1.1387032998155497	0.27637130801687765	0.40746488038417644	1	2025-08-17	0.2955	ACOT7;ELOVL5;HADHA;HSD17B12;HACD1;FADS2;BAAT;SCD5
prerank	KEGG_LONG_TERM_DEPRESSION	0.3257297386548183	1.1373936685066632	0.25806451612903225	0.405796	1	19/47	0.2417	PLCB1;GNAI3;RAF1;GUCY1B1;GNAQ;ITPR1;GNAO1;MAP2K2;PPP2CB;MAPK1;GNAS;PLA2G4A;GRIA2;PPP2CA;MAP2K1;PRKCB;GNAI1;GNA11;GRIA3
prerank	KEGG_PYRUVATE_METABOLISM	0.3475767081623368	1.1300912175383926	0.27533265097236437	0.4205208209329591	1	18/28	0.4575	PKM;HAGHL;DLAT;DLD;ALDH7A1;MDH2;LDHA;PDHB;ACSS1;ALDH9A1;LDHB;PDHA1;ME3;ALDH3A2;ACAT2;ACAT1;ME1;ACSS2
prerank	KEGG_PYRIMIDINE_METABOLISM	0.30357444568966646	1.115706588302526	0.256	0.45392758905672964	1	46/74	0.5138	POLE;CTPS1;DCK;POLR1B;UCK2;UMPS;POLR2B;RRM1;NT5C2;TK1;DHODH;PRIM2;NT5C1A;ENTPD5;CMPK1;DUT;POLA1;POLE2;POLR3B;ENTPD4;UCK1;POLR2E;PNPT1;TXNRD1;POLR3A;CANT1;DPYD;UPP2;DCTD;NT5C3A;ENTPD1;POLR2H;ENTPD6;UPRT;POLR2I;POLR3F;DTYMK;POLR1E;CMPK2;POLE3;NME5;UPP1;NME6;ENTPD8;ITPA;POLR1C
prerank	KEGG_BASAL_CELL_CARCINOMA	0.32214174175938487	1.1146898156300764	0.28197381671701915	0.45159157450382326	1	22/47	0.3788	GSK3B;DVL3;SMO;FZD1;FZD7;APC;TCF7L2;TCF7;CTNNB1;GLI2;GLI3;WNT5B;WNT10A;BMP2;BMP4;AXIN1;TCF7L1;FZD3;WNT6;WNT1;WNT9A;WNT4
prerank	KEGG_FATTY_ACID_METABOLISM	0.3372964024751856	1.1032795156539734	0.3388259526261586	0.4772032608017278	1	16/29	0.4122	ACSL4;ACSL3;HADHB;HADHA;ACSL1;ALDH7A1;ACAA2;ADH5;ACADSB;ACSL5;ALDH9A1;CPT1A;ALDH3A2;ACAT2;ACADS;ACAT1
prerank	KEGG_GLYCOSYLPHOSPHATIDYLINOSITOL_GPI_ANCHOR_BIOSYNTHESIS	0.35448125614089093	1.0810227594700006	0.3587069864442127	0.5341068236711107	1	14/21	0.5073	PIGT;PIGA;PIGO;PIGS;PIGF;PIGU;PIGY;DPM2;PGAP1;PIGB;PIGK;PIGV;PIGW;PIGN
prerank	KEGG_SNARE_INTERACTIONS_IN_VESICULAR_TRANSPORT	0.3243813446147518	1.0709690843184618	0.384929	0.5582788461274453	1	23/32	0.5272	STX16;STX12;SNAP23;SNAP47;SEC22B;GOSR2;GOSR1;VAMP7;VTI1A;STX2;STX5;BET1;STX8;USE1;STX11;VAMP3;VTI1B;STX17;VAMP1;SNAP29;STX7;VAMP4;SNAP25
prerank	KEGG_INSULIN_SIGNALING_PATHWAY	0.28479935914312493	1.0708646636528296	0.32232232232232233	0.5524973628478959	1	55/107	0.418	SHC1;PRKAR1A;PTPN1;GSK3B;PRKX;PRKCI;RAF1;PDE3A;RPTOR;CRKL;FOXO1;PPP1CA;MAP2K2;MAPK1;PRKACB;PRKAR2A;PPP1CC;PRKAA1;SOS1;CRK;IRS1;MAP2K1;MAPK9;EXOC7;RPS6KB1;CBL;AKT1;CALM1;PRKAB1;IKBKB;AKT2;SOS2;EIF4E;PPP1R3C;CALML3;BRAF;AKT3;PPP1R3D;SOCS2;GRB2;TSC2;RHOQ;KRAS;PIK3CD;GCK;PPP1CB;PHKB;HK1;PDPK1;HK2;CBLB;INPP5D;PRKAR1B;FLOT1;PIK3CA
prerank	KEGG_VALINE_LEUCINE_AND_ISOLEUCINE_DEGRADATION	0.3217562209453781	1.0696506450068384	0.36927772126144454	0.5500683129703298	1	20/35	0.4244	HADHB;BCAT1;DLD;HADHA;ALDH7A1;ACAA2;ACADSB;PCCA;HIBADH;ALDH9A1;OXCT1;DBT;ALDH3A2;ACAT2;ACAD8;ACADS;IVD;ACAT1;HSD17B10;ALDH6A1
prerank	KEGG_O_GLYCAN_BIOSYNTHESIS	0.3353537397386659	1.0667641945632167	0.3852544132917965	0.5525880420376645	1	16/25	0.5382	GALNT16;B4GALT5;GALNT2;GALNT7;GALNT9;GALNT18;GALNT13;ST3GAL2;GALNT17;GALNT3;GALNT12;C1GALT1C1;GCNT4;ST3GAL1;GCNT1;GALNT10
prerank	KEGG_COMPLEMENT_AND_COAGULATION_CASCADES	-0.184759	-1.04376	0.2857142857142857	0.6865147524714684	0.6822633297062024	38/44	0.5402	C8G;CFD;MASP2;F11;FGG;MBL2;SERPIND1;C8A;FGA;SERPINC1;F5;MASP1;C5;F9;C1S;F7;C6;CPB2;VWF;C7;F13B;C1R;CFI;C1QB;PLAT;C3AR1;SERPINF2;PLAU;C1QC;PROS1;BDKRB2;FGB;C8B;F2;F10;F13A1;KNG1;C1QA
prerank	KEGG_MTOR_SIGNALING_PATHWAY	0.3030735394422712	1.0412455067955424	0.42168674698795183	0.6229402860918417	1	19/43	0.3302	STK11;RPS6KA3;RPTOR;ULK2;CAB39;STRADA;VEGFA;MAPK1;PRKAA1;VEGFC;RPS6KB1;AKT1;AKT2;EIF4E;BRAF;AKT3;PGF;TSC2;RPS6KA2
prerank	KEGG_AMINOACYL_TRNA_BIOSYNTHESIS	0.3522427059193502	1.0386422392331183	0.4375	0.6239471818428376	1	13/17	0.5264	FARSB;SEPSECS;MARS2;YARS2;FARSA;WARS2;EARS2;LARS2;RARS2;CARS2;IARS2;DARS2;AARS2
prerank	KEGG_ETHER_LIPID_METABOLISM	0.33853463147889756	1.034907972279977	0.44151738672286617	0.6285816451663547	1	2025-10-21	0.3792	PLD1;PLA2G7;PAFAH1B1;PLPP2;PLA2G4A;LPCAT2;AGPS;PAFAH1B2;LPCAT1;PLA2G12A
prerank	KEGG_VASCULAR_SMOOTH_MUSCLE_CONTRACTION	0.2758298181190894	1.0147580414781563	0.467936	0.6814304398027238	1	46/79	0.4963	PLCB1;PRKX;RHOA;RAF1;CALD1;PPP1R12A;ROCK2;MYLK;CACNA1D;GUCY1B1;GNAQ;ROCK1;ITPR1;PPP1CA;MAP2K2;MAPK1;GNAS;PRKACB;PPP1CC;PLA2G4A;MAP2K1;PRKCB;GNA11;CALM1;PRKCD;ARHGEF11;CALML3;BRAF;MYL9;CACNA1C;PLA2G12A;ADCY2;PPP1CB;ACTA2;ADCY9;ADCY7;ITPR2;MYH11;PPP1R12B;ADCY6;CALCRL;ARHGEF12;CALM2;ACTG2;GUCY1A1;NPR2
prerank	KEGG_PURINE_METABOLISM	0.2642009117922081	1.002756770695721	0.495	0.7103211189213406	1	84/115	0.6052	POLE;AMPD3;PKM;PDE4B;PAICS;DCK;POLR1B;PPAT;POLR2B;RRM1;NT5C2;PDE3A;PDE7B;PAPSS2;AK4;PRIM2;NT5C1A;ENTPD5;GUCY1B1;POLA1;GMPS;POLE2;PDE10A;POLR3B;ENTPD4;POLR2E;IMPDH2;GMPR;DGUOK;PDE5A;PNPT1;GART;POLR3A;CANT1;ENTPD2;PDE4D;PDE9A;NT5C3A;PDE7A;AMPD2;ENTPD1;PAPSS1;ADCY2;POLR2H;PDE1C;ENTPD6;APRT;PDE6D;ADCY9;ADCY7;POLR2I;POLR3F;PDE1B;PDE8A;ADCY6;POLR1E;POLE3;ENPP3;NME5;ADK;PDE1A;NME6;ENTPD8;GUCY1A1;NPR2;AD…
prerank	KEGG_LYSOSOME	0.2688582327818917	1.0022119765510755	0.495	0.7048190455445291	1	68/99	0.565	CD164;AP3M1;LIPA;ASAH1;LAMP1;GALC;AP4E1;AP1M1;ATP6AP1;ENTPD4;ACP2;TCIRG1;GNPTAB;CTSD;CTSO;GALNS;AP1S3;AP3S1;GNS;CLTC;CTSK;CLTA;GLB1;ARSA;SLC11A2;AP3B1;M6PR;SLC17A5;ATP6V0D1;AP1G1;CTSC;GGA1;GM2A;CTSS;GGA3;SCARB2;GUSB;CTSA;ATP6V1H;AP3M2;NPC1;AGA;LAPTM4A;LAPTM4B;LAMP2;GNPTG;AP1B1;CTSH;SUMF1;ACP5;ATP6V0A4;AP4B1;CLTB;SLC11A1;MCOLN1;ARSB;PPT1;ATP6V0A2;ATP6V0A1;CD63;SGSH;IDUA;ABCB9;NAGPA;LAPTM5;HGSNAT;A…
prerank	KEGG_NICOTINATE_AND_NICOTINAMIDE_METABOLISM	0.33130645470432823	1.0000176670986685	0.5015706806282723	0.7041817790040957	1	2025-10-19	0.4767	NT5C2;NT5C1A;NADK;NMNAT1;NNT;NADSYN1;NT5C3A;BST1;ENPP3;NMNAT2
prerank	KEGG_NEUROACTIVE_LIGAND_RECEPTOR_INTERACTION	-0.120536	-1	1	0.7761250429405703	0.7704026115342764	195/219	0.6561	S1PR1;LPAR3;ADRB1;CALCR;HRH3;DRD4;GABRE;CHRNB2;GABRR2;GRIK1;GABRR1;HTR7;TACR1;ADRB2;GLRA2;DRD3;NPBWR2;CHRNG;GABRQ;CHRNB4;GRIN3A;EDNRB;CHRM4;PTGER3;HTR1E;GABRP;ADRA1B;NPFFR2;GPR50;GHRHR;NMUR2;TRPV1;CHRNA1;P2RX4;RXFP1;MC3R;GRIN2B;GRIA1;VIPR2;TACR3;CYSLTR2;DRD2;GABRG2;P2RX6;P2RY6;TACR2;P2RY14;CGA;CNR2;TSHR;LHCGR;LTB4R;MC4R;NPBWR1;PRSS2;TAAR2;TAAR5;MAS1;GZMA;ADRA1A;MCHR1;GABRD;NMUR1;NPY4R;GABRA3;MLNR…
prerank	KEGG_ARACHIDONIC_ACID_METABOLISM	-0.191657	-0.999729	0.4666666666666667	0.7060991224508916	0.7736670293797606	2025-06-27	0.0584	PLA2G10;CYP4A22;GPX3;EPHX2;GPX1;CBR1
prerank	KEGG_TYROSINE_METABOLISM	-0.173739	-0.995422	0.45454545454545453	0.6618573227985801	0.7812840043525572	2025-05-31	0.0493	MIF;COMT;GSTZ1;HGD;ADH1C
prerank	KEGG_GLYCOSAMINOGLYCAN_BIOSYNTHESIS_HEPARAN_SULFATE	0.3186835147238911	0.9711870371888237	0.5250521920668059	0.7771833037938762	1	14/21	0.4746	EXT2;XYLT2;EXT1;NDST3;HS3ST1;GLCE;EXTL3;B4GALT7;NDST4;HS2ST1;B3GAT1;HS3ST3A1;NDST1;XYLT1
prerank	KEGG_CARDIAC_MUSCLE_CONTRACTION	-0.158229	-0.968325	0.375	0.6783288851306715	0.8128400435255713	14/49	0.1081	CACNG1;ATP1B3;COX7B;CACNA2D2;COX7A2;MYL2;UQCR11;ATP1B1;TNNC1;COX7C;UQCR10;UQCRQ;COX6A1;CACNA2D3
prerank	KEGG_SPHINGOLIPID_METABOLISM	0.28746794022842226	0.9606563613510022	0.5759109311740891	0.7991733867042621	1	14/35	0.2863	SGMS2;SMPD4;UGT8;SGMS1;ASAH1;DEGS1;GALC;B4GALT6;PLPP2;SGPP1;GLB1;ARSA;DEGS2;ACER3
prerank	KEGG_CYSTEINE_AND_METHIONINE_METABOLISM	0.29793911198059575	0.9575063566297363	0.5640495867768595	0.8000178152799413	1	19/26	0.5483	AMD1;GOT2;DNMT1;SMS;SRM;APIP;LDHA;LDHB;CDO1;GOT1;AHCYL1;DNMT3A;TAT;MTAP;AHCYL2;CTH;DNMT3B;TRDMT1;MAT1A
prerank	KEGG_TYPE_II_DIABETES_MELLITUS	0.2825076956797669	0.9527744422924019	0.5768056968463886	0.80465	1	18/37	0.418	PKM;CACNA1D;MAPK1;IRS1;MAPK9;PRKCD;IKBKB;KCNJ11;SOCS2;CACNA1E;CACNA1C;ABCC8;PIK3CD;GCK;HK1;HK2;ADIPOQ;PIK3CA
prerank	KEGG_HYPERTROPHIC_CARDIOMYOPATHY_HCM	0.260763	0.9353156612370134	0.6529588766298897	0.8416272428997631	1	31/66	0.4049	LMNA;ACTG1;TPM3;DAG1;ITGA3;ACTB;ITGB6;DES;ITGB1;CACNA1D;CACNG5;TPM1;ITGAV;PRKAA1;ATP2A2;ITGA9;CACNG3;TGFB3;PRKAB1;SGCB;TGFB2;CACNA1C;ITGA1;ACTC1;TGFB1;ITGB8;ITGB3;ITGA6;ITGA8;ITGA11;TPM4
prerank	KEGG_DILATED_CARDIOMYOPATHY	0.2585617494407338	0.9327346217538974	0.6680040120361084	0.8406398626041469	1	43/70	0.5228	LMNA;ACTG1;TPM3;DAG1;ITGA3;PRKX;ACTB;ITGB6;DES;ITGB1;CACNA1D;CACNG5;TPM1;GNAS;PRKACB;ITGAV;ATP2A2;ITGA9;CACNG3;TGFB3;SGCB;TGFB2;CACNA1C;ITGA1;ACTC1;TGFB1;ITGB8;ITGB3;ITGA6;ITGA8;ADCY2;ITGA11;TPM4;ADCY9;CACNB2;ADCY7;ADCY6;MYBPC3;SGCG;CACNG7;ITGB5;CACNA2D1;MYH7
prerank	KEGG_GLYCEROPHOSPHOLIPID_METABOLISM	0.2583510089149482	0.9283655347905597	0.6469408224674023	0.8433518341743778	1	29/60	0.3878	PISD;PCYT1A;PLD1;LCLAT1;MBOAT1;LPGAT1;GPAT3;PGS1;DGKZ;LYPLA2;GPD1L;CHKA;DGKG;PLPP2;PLA2G4A;GPAT4;CDS2;LPCAT2;GPD2;DGKE;LPCAT1;PCYT1B;AGPAT2;CRLS1;LPCAT3;PLA2G12A;DGKI;LYPLA1;ETNK1
prerank	KEGG_OLFACTORY_TRANSDUCTION	0.2915137727571651	0.9269605330807292	0.6260330578512396	0.8390032245188745	1	15/26	0.6533	PRKX;PRKACB;CALM1;GNAL;CALML3;CAMK2G;PDE1C;CALM2;PRKG2;CAMK2A;GUCA1C;CAMK2B;PDC;GUCA1B;CLCA1
prerank	KEGG_BETA_ALANINE_METABOLISM	0.31703628647963533	0.9128204927175945	0.6305732484076433	0.8643166864591821	1	2025-06-16	0.2756	SMS;SRM;HADHA;ALDH7A1;ALDH9A1;DPYD
prerank	KEGG_TASTE_TRANSDUCTION	-0.193081	-0.904144	0.6285714285714286	0.779212	0.8846572361262242	2025-04-19	0.0452	SCNN1B;CACNA1B;SCNN1G;ADCY8
prerank	KEGG_FRUCTOSE_AND_MANNOSE_METABOLISM	0.2767556157301233	0.8910306780638938	0.6817248459958932	0.9049264398071809	1	13/29	0.3978	PMM2;PFKP;MTMR6;MTMR1;GMPPA;PFKFB3;MPI;GMDS;FPGT;MTMR7;HK1;PFKFB2;HK2
prerank	KEGG_SELENOAMINO_ACID_METABOLISM	0.2917982118233369	0.8845985360580281	0.6677181913774973	0.9103384699022445	1	15/19	0.6002	LCMT2;PAPSS2;SEPHS1;MARS2;LCMT1;BUD23;HEMK1;PAPSS1;AHCYL1;AHCYL2;CTH;GGT5;MAT1A;SCLY;MAT2B
prerank	KEGG_NITROGEN_METABOLISM	-0.202546	-0.878468	0.7101449275362319	0.7876102141303104	0.911861	2025-05-15	0.0888	CA2;CA9;CA4;GLUL;CA7
prerank	KEGG_REGULATION_OF_AUTOPHAGY	0.2924056639874372	0.8743630939966689	0.6670201484623541	0.9241482777836584	1	2025-06-18	0.2693	ULK2;PIK3R4;ATG4B;PRKAA1;GABARAPL1;ATG4A
prerank	KEGG_RNA_POLYMERASE	0.2922417426457136	0.8727945022719835	0.6824034334763949	0.9191779139049439	1	14/18	0.6187	POLR1B;POLR2B;POLR3B;POLR2E;POLR3A;POLR2H;POLR2I;POLR3F;POLR1E;POLR1C;POLR1D;POLR2F;POLR3K;POLR2D
prerank	KEGG_ABC_TRANSPORTERS	0.26539608814192583	0.8667679595183565	0.7247706422018348	0.9224895384377976	1	19/28	0.5554	ABCA3;ABCC1;ABCC9;ABCC4;ABCB10;ABCD4;ABCC8;ABCC5;ABCB1;ABCA12;ABCG2;ABCB11;ABCC6;ABCB7;ABCD3;ABCG5;ABCD2;ABCB9;ABCA5
prerank	KEGG_ARGININE_AND_PROLINE_METABOLISM	0.25835611598228636	0.8636939615270719	0.7494949494949495	0.9203562247091126	1	17/36	0.4094	AMD1;GLS;GOT2;SMS;SRM;ODC1;ALDH7A1;ALDH18A1;P4HA2;ALDH9A1;CKMT1A;P4HA1;ALDH3A2;GOT1;ALDH4A1;P4HA3;SAT1
prerank	KEGG_CYTOSOLIC_DNA_SENSING_PATHWAY	0.2771858723627874	0.863471	0.7177083333333333	0.9129564641868521	1	17/22	0.6578	RIPK1;POLR3B;POLR3A;IKBKB;CHUK;TBK1;IL6;IKBKE;POLR3F;RELA;POLR1C;POLR1D;IRF7;POLR3K;MAVS;NFKBIA;CCL4
prerank	KEGG_MELANOMA	0.24301910968153823	0.8555301569686924	0.7947686116700201	0.9199912131833522	1	22/56	0.3089	MET;E2F3;RB1;RAF1;PDGFA;MAP2K2;MAPK1;PTEN;MDM2;CDKN1A;E2F1;PDGFD;MAP2K1;AKT1;PDGFRB;PDGFB;AKT2;BRAF;FGF10;AKT3;FGF18;CDK6
prerank	KEGG_GLYOXYLATE_AND_DICARBOXYLATE_METABOLISM	0.29580057433279117	0.8544171538709583	0.7166123778501629	0.9140720245199476	1	2025-11-16	0.5708	CS;PGP;MDH2;MTHFD1;MTHFD1L;MTHFD2L;MTHFD2;ACO2;MDH1;ACO1;GLYCTK
prerank	KEGG_ALANINE_ASPARTATE_AND_GLUTAMATE_METABOLISM	0.2693074766539104	0.8408168225367809	0.7422037422037422	0.9297516160651936	1	2025-05-23	0.1167	GFPT1;GLS;PPAT;GOT2;ALDH5A1
prerank	KEGG_CYTOKINE_CYTOKINE_RECEPTOR_INTERACTION	0.21446845476679954	0.8212299077396538	0.9169169169169169	0.9532544184767654	1	38/147	0.2486	EDA2R;FLT4;BMP7;MET;ACVR2A;TNFRSF8;IL1R1;GHR;TGFBR2;TNFRSF21;PDGFA;IL22RA1;BMPR1A;FLT1;VEGFA;TNFRSF10B;TGFBR1;FAS;TNFRSF9;CLCF1;IFNGR2;VEGFC;IFNAR1;TNFSF10;CXCR4;ACVR1;TGFB3;BMP2;BMPR2;TNFRSF1A;IL1RAP;PDGFRB;PDGFB;IL11RA;ACVR1B;TGFB2;TNFRSF11B;IL13RA1
prerank	KEGG_DRUG_METABOLISM_OTHER_ENZYMES	0.26590048949086226	0.8146572287749163	0.7819706498951782	0.9554255984054495	1	2025-08-22	0.2782	UCK2;UMPS;TK1;GMPS;UCK1;IMPDH2;DPYD;UPP2
prerank	KEGG_GLYCEROLIPID_METABOLISM	0.23857697020713714	0.8134725316298943	0.7884615384615384	0.9494108192496182	1	17/39	0.3796	LCLAT1;MBOAT1;GPAT3;DGKZ;LIPG;AKR1A1;DGKG;ALDH7A1;PLPP2;GPAT4;LPL;AGK;ALDH9A1;DGKE;AGPAT2;ALDH3A2;DGKI
prerank	KEGG_ALZHEIMERS_DISEASE	0.21469656171791734	0.8088761603645549	0.901	0.9478436516470443	1	41/121	0.3382	PLCB1;GSK3B;NDUFS1;ADAM17;PPP3CC;ATF6;CASP8;ATP2A3;CHP1;CACNA1D;ADAM10;SDHA;GNAQ;ITPR1;BACE2;EIF2AK3;MAPK1;FAS;UQCRC1;ATP2A2;ATP5F1B;PPP3R1;CAPN1;PPP3CB;PPP3CA;BACE1;TNFRSF1A;CALM1;NCSTN;FADD;ERN1;LPL;BID;APAF1;CALML3;CAPN2;MME;CACNA1C;CYCS;SDHC;NAE1
prerank	KEGG_INTESTINAL_IMMUNE_NETWORK_FOR_IGA_PRODUCTION	0.25021678964716526	0.8013459973271662	0.8034979423868313	0.9501588452741705	1	19/25	0.6738	MAP3K14;ICOSLG;CXCR4;CD40;TGFB1;IL10;AICDA;IL6;TNFSF13B;IL15;CD80;CD40LG;TNFRSF13B;ICOS;CCR10;CD86;ITGB7;PIGR;CCR9
prerank	KEGG_BUTANOATE_METABOLISM	0.25341506678021736	0.8002799095122953	0.775951	0.9440908102184681	1	2025-12-24	0.4122	HADHA;ALDH5A1;AACS;ALDH7A1;PDHB;ALDH9A1;PDHA1;OXCT1;ALDH3A2;ACAT2;ACADS;ACAT1
prerank	KEGG_CALCIUM_SIGNALING_PATHWAY	0.19994144273031053	0.7704178922597169	0.944	0.972975	1	79/146	0.5364	PLCB1;ATP2B4;ATP2B1;ITPKA;PRKX;ITPKB;PPP3CC;MYLK;ATP2A3;CHP1;CACNA1D;GNAQ;ITPR1;F2R;TBXA2R;GNAS;PRKACB;ATP2A2;PPP3R1;PPP3CB;PPP3CA;PRKCB;GNA11;CALM1;PDGFRB;ERBB2;PLCG2;HTR2B;PLCG1;PLCE1;CHRM2;GNAL;CALML3;CACNA1H;SLC25A4;CACNA1E;CHRM1;CACNA1C;SPHK1;PTK2B;CCKBR;PLCD1;HRH2;BDKRB1;CHRNA7;HTR4;CAMK2G;ADCY2;PHKB;PPID;PDE1C;RYR3;ADCY9;BST1;VDAC2;CYSLTR1;GRIN2A;HTR2A;ADCY7;HTR2C;DRD5;VDAC1;ITPR2;PDE1B;SL…
prerank	KEGG_PPAR_SIGNALING_PATHWAY	0.2165466271891181	0.7631864721247024	0.8793969849246231	0.9732697571577754	1	22/51	0.4463	ACSL4;ACSL3;SLC27A4;NR1H3;ACSL1;ILK;RXRA;CD36;FADS2;LPL;ANGPTL4;ACSL5;SCD5;FABP5;CPT1A;FABP7;PPARD;PDPK1;ADIPOQ;PPARG;FABP4;ME1
prerank	KEGG_GLYCOSPHINGOLIPID_BIOSYNTHESIS_LACTO_AND_NEOLACTO_SERIES	0.2506371326570926	0.7420349835077602	0.8584905660377359	0.9869169750650605	1	2025-11-19	0.5027	B4GALT2;ST3GAL6;B4GALT1;B3GNT2;FUT4;B4GALT3;B3GALT1;B4GALT4;FUT9;ST3GAL3;B3GNT4
prerank	KEGG_GLYCOSAMINOGLYCAN_DEGRADATION	0.24965351857590234	0.7252870118888033	0.8606645230439443	0.9934122396640576	1	2025-12-17	0.5707	GALNS;GNS;GLB1;GUSB;HS3ST3A1;HPSE;HYAL2;ARSB;SGSH;IDUA;HGSNAT;HPSE2
prerank	KEGG_CELL_ADHESION_MOLECULES_CAMS	0.1908112130415039	0.6878610106686107	0.964	1	1	52/73	0.6682	CDH2;SDC1;ALCAM;ITGB1;GLG1;JAM3;ICOSLG;SDC4;ITGAV;NLGN2;CD276;ITGA9;CNTNAP1;NEO1;ITGB2;CD40;NLGN1;CD34;ITGB8;ITGA6;NRXN3;SDC3;CNTN1;PTPRC;ITGA8;VCAN;CD99;CNTN2;CDH15;NRXN1;MPZL1;NEGR1;CLDN1;NFASC;CD80;CLDN19;NCAM2;PTPRF;OCLN;CLDN20;CD40LG;CDH4;CDH1;NCAM1;CD226;CLDN23;CLDN10;CLDN18;ICOS;CD86;ITGB7;CLDN16
prerank	KEGG_PENTOSE_PHOSPHATE_PATHWAY	0.2253337204029555	0.6795797837391768	0.8890041493775933	1	1	2025-09-19	0.433	GPI;PFKP;PGM1;RBKS;RPIA;H6PD;TKT;PGD;TALDO1
prerank	KEGG_GLYCINE_SERINE_AND_THREONINE_METABOLISM	-0.150357	-0.670716	0.9298245614035088	1	0.9945593035908596	2025-05-19	0.0899	GLDC;DAO;AGXT;PIPOX;SARDH
prerank	KEGG_STARCH_AND_SUCROSE_METABOLISM	0.2103851251937212	0.660519	0.9196704428424305	1	1	14/23	0.53	GPI;UGP2;PGM1;UGDH;UXS1;GANC;GUSB;GCK;HK1;HK2;ENPP3;GYS1;GYS2;GBE1
prerank	KEGG_HUNTINGTONS_DISEASE	0.16924805377980232	0.6456020608817453	0.993	1	1	56/130	0.4805	SP1;PLCB1;CREB3L2;AP2B1;NDUFS1;SIN3A;POLR2B;BDNF;CASP8;RCOR1;SDHA;TFAM;GNAQ;ITPR1;TBP;CREB3;UQCRC1;CREB1;AP2M1;DNAL1;AP2A2;ATP5F1B;DNAL4;POLR2E;CREB3L1;TAF4;DCTN4;CLTC;CLTA;APAF1;DCTN2;HDAC1;SLC25A4;TBPL1;CYCS;HIP1;SDHC;EP300;HDAC2;PPID;POLR2H;NDUFS3;PPARG;NDUFA9;VDAC2;NDUFS2;CREBBP;NDUFS7;POLR2I;VDAC1;DNAH1;HTT;SLC25A5;NRF1;SDHB;CLTB
prerank	KEGG_SYSTEMIC_LUPUS_ERYTHEMATOSUS	0.1997338289995146	0.6437876405711845	0.9408713692946058	1	1	2025-04-27	0.0766	ACTN1;SSB;C3;ACTN4
prerank	KEGG_HEMATOPOIETIC_CELL_LINEAGE	0.17349254317556412	0.6142845348570395	0.9708835341365462	1	1	37/52	0.6879	ITGA3;CD44;IL1R1;TFRC;GP5;CD36;IL11RA;CD9;MME;GP1BB;CD34;ITGA1;ITGB3;ITGA6;IL1R2;IL6;CSF2RA;IL11;KIT;CSF3R;ANPEP;CSF1R;CD14;KITLG;CD38;CSF3;IL5RA;CD7;DNTT;CD3E;CD1B;IL3;ITGA2;FLT3;CD3D;IL7;IL2RA
prerank	KEGG_AUTOIMMUNE_THYROID_DISEASE	-0.136264	-0.607095	0.9833333333333333	0.9900377877018207	1	17/17	0.864	CTLA4;IL5;TPO;CGA;TSHR;IFNA1;IL2;IL4;CD28;TSHB;CD86;CD40LG;FASLG;CD80;IL10;CD40;FAS
prerank	KEGG_PRIMARY_IMMUNODEFICIENCY	0.18796294476626932	0.5916496952168426	0.9646569646569647	1	1	17/24	0.6752	RFXAP;UNG;CD40;DCLRE1C;RFXANK;PTPRC;BLNK;AICDA;BTK;CD40LG;LCK;TNFRSF13B;CD3E;ICOS;RFX5;CD3D;RAG2
prerank	KEGG_TYPE_I_DIABETES_MELLITUS	0.20477480774538132	0.5751576900012991	0.9530916844349681	1	1	2025-09-15	0.5903	PTPRN;FAS;HSPD1;PTPRN2;ICA1;GAD1;CD80;FASLG;GAD2
prerank	KEGG_GLUTATHIONE_METABOLISM	0.1603313375974756	0.5243021567371716	0.9877551020408163	1	1	16/31	0.5344	RRM1;SMS;SRM;ODC1;GCLM;GSTT1;TXNDC12;GPX7;GSR;PGD;ANPEP;LAP3;GGT5;GSTA3;IDH1;GSTK1
prerank	KEGG_ALDOSTERONE_REGULATED_SODIUM_REABSORPTION	0.16194116969608657	0.5215617196085962	0.9823651452282157	1	1	14/27	0.5084	NR3C2;MAPK1;IRS1;PRKCB;ATP1A1;SFN;KRAS;PIK3CD;PDPK1;SGK1;PIK3CA;SCNN1A;HSD11B2;PIK3R5
prerank	KEGG_PEROXISOME	0.13063050495777567	0.4755596943518604	0.999	1	1	30/68	0.5344	ACSL4;SLC25A17;ACSL3;FAR1;ACSL1;CAT;PEX1;PEX14;PEX26;ACSL5;CRAT;AGPS;BAAT;CROT;ABCD4;DECR2;PEX2;PEX11A;PMVK;NUDT19;HSD17B4;AMACR;PEX13;ACOT8;PEX5;PEX11B;ABCD3;ABCD2;IDH1;GSTK1
prerank	KEGG_TRYPTOPHAN_METABOLISM	0.14063360246518522	0.46574773739174685	0.9959349593495935	0.9969696775557535	1	1932-11-01	0.426	HADHA;CAT;ALDH7A1;WARS2;ALDH9A1;OGDHL;ALDH3A2;OGDH;ACAT2;ACAT1;TPH2

## Sheet: gseapy.gene_set_ID1
Name	Term	ES	NES	NOM p-val	FDR q-val	FWER p-val	Tag %	Gene %	Lead_genes
prerank	KEGG_RIBOSOME	0.35539546550867634	2.4902607247009185	0	0	0	66/69	0.5311	RPS21;RPL22L1;RPL26L1;RPL38;RPS3A;RPS24;RPL27A;RPL34;RPS17;RPS15;RPL5;RPL30;RPL14;RPL37;RPL35A;RPS27A;RPL35;RPLP1;RPS16;RPS15A;RPL29;RPL8;RPL21;RPL13;RPS27L;RPL15;RPS8;RPS4X;RPL7A;RPL9;RPS19;RPL17;RPS2;RPS6;RPS25;RPL11;RPL12;RPS12;RPS28;RPLP2;RPL7;RPL4;RPS7;RPL3;RPL37A;RPS26;RPLP0;RPL36AL;RPL26;RPS10;FAU;RPL10A;RPL23A;RPL27;RPL32;RPL39;RPL24;RPS13;RPL19;RPS20;RPL23;UBA52;RPL22;RPL36;RPL3L;RPS11
prerank	KEGG_METABOLISM_OF_XENOBIOTICS_BY_CYTOCHROME_P450	0.43805654718657683	2.280828776932017	0	0	0	2025-11-23	0.0951	DHDH;CYP1A1;GSTO1;CYP1B1;GSTZ1;UGT1A1;GSTA2;ADH1C;GSTM2;CYP2C18;EPHX1
prerank	KEGG_SPLICEOSOME	-0.549892	-2.08856	0	0	0	68/90	0.2886	HSPA8;SYF2;U2AF2;RBM17;SRSF2;HNRNPM;SLU7;SRSF1;TCERG1;PRPF19;DHX15;SMNDC1;THOC3;SF3B4;SF3A3;CHERP;HNRNPA3;CTNNBL1;SF3A2;DDX23;ALYREF;NCBP2;SNU13;DHX38;HNRNPU;U2SURP;SNRNP40;SRSF3;SNRPD2;SF3A1;PRPF3;SF3B3;PLRG1;CDC40;DDX46;PRPF4;EIF4A3;NCBP1;SNRPE;SNRPD1;RBM8A;CCDC12;SNRPD3;LSM4;HNRNPA1;DHX8;EFTUD2;PRPF38A;TRA2A;SRSF10;PRPF40A;THOC2;LSM5;PRPF6;U2AF1;SF3B1;CDC5L;THOC1;SNRPA1;PRPF8;DDX42;SNW1;SNRNP2…
prerank	KEGG_DNA_REPLICATION	-0.579497	-1.90855	0	0.0032852	0.006	20/27	0.2479	MCM2;MCM4;POLE;RFC4;RNASEH1;RPA1;RFC1;MCM3;RPA4;FEN1;PCNA;MCM6;LIG1;MCM5;DNA2;POLE2;PRIM2;SSBP1;RFC3;POLA1
prerank	KEGG_RNA_DEGRADATION	-0.494156	-1.77356	0.00100503	0.022214221730763463	0.068	32/47	0.3102	PATL1;C1D;DIS3;DCP1A;CNOT9;HSPA9;PARN;CNOT4;CNOT7;CNOT2;CNOT10;DCPS;EXOSC8;EXOSC7;LSM4;HSPD1;DCP2;XRN2;PAPOLA;LSM5;CNOT6;EXOSC9;EXOSC2;PNPT1;CNOT6L;EXOSC10;WDR61;CNOT1;TTC37;EDC4;DDX6;EXOSC3
prerank	KEGG_ADHERENS_JUNCTION	-0.478802	-1.7656	0	0.019476553559718668	0.078	31/63	0.1609	MET;RAC1;ACTN1;TCF7L2;CTNND1;SMAD3;FYN;PARD3;SRC;TCF7L1;ACTB;TCF7;ACTG1;CSNK2A1;ERBB2;VCL;RHOA;PTPN6;SNAI1;ACTN4;IQGAP1;WASF1;CDC42;LMO7;PTPN1;CTNNA1;WASF2;FARP2;WASL;TGFBR2;WASF3
prerank	KEGG_RETINOL_METABOLISM	0.3269704512202021	1.709912792705486	0	0.020073344914109243	0.016	2025-08-26	0.0546	CYP1A1;CYP4A22;CYP26C1;CYP26A1;RDH5;DHRS4;UGT1A1;ADH1C
prerank	KEGG_PROTEASOME	-0.498396	-1.68517	0	0.0407365	0.186	30/34	0.4301	PSMD3;PSME3;PSMD7;PSMD11;PSMA5;PSMD14;PSMA4;PSMD1;PSMD6;PSMC1;PSMD12;POMP;PSMB1;PSMD2;PSMD13;PSMB2;PSMB7;PSMA3;PSMA7;PSMC3;PSMB4;PSMC2;PSMA2;PSMC6;PSMA6;PSMB3;PSME4;PSMC5;PSMA1;PSMD4
prerank	KEGG_CELL_CYCLE	-0.42585	-1.64949	0	0.050998847072034434	0.267	78/108	0.4121	CUL1;MYC;SMAD3;YWHAB;TFDP1;CCNE1;YWHAQ;CDC16;RBL1;MCM2;RB1;MCM4;GSK3B;BUB3;CDKN1A;YWHAZ;YWHAE;CDC27;YWHAG;ANAPC7;ABL1;MDM2;E2F4;MCM3;DBF4;SKP2;ORC1;ZBTB17;CDK2;PCNA;CDC7;MCM6;CDC6;ORC5;CCNA2;E2F3;MCM5;CDC45;SMC3;RBL2;MAD2L1;MAD1L1;CDC23;E2F5;CCNE2;BUB1;CCND3;TGFB2;ANAPC10;GADD45B;ANAPC1;E2F1;STAG2;CDC14B;FZR1;CCNB2;HDAC1;TGFB3;EP300;ESPL1;CDK6;TTK;RAD21;ATR;SFN;TFDP2;ANAPC5;PLK1;BUB1B;CDC25B;CDK1…
prerank	KEGG_PATHOGENIC_ESCHERICHIA_COLI_INFECTION	-0.461853	-1.64653	0.0010101	0.0451883	0.275	26/45	0.236	CTTN;FYN;ACTB;ACTG1;YWHAQ;NCL;EZR;NCK2;ITGB1;ARPC1A;RHOA;YWHAZ;ARPC2;TUBB6;ARPC5;ABL1;CDC42;ROCK2;WASL;ARPC1B;TUBB;ROCK1;TUBA1B;ARPC5L;HCLS1;CTNNB1
prerank	KEGG_PROTEIN_EXPORT	-0.521044	-1.64277	0.00209424	0.0409477	0.282	15/22	0.2962	HSPA5;SRPRB;SRPRA;SPCS2;SEC62;SPCS3;SRP54;SRP9;SRP68;SEC61A2;SEC61A1;SPCS1;SEC11A;SEC61B;SEC63
prerank	KEGG_CHRONIC_MYELOID_LEUKEMIA	-0.45363	-1.64157	0	0.037232287126209185	0.286	41/56	0.4046	SHC1;CTBP1;MYC;SMAD3;BCL2L1;RUNX1;RB1;CDKN1A;IKBKB;MAP2K2;ABL1;MDM2;RAF1;AKT2;MAP2K1;TGFBR2;E2F3;CRKL;MECOM;GAB2;AKT1;TGFB2;E2F1;TGFBR1;CHUK;SOS1;PTPN11;MAPK1;HDAC1;TGFB3;CDK6;CBL;CRK;SOS2;BRAF;CBLB;GRB2;TGFB1;PIK3R5;RELA;HDAC2
prerank	KEGG_LEISHMANIA_INFECTION	-0.456978	-1.61647	0.00605449	0.0451481	0.364	29/43	0.4046	PTGS2;ITGB2;ITGB1;IFNGR2;MAPK11;PTPN6;MAPK14;C3;MYD88;JAK1;MAPK13;PRKCB;TAB2;JUN;MAP3K7;TGFB2;NCF2;NCF4;MAPK1;IRAK4;TGFB3;TRAF6;IL10;JAK2;TGFB1;TLR4;RELA;IFNGR1;CYBA
prerank	KEGG_VEGF_SIGNALING_PATHWAY	-0.444255	-1.60358	0	0.0471021	0.405	29/54	0.2462	RAC1;PPP3CC;MAPKAPK2;HSPB1;PTGS2;SRC;PXN;MAPK11;MAPK14;MAP2K2;CDC42;VEGFA;PLA2G4A;RAF1;AKT2;MAPK13;PRKCB;MAP2K1;NFATC1;CHP1;PTK2;PPP3CB;SPHK1;NFATC2;PPP3R1;PPP3CA;PLCG2;AKT1;PLCG1
prerank	KEGG_BASAL_TRANSCRIPTION_FACTORS	-0.480747	-1.57631	0.00929752	0.0608545	0.514	18/25	0.3493	TBP;TAF5L;TAF5;GTF2H1;TAF6L;GTF2F2;GTF2IRD1;TAF6;TAF7L;TAF11;TAF2;GTF2A1;GTF2E1;STON1;TAF4;TBPL1;GTF2E2;GTF2H3
prerank	KEGG_VIBRIO_CHOLERAE_INFECTION	-0.445795	-1.56073	0.00302725	0.0675091	0.579	25/44	0.288	TJP2;ACTB;ACTG1;PRKX;ARF1;ATP6V0D1;TCIRG1;PRKCB;ATP6V1D;SEC61A2;PRKACB;SEC61A1;KDELR2;ATP6V1A;ATP6V1B2;PDIA4;ATP6AP1;ATP6V1G1;PLCG2;KDELR3;PLCG1;ATP6V1C2;GNAS;SEC61B;ATP6V1E1
prerank	KEGG_THYROID_CANCER	-0.483705	-1.53505	0.014598540145985401	0.0846778	0.67	15/23	0.3453	RET;TCF7L2;MYC;TCF7L1;TCF7;TFG;TPM3;MAP2K2;MAP2K1;RXRA;CTNNB1;MAPK1;TPR;BRAF;NCOA4
prerank	KEGG_RENAL_CELL_CARCINOMA	-0.420981	-1.53502	0	0.0790326	0.67	38/57	0.3726	MET;PAK1;RAC1;CUL2;ETS1;EPAS1;GAB1;PDGFB;MAP2K2;PAK4;CDC42;VEGFA;VEGFC;EGLN1;RAF1;AKT2;MAP2K1;CRKL;RAP1B;JUN;ARNT;PAK2;AKT1;TGFB2;TGFA;PGF;SOS1;PTPN11;MAPK1;TGFB3;EP300;CRK;SOS2;BRAF;PAK3;GRB2;TGFB1;PIK3R5
prerank	KEGG_BASE_EXCISION_REPAIR	-0.482951	-1.53413	0.023157894736842106	0.074973	0.675	2025-12-23	0.2158	TDG;LIG3;POLE;PARP1;MUTYH;UNG;FEN1;PCNA;LIG1;POLE2;HMGB1;MBD4
prerank	KEGG_ANTIGEN_PROCESSING_AND_PRESENTATION	-0.462784	-1.52954	0.016632016632016633	0.0742621	0.695	16/26	0.4385	HSPA8;PSME3;HSPA5;HSP90AA1;CTSS;PDIA3;NFYA;CALR;RFXAP;CANX;HSPA4;CREB1;NFYC;IFI30;RFXANK;NFYB
prerank	KEGG_FC_GAMMA_R_MEDIATED_PHAGOCYTOSIS	-0.406576	-1.52477	0	0.0734738	0.71	39/77	0.2462	PAK1;RAC1;VAV2;ARF6;PIP5K1C;PLD1;ARPC1A;ASAP1;ARPC2;ARPC5;WASF1;CDC42;DNM2;PLA2G4A;RAF1;AKT2;WASF2;PRKCB;MAP2K1;WASL;WASF3;CFL2;CRKL;PTPRC;MARCKS;ARPC1B;RPS6KB1;INPP5D;SPHK1;DNM1;ARPC5L;GAB2;PIP5K1A;PLPP2;PLCG2;AKT1;PRKCD;PIP4K2B;PLCG1
prerank	KEGG_HOMOLOGOUS_RECOMBINATION	-0.484157	-1.50076	0.030687830687830688	0.0881323	0.795	18/21	0.4676	TOP3A;RAD54L;EME1;RPA1;BRCA2;BLM;MRE11;RPA4;RAD52;RAD51;RAD54B;SSBP1;TOP3B;XRCC3;NBN;RPA3;RAD51B;SEM1
prerank	KEGG_APOPTOSIS	-0.399323	-1.4903	0.00201005	0.0927835	0.827	44/67	0.4357	IL1R1;PPP3CC;TNFRSF10B;RIPK1;PRKX;CAPN1;CASP8;BCL2L1;CFLAR;IKBKB;PRKAR1A;TNFSF10;MYD88;MAP3K14;FAS;TNFRSF1A;AKT2;CASP6;CHP1;IL1RAP;CYCS;PPP3CB;PRKACB;IRAK2;BID;PRKAR2A;CASP10;PPP3R1;PPP3CA;AKT1;ENDOD1;CHUK;IRAK4;NGF;APAF1;XIAP;FADD;PIK3R5;CAPN2;RELA;PRKAR1B;AIFM1;BIRC2;PIK3CD
prerank	KEGG_PROSTATE_CANCER	-0.396147	-1.48326	0.003	0.094444	0.847	41/73	0.3292	TCF7L2;CREB3;TCF7L1;TCF7;CCNE1;ERBB2;RB1;HSP90AA1;GSK3B;HSP90B1;CDKN1A;PDGFA;IKBKB;PDGFB;MAP2K2;CREB3L2;MDM2;AR;CDK2;RAF1;AKT2;FOXO1;MAP2K1;E2F3;CCNE2;PDGFD;AKT1;TGFA;CTNNB1;E2F1;CREB3L1;PTEN;CHUK;SOS1;MAPK1;EP300;CREB1;SOS2;PDGFRB;BRAF;PDGFC
prerank	KEGG_B_CELL_RECEPTOR_SIGNALING_PATHWAY	-0.404936	-1.48037	0.0130653	0.0933509	0.853	41/59	0.454	RAC1;PPP3CC;VAV2;BCL10;GSK3B;PTPN6;IKBKB;MAP2K2;RAF1;AKT2;PRKCB;MAP2K1;NFATC1;CHP1;PPP3CB;INPP5D;NFATC2;JUN;PPP3R1;PPP3CA;PLCG2;AKT1;CD81;RASGRP3;CHUK;SOS1;MAPK1;VAV3;BLNK;SOS2;DAPP1;GRB2;PIK3R5;NFATC3;RELA;SYK;PIK3CD;BTK;MALT1;CARD11;AKT3
prerank	KEGG_DRUG_METABOLISM_CYTOCHROME_P450	0.2957771241482136	1.4770712706392939	0.024390243902439025	0.11103068905616677	0.113	2025-09-23	0.0972	GSTO1;CYP2D6;GSTZ1;UGT1A1;GSTA2;ADH1C;GSTM2;CYP2C18;MAOA
prerank	KEGG_BLADDER_CANCER	-0.436164	-1.45766	0.021649484536082474	0.11234982074364692	0.907	14/31	0.1614	MYC;THBS1;DAPK1;ERBB2;RB1;CDKN1A;MAP2K2;VEGFA;MDM2;VEGFC;RAF1;MAP2K1;RPS6KA5;E2F3
prerank	KEGG_EPITHELIAL_CELL_SIGNALING_IN_HELICOBACTER_PYLORI_INFECTION	-0.39862	-1.4493	0.010090817356205853	0.1174459645378216	0.921	31/57	0.3009	MET;PAK1;RAC1;SRC;MAPK11;MAPK14;IKBKB;ADAM10;CDC42;MAP3K14;ATP6V0D1;TCIRG1;MAPK13;HBEGF;MAP2K4;ATP6V1D;ADAM17;ATP6V1A;ATP6V1B2;JAM3;ATP6AP1;JUN;ATP6V1G1;PLCG2;PLCG1;ATP6V1C2;PTPRZ1;CHUK;ATP6V1E1;PTPN11;NOD1
prerank	KEGG_NATURAL_KILLER_CELL_MEDIATED_CYTOTOXICITY	-0.390051	-1.44446	0.00502008	0.11804199400820337	0.931	39/63	0.4034	SHC1;PAK1;RAC1;PPP3CC;TNFRSF10B;VAV2;FYN;ITGB2;IFNGR2;PTPN6;MAP2K2;TNFSF10;FAS;RAF1;PRKCB;IFNAR1;MAP2K1;NFATC1;CHP1;PPP3CB;BID;NFATC2;CD48;PPP3R1;PPP3CA;PLCG2;PLCG1;SOS1;PTPN11;MAPK1;VAV3;SOS2;BRAF;GRB2;PIK3R5;NFATC3;PTK2B;IFNGR1;SYK
prerank	KEGG_ENDOCYTOSIS	-0.365337	-1.44272	0	0.11559578220244518	0.934	75/143	0.3214	RET;MET;HSPA8;SMAP1;SH3GL1;USP8;CHMP4B;SMAP2;VPS37C;CXCR4;ARF6;PARD3;PRKCI;FLT1;SMURF2;SRC;PIP5K1C;SMURF1;MVB12B;VPS37A;PLD1;EHD4;RAB5C;TFRC;EHD3;ASAP1;CLTA;GRK4;CDC42;DNM2;MDM2;PARD6G;RBSN;IQSEC3;RNF41;AP2B1;AP2A2;DAB2;CHMP1B;GIT2;RAB5B;RAB11FIP3;EEA1;RAB31;CHMP5;ARAP2;DNM1;GRK2;ARFGAP3;VPS36;F2R;PIP5K1A;VPS4B;PIP4K2B;CSF1R;CHMP4C;HGS;RAB11B;RAB11FIP2;ARFGAP1;GRK6;EHD2;AP2M1;NEDD4;WWP1;STAM2;RAB…
prerank	KEGG_GLYCOSAMINOGLYCAN_BIOSYNTHESIS_CHONDROITIN_SULFATE	-0.467353	-1.44072	0.044633368756641874	0.11315695106985145	0.937	16/19	0.4389	CSGALNACT2;CHSY1;CHST3;CHST11;UST;XYLT2;CHST12;CHST7;CHST14;CHPF;B4GALT7;CSGALNACT1;CHST15;CHPF2;CHSY3;B3GAT1
prerank	KEGG_AMINO_SUGAR_AND_NUCLEOTIDE_SUGAR_METABOLISM	-0.421693	-1.43656	0.016194331983805668	0.1140099116292654	0.942	24/37	0.3869	NANS;UAP1;GFPT1;GNE;PMM2;GNPDA2;PGM1;UXS1;UGP2;GPI;UGDH;GNPNAT1;PGM3;GALE;GMPPA;MPI;FPGT;GALK1;CYB5R3;GFPT2;GCK;CMAS;GMDS;HK2
prerank	KEGG_TOLL_LIKE_RECEPTOR_SIGNALING_PATHWAY	-0.387508	-1.4344	0.0160481	0.11244129134435007	0.943	49/65	0.5133	RAC1;TRAF3;MAP2K3;RIPK1;CASP8;MAPK11;MAPK14;IKBKB;MAP2K2;MYD88;AKT2;MAPK13;IFNAR1;MAP2K1;MAP2K4;CTSK;TAB2;JUN;MAP3K7;AKT1;CD40;TBK1;TLR7;CHUK;MAPK1;IRAK4;TRAF6;MAP2K7;MAPK9;FADD;CD80;IKBKE;PIK3R5;TLR4;TLR5;RELA;IRF5;TOLLIP;TIRAP;PIK3CD;STAT1;TICAM1;AKT3;CD14;PIK3CA;MAPK12;IL6;CCL4;IRF7
prerank	KEGG_PANCREATIC_CANCER	-0.392425	-1.42691	0.015090543259557344	0.11695318426703355	0.952	43/57	0.4911	RAC1;SMAD3;ERBB2;BCL2L1;PLD1;RB1;IKBKB;ARHGEF6;CDC42;VEGFA;BRCA2;JAK1;VEGFC;RAF1;AKT2;MAP2K1;TGFBR2;E2F3;RAD51;AKT1;TGFB2;TGFA;E2F1;TGFBR1;PGF;CHUK;RALBP1;MAPK1;TGFB3;CDK6;MAPK9;BRAF;TGFB1;PIK3R5;RELA;PIK3CD;STAT1;STAT3;AKT3;EGF;RALA;PIK3CA;CDKN2A
prerank	KEGG_OOCYTE_MEIOSIS	-0.374421	-1.42431	0.007	0.11632945009940013	0.958	55/86	0.4056	CUL1;PPP3CC;YWHAB;PRKX;CCNE1;YWHAQ;CDC16;RPS6KA3;PPP1CC;PPP2R5E;PPP1CA;YWHAZ;YWHAE;PPP2CA;CDC27;YWHAG;ANAPC7;AR;CDK2;MAP2K1;PPP2R5D;CHP1;SMC3;PPP3CB;PRKACB;MAD2L1;CDC23;CCNE2;BUB1;ITPR1;PPP2CB;PPP3R1;SGO1;PPP3CA;CALML3;ANAPC10;SLK;ANAPC1;RPS6KA2;CALM1;CCNB2;MAPK1;ESPL1;FBXW11;FBXO5;PPP2R5C;PPP2R5A;SPDYA;ANAPC5;PLK1;CDK1;PTTG2;ANAPC4;ADCY2;AURKA
prerank	KEGG_MISMATCH_REPAIR	-0.467253	-1.41938	0.0531915	0.11829659714811053	0.964	2025-11-18	0.2471	RFC4;PMS2;RPA1;RFC1;RPA4;PCNA;LIG1;MSH2;EXO1;SSBP1;RFC3
prerank	KEGG_UBIQUITIN_MEDIATED_PROTEOLYSIS	-0.363453	-1.40722	0.001	0.12862062825417717	0.976	81/110	0.4965	UBE2Q1;CUL1;CUL2;PRPF19;FBXW7;SMURF2;UBE2I;RHOBTB2;UBOX5;SMURF1;WWP2;CDC16;UBA2;UBE2A;CDC27;UBE2N;UBE2R2;ANAPC7;PPIL2;MDM2;SKP2;UBE2M;UBA6;PRKN;UBE4B;PIAS4;SAE1;CDC23;BRCA1;UBE2G1;UBE2S;FANCL;UBE3A;ANAPC10;ANAPC1;CUL5;RCHY1;FZR1;UBE2K;UBE2Z;NEDD4;CUL4B;WWP1;UBE2H;CBL;TRAF6;FBXW11;UBE2D3;XIAP;UBE3C;PIAS2;SIAH1;UBE2J1;ANAPC5;HERC3;COP1;UBE2J2;DDB1;CBLB;FBXO2;UBE2QL1;UBE2C;UBE2E1;BIRC6;KLHL9;ANAPC4;…
prerank	KEGG_NEUROTROPHIN_SIGNALING_PATHWAY	-0.364648	-1.40665	0.007	0.1255554437839837	0.977	51/99	0.3243	BDNF;SHC1;RAC1;MAPKAPK2;GAB1;YWHAB;YWHAQ;RPS6KA3;GSK3B;RHOA;MAPK11;YWHAZ;YWHAE;MAPK14;IKBKB;MAP2K2;YWHAG;ABL1;CDC42;IRS1;RAF1;AKT2;MAP2K5;MAPK13;MAP2K1;RPS6KA5;CRKL;ARHGDIA;IRAK2;RAP1B;PRDM4;MAP3K3;JUN;PLCG2;AKT1;CALML3;PRKCD;PLCG1;RPS6KA2;CALM1;SOS1;PTPN11;MAPK1;IRAK4;NGF;CRK;TRAF6;SOS2;MAP2K7;MAPK9;BRAF
prerank	KEGG_COLORECTAL_CANCER	-0.393733	-1.40543	0.023138832997987926	0.12296041042521184	0.977	33/50	0.454	RAC1;TCF7L2;MYC;SMAD3;TCF7L1;TCF7;AXIN1;APC;GSK3B;RHOA;RAF1;AKT2;MAP2K1;MSH2;TGFBR2;CYCS;JUN;AKT1;TGFB2;CTNNB1;TGFBR1;MAPK1;TGFB3;MAPK9;BRAF;BIRC5;TGFB1;PIK3R5;MSH6;APPL1;MLH1;PIK3CD;AKT3
prerank	KEGG_N_GLYCAN_BIOSYNTHESIS	-0.407621	-1.40343	0.0213198	0.1216306858849901	0.977	33/38	0.5403	ALG8;ALG12;FUT8;B4GALT2;ALG2;B4GALT1;ALG10;STT3A;ALG5;MAN2A1;MGAT1;ALG3;B4GALT3;MGAT4A;RPN2;DDOST;DPAGT1;MGAT2;DPM2;DAD1;MAN1A1;MGAT3;MAN1B1;RPN1;MOGS;RFT1;DOLPP1;MAN2A2;MGAT5;STT3B;MGAT5B;ALG6;ALG11
prerank	KEGG_P53_SIGNALING_PATHWAY	-0.380896	-1.39405	0.020202020202020204	0.1295054456820108	0.983	35/56	0.4138	TNFRSF10B;THBS1;MDM4;CCNE1;CASP8;CDKN1A;IGFBP3;SHISA5;MDM2;FAS;EI24;CDK2;CYCS;PPM1D;BID;CCNE2;CCND3;GADD45B;RCHY1;PTEN;CCNB2;ZMAT3;CDK6;APAF1;GTSE1;ATR;SFN;SIAH1;TSC2;COP1;CDK1;CHEK2;SESN2;CCND2;TP73
prerank	KEGG_ENDOMETRIAL_CANCER	-0.400177	-1.39377	0.0423814	0.12644321835408986	0.984	29/41	0.4895	TCF7L2;ILK;MYC;TCF7L1;TCF7;ERBB2;AXIN1;APC;GSK3B;MAP2K2;CTNNA1;RAF1;AKT2;MAP2K1;AKT1;CTNNB1;PTEN;SOS1;MAPK1;SOS2;BRAF;GRB2;PIK3R5;MLH1;PIK3CD;AKT3;EGF;PDPK1;PIK3CA
prerank	KEGG_ACUTE_MYELOID_LEUKEMIA	-0.394222	-1.38718	0.030272452068617558	0.13133586997267194	0.99	29/44	0.454	ZBTB16;TCF7L2;MYC;TCF7L1;TCF7;RUNX1;IKBKB;MAP2K2;JUP;RAF1;AKT2;MAP2K1;RPS6KB1;PIM1;AKT1;CHUK;SOS1;MAPK1;SOS2;BRAF;RARA;GRB2;PIK3R5;SPI1;RELA;PPARD;PIK3CD;STAT3;AKT3
prerank	KEGG_FOCAL_ADHESION	-0.346778	-1.37561	0.003	0.14278894989263627	0.998	114/157	0.519	ITGB6;ZYX;MET;SHC1;PAK1;RAC1;ACTN1;ILK;MYL12A;THBS1;FLT4;LAMA3;VAV2;FYN;ITGA3;LAMC1;FLT1;SRC;ACTB;PIP5K1C;FLNB;ACTG1;ERBB2;PXN;PPP1R12A;VCL;GSK3B;PPP1CC;BCAR1;ITGB1;PPP1CA;RHOA;PDGFA;PDGFB;ACTN4;PAK4;CDC42;VEGFA;RASGRF1;MYLK;ITGA9;VEGFC;RAF1;AKT2;LAMB3;PRKCB;MAP2K1;ROCK2;COL4A1;CRKL;PTK2;COL4A2;ROCK1;RAP1B;TLN1;ARHGAP5;JUN;PDGFD;PAK2;CCND3;AKT1;CTNNB1;ITGA1;PTEN;PGF;SOS1;COL2A1;MAPK1;ITGAV;COL5A2…
prerank	KEGG_STEROID_HORMONE_BIOSYNTHESIS	0.2609784226602373	1.3679095853300305	0.025	0.16033584250144758	0.187	2025-06-22	0.0657	CYP1A1;CYP1B1;COMT;UGT1A1;HSD17B3;CYP19A1
prerank	KEGG_LEUKOCYTE_TRANSENDOTHELIAL_MIGRATION	-0.358791	-1.36261	0.015015015015015015	0.15595	0.998	41/85	0.3093	RAC1;ACTN1;CTNND1;MYL12A;VAV2;CXCR4;MSN;ITGB2;ACTB;ACTG1;EZR;PXN;VCL;BCAR1;ITGB1;RHOA;MAPK11;MAPK14;ACTN4;CDC42;CTNNA1;MAPK13;PRKCB;ROCK2;GNAI1;PTK2;GNAI3;JAM3;ROCK1;RAP1B;CYBB;ARHGAP5;PLCG2;CTNNB1;PLCG1;NCF2;AFDN;NCF4;PTPN11;MYL9;VAV3
prerank	KEGG_TGF_BETA_SIGNALING_PATHWAY	-0.366014	-1.36172	0.028	0.15344350744811058	0.998	41/69	0.3938	CUL1;MYC;THBS1;SMAD3;BMP7;SMURF2;TFDP1;SMURF1;FST;RBL1;LTBP1;SP1;RHOA;BMPR1A;ACVR2A;PPP2CA;E2F4;ROCK2;TGFBR2;ACVR1;PITX2;RBL2;ROCK1;RPS6KB1;E2F5;BMP2;PPP2CB;TGFB2;TGFBR1;MAPK1;BMP4;SMAD5;TGFB3;EP300;INHBA;BMPR2;ACVRL1;THBS4;TGFB1;CHRD;THBS2
prerank	KEGG_T_CELL_RECEPTOR_SIGNALING_PATHWAY	-0.360495	-1.36088	0.012012012012012012	0.1508573400405892	0.998	48/87	0.3767	RASGRP1;PAK1;DLG1;PPP3CC;VAV2;FYN;BCL10;NCK2;GSK3B;RHOA;MAPK11;PTPN6;MAPK14;IKBKB;MAP2K2;PAK4;CDC42;MAP3K14;RAF1;AKT2;MAPK13;MAP2K1;NFATC1;CHP1;PPP3CB;PTPRC;NFATC2;JUN;MAP3K7;PPP3R1;PAK2;PPP3CA;AKT1;PLCG1;CHUK;SOS1;MAPK1;CBL;VAV3;SOS2;MAP2K7;IL10;MAPK9;PAK3;CBLB;GRB2;PIK3R5;NFATC3
prerank	KEGG_WNT_SIGNALING_PATHWAY	-0.343163	-1.33798	0.01	0.18177405573095595	1	71/118	0.418	RAC1;CTBP1;DVL3;TCF7L2;CUL1;PLCB1;PPP3CC;MYC;WNT10A;SMAD3;TCF7L1;TCF7;CSNK1E;CSNK2A1;PRKX;FZD1;AXIN1;APC;GSK3B;PPP2R5E;RHOA;CTNNBIP1;PPP2CA;SENP2;FZD7;RUVBL1;TBL1XR1;WNT5B;PRKCB;NKD1;NFATC1;PPP2R5D;ROCK2;CHP1;PPP3CB;PRKACB;ROCK1;SFRP5;NFATC2;PPP2CB;JUN;MAP3K7;PPP3R1;VANGL1;PPP3CA;CCND3;CTNNB1;CACYBP;NLK;WNT1;PORCN;WNT6;CSNK1A1L;EP300;FBXW11;MAPK9;PPP2R5C;SIAH1;PPP2R5A;DAAM2;VANGL2;SOX17;FZD2;NFAT…
prerank	KEGG_ARRHYTHMOGENIC_RIGHT_VENTRICULAR_CARDIOMYOPATHY_ARVC	-0.364987	-1.33518	0.033066132264529056	0.18244863613050516	1	21/60	0.1368	ITGB6;DES;ACTN1;TCF7L2;CACNG5;LMNA;ITGA3;DAG1;TCF7L1;ACTB;TCF7;ACTG1;CDH2;ITGB1;CACNA1D;ACTN4;JUP;CTNNA1;ITGA9;ATP2A2;DSP
prerank	KEGG_GLIOMA	-0.373649	-1.33067	0.054326	0.18560369950675853	1	38/48	0.5331	SHC1;RB1;CDKN1A;PDGFA;PDGFB;MAP2K2;MDM2;RAF1;AKT2;PRKCB;MAP2K1;E2F3;PLCG2;AKT1;CALML3;TGFA;PLCG1;E2F1;CALM1;PTEN;SOS1;MAPK1;CDK6;SOS2;PDGFRB;BRAF;GRB2;PIK3R5;PIK3CD;AKT3;EGF;CAMK2B;PIK3CA;CDKN2A;KRAS;CALM2;CAMK2G;IGF1R
prerank	KEGG_AXON_GUIDANCE	-0.344626	-1.32637	0.024024024024024024	0.18798543825442893	1	46/98	0.2422	MET;PAK1;RAC1;PPP3CC;ROBO2;EPHB1;CXCR4;FYN;RGS3;SRGAP1;PLXNB2;EPHA4;NCK2;GSK3B;ITGB1;RHOA;EPHB2;EPHA2;UNC5B;ABL1;PAK4;CDC42;SEMA3D;SEMA4D;PLXNA2;NFATC1;ROCK2;NTN4;CHP1;CFL2;GNAI1;PTK2;PPP3CB;GNAI3;DPYSL2;PLXNA1;EPHA3;ROCK1;EFNB1;NFATC2;PPP3R1;PAK2;PPP3CA;EPHB3;NRP1;PLXNC1
prerank	KEGG_REGULATION_OF_ACTIN_CYTOSKELETON	-0.333123	-1.32213	0.004	0.19067858811326982	1	85/169	0.333	ITGB6;TIAM2;PAK1;RAC1;ACTN1;MYL12A;RRAS2;VAV2;ITGA3;MSN;ITGB2;ACTB;PIP5K1C;ACTG1;MYH9;EZR;PXN;CYFIP1;PPP1R12A;APC;VCL;ARHGEF4;ENAH;PPP1CC;BCAR1;ITGB1;PPP1CA;ARPC1A;RHOA;PDGFA;ARPC2;PDGFB;MAP2K2;ARPC5;ARHGEF6;ACTN4;PAK4;IQGAP1;WASF1;CDC42;ARHGEF7;FGF10;PIP4K2A;TMSB4X;MYLK;ITGA9;RAF1;WASF2;MAP2K1;NCKAP1;ROCK2;MYH10;WASL;GNG12;CFL2;CRKL;PTK2;ARPC1B;ROCK1;FGD3;IQGAP2;ARPC5L;BDKRB1;PFN2;PDGFD;F2R;PIP5…
prerank	KEGG_GLYCOSAMINOGLYCAN_DEGRADATION	0.29973668812170856	1.3202811741016938	0.1724137931034483	0.18818760856977418	0.261	17/17	0.7006	HYAL1;SPAM1;NAGLU;HPSE2;IDUA;HYAL3;HGSNAT;HEXB;SGSH;ARSB;HS3ST3A1;HYAL2;GUSB;HPSE;GNS;GLB1;GALNS
prerank	KEGG_MAPK_SIGNALING_PATHWAY	-0.326008	-1.3162	0.004	0.19632672479326935	1	99/202	0.33	IL1R1;BDNF;HSPA8;MAP4K4;RASGRP1;DUSP4;PAK1;RAC1;PPP3CC;MYC;DUSP5;CACNG5;DUSP8;RRAS2;MAPKAPK2;HSPB1;MAP2K3;FLNB;PRKX;RPS6KA3;PPM1A;CACNA1D;MAPK11;SRF;PDGFA;MAPK14;IKBKB;PDGFB;MAP2K2;CACNA1E;TAOK3;CDC42;RASA2;FGF10;MAP3K14;PLA2G4A;RASGRF1;FAS;TNFRSF1A;RAF1;AKT2;MAP2K5;PTPN5;NFKB2;MAPK13;PRKCB;MAP2K1;MAP2K4;DUSP10;RPS6KA5;GNG12;TGFBR2;CHP1;CRKL;PPP3CB;PRKACB;MAPKAPK5;DUSP14;MECOM;MAP4K3;RAP1B;CACNG3…
prerank	KEGG_AMYOTROPHIC_LATERAL_SCLEROSIS_ALS	-0.370837	-1.31026	0.0791075	0.20276265542026153	1	17/42	0.2307	RAC1;PPP3CC;MAP2K3;BCL2L1;MAPK11;MAPK14;GRIA2;DERL1;TNFRSF1A;MAPK13;CHP1;CYCS;PPP3CB;BID;PPP3R1;CAT;PPP3CA
prerank	KEGG_VASOPRESSIN_REGULATED_WATER_REABSORPTION	-0.381138	-1.3048	0.0817356	0.20828363490227847	1	19/37	0.3144	CREB3;PRKX;RAB5C;DYNLL2;DYNC1LI2;CREB3L2;NSF;PRKACB;ARHGDIA;RAB5B;DCTN4;DYNC1I2;RAB11B;CREB3L1;DYNC1LI1;GNAS;DCTN2;CREB1;RAB11A
prerank	KEGG_PROGESTERONE_MEDIATED_OOCYTE_MATURATION	-0.348246	-1.29915	0.0480962	0.2142601397162749	1	53/70	0.5626	PRKX;CDC16;RPS6KA3;HSP90AA1;MAPK11;PDE3A;MAPK14;CDC27;ANAPC7;CDK2;RAF1;AKT2;MAPK13;MAP2K1;CCNA2;GNAI1;PRKACB;GNAI3;MAD2L1;CDC23;BUB1;AKT1;ANAPC10;ANAPC1;RPS6KA2;FZR1;CCNB2;MAPK1;MAPK9;BRAF;SPDYA;ANAPC5;PLK1;CDC25B;CDK1;PIK3R5;GNAI2;ANAPC4;ADCY2;PIK3CD;CDC25A;AKT3;PIK3CA;MAPK12;MAD2L2;ADCY6;RPS6KA6;KRAS;ADCY9;IGF1R;PGR;MAPK8;ADCY7
prerank	KEGG_RIG_I_LIKE_RECEPTOR_SIGNALING_PATHWAY	-0.364278	-1.29679	0.0835851	0.21423766166121094	1	30/42	0.5745	TRAF3;RIPK1;CASP8;MAPK11;MAPK14;IKBKB;SIKE1;MAPK13;TANK;DDX3X;CASP10;MAP3K7;TBK1;CHUK;PIN1;TRAF6;MAPK9;FADD;IKBKE;ATG12;IFIH1;RELA;ATG5;MAPK12;IRF7;TRADD;MAP3K1;MAPK8;AZI2;NFKBIA
prerank	KEGG_NON_SMALL_CELL_LUNG_CANCER	-0.368868	-1.28939	0.0960566	0.22315037447538444	1	29/42	0.4911	ERBB2;RB1;MAP2K2;RAF1;AKT2;PRKCB;MAP2K1;E2F3;RXRA;PLCG2;AKT1;TGFA;PLCG1;E2F1;SOS1;MAPK1;CDK6;SOS2;BRAF;STK4;GRB2;PIK3R5;RASSF5;PIK3CD;AKT3;EGF;PDPK1;PIK3CA;CDKN2A
prerank	KEGG_SMALL_CELL_LUNG_CANCER	-0.340668	-1.27104	0.0541625	0.25448794451918927	1	35/71	0.333	TRAF3;MYC;LAMA3;ITGA3;PTGS2;LAMC1;CCNE1;BCL2L1;RB1;ITGB1;IKBKB;SKP2;CDK2;AKT2;LAMB3;COL4A1;E2F3;CYCS;PTK2;COL4A2;PIAS4;TRAF5;CCNE2;RXRA;AKT1;E2F1;PTEN;CHUK;ITGAV;CDK6;APAF1;TRAF6;XIAP;PIAS2;FN1
prerank	KEGG_VIRAL_MYOCARDITIS	-0.372334	-1.27051	0.10758196721311475	0.2509659521942062	1	14/35	0.1948	RAC1;FYN;DAG1;ITGB2;ACTB;ACTG1;MYH9;CASP8;EIF4G1;ABL1;MYH10;CYCS;EIF4G2;BID
prerank	KEGG_TIGHT_JUNCTION	-0.335671	-1.2693	0.048	0.24924719059809916	1	39/90	0.2697	CTTN;TJP2;ACTN1;MYL12A;RRAS2;PARD3;PRKCI;MAGI1;SRC;ACTB;ACTG1;CSNK2A1;MYH9;PPP2R2A;RHOA;PPP2CA;PPP2R2D;ACTN4;CDC42;PARD6G;CTNNA1;AMOTL1;AKT2;PRKCB;MYH10;GNAI1;GNAI3;JAM3;CASK;PPP2CB;EXOC3;HCLS1;AKT1;PRKCD;CTNNB1;PATJ;VAPA;PTEN;AFDN
prerank	KEGG_HEDGEHOG_SIGNALING_PATHWAY	-0.353527	-1.26823	0.1099899091826438	0.24705364905913188	1	22/47	0.3082	WNT10A;BMP7;CSNK1E;PRKX;CSNK1D;GSK3B;SMO;RAB23;WNT5B;ZIC2;PRKACB;CSNK1G1;BMP2;GLI2;GLI3;WNT1;WNT6;BMP4;GAS1;CSNK1A1L;FBXW11;LRP2
prerank	KEGG_NUCLEOTIDE_EXCISION_REPAIR	-0.369032	-1.26044	0.11020408163265306	0.25799572724358394	1	29/35	0.5456	ERCC3;XPC;POLE;GTF2H1;RFC4;RPA1;RFC1;RPA4;PCNA;LIG1;CETN2;MNAT1;POLE2;RAD23B;RFC3;CUL4B;ERCC4;GTF2H3;DDB1;ERCC6;POLE3;RAD23A;RPA3;DDB2;RFC5;ERCC8;GTF2H5;CCNH;ERCC5
prerank	KEGG_ERBB_SIGNALING_PATHWAY	-0.339742	-1.25928	0.0722166	0.25580771390242546	1	39/69	0.3726	SHC1;PAK1;MYC;GAB1;SRC;ERBB2;NCK2;GSK3B;CDKN1A;MAP2K2;ABL1;PAK4;RAF1;AKT2;HBEGF;PRKCB;MAP2K1;MAP2K4;CRKL;PTK2;RPS6KB1;JUN;PAK2;PLCG2;AKT1;TGFA;PLCG1;SOS1;MAPK1;CBL;CRK;SOS2;MAP2K7;MAPK9;BRAF;PAK3;CBLB;GRB2;PIK3R5
prerank	KEGG_PYRIMIDINE_METABOLISM	-0.331849	-1.25709	0.0782347	0.2562303534477071	1	56/74	0.5773	POLR2B;CTPS1;UCK2;POLR2E;DHODH;NT5C2;UMPS;POLE;POLR1B;DCK;TXNRD1;ENTPD4;CMPK1;DUT;POLR3B;POLE2;TK1;ENTPD5;PRIM2;RRM1;PNPT1;NT5C3A;NT5C1A;POLA1;POLR2H;CANT1;DPYD;UCK1;UPP2;UPRT;POLR1C;ENTPD6;POLR3A;POLR2I;POLR1E;ITPA;DCTD;POLE3;DTYMK;POLR2F;ENTPD1;CMPK2;ENTPD8;UPP1;POLR3F;POLR1D;POLR2D;UCKL1;NUDT2;CDA;POLR3K;NME6;POLR2K;NME5;NT5E;POLR2C
prerank	KEGG_PATHWAYS_IN_CANCER	-0.306011	-1.24695	0.009	0.2720661826830192	1	162/272	0.4626	RET;MET;ZBTB16;RAC1;CTBP1;DVL3;TCF7L2;TRAF3;MYC;CUL2;WNT10A;DAPK1;SMAD3;LAMA3;ITGA3;ETS1;PTGS2;LAMC1;EPAS1;TCF7L1;TCF7;TFG;CCNE1;TPM3;ERBB2;CASP8;FZD1;BCL2L1;RUNX1;PLD1;AXIN1;RB1;HSP90AA1;APC;GSK3B;SMO;ITGB1;HSP90B1;RHOA;CDKN1A;PDGFA;IKBKB;PDGFB;MAP2K2;ABL1;CDC42;FZD7;VEGFA;BRCA2;FGF10;MDM2;SKP2;JUP;AR;CTNNA1;FAS;JAK1;WNT5B;VEGFC;CDK2;EGLN1;RAF1;AKT2;LAMB3;NFKB2;FOXO1;PRKCB;MAP2K1;MSH2;COL4A1;TGF…
prerank	KEGG_SNARE_INTERACTIONS_IN_VESICULAR_TRANSPORT	-0.364352	-1.23543	0.13995943204868155	0.291169	1	21/32	0.4469	SNAP47;STX5;SNAP23;VTI1A;STX12;STX16;GOSR1;STX8;SEC22B;GOSR2;STX11;USE1;STX2;VAMP7;VAMP3;VAMP4;BET1;VAMP1;VTI1B;STX17;SNAP25
prerank	KEGG_CITRATE_CYCLE_TCA_CYCLE	-0.380135	-1.23468	0.17938144329896907	0.2883204566494799	1	2025-10-25	0.177	DLAT;CS;SDHA;MDH2;IDH3A;SUCLG2;DLD;SDHC;PDHA1;PDHB
prerank	KEGG_ECM_RECEPTOR_INTERACTION	-0.333165	-1.23284	0.0901804	0.2878558803777067	1	46/64	0.5365	ITGB6;CD44;SDC1;CD36;THBS1;LAMA3;ITGA3;LAMC1;DAG1;ITGB1;ITGA9;LAMB3;SDC4;COL4A1;COL4A2;GP5;ITGA1;GP1BB;COL2A1;SV2A;ITGAV;COL5A2;COL1A1;AGRN;FN1;HMMR;THBS4;COL5A1;THBS2;ITGB3;SDC3;RELN;COL6A3;ITGA7;ITGA11;ITGA8;VWF;ITGB8;TNR;COL1A2;LAMB2;COL3A1;ITGA6;COL6A2;COL6A1;TNN
prerank	KEGG_GALACTOSE_METABOLISM	-0.38565	-1.2262	0.1699481865284974	0.2978156320511637	1	2025-12-22	0.3869	PGM1;B4GALT2;B4GALT1;LCT;UGP2;GALE;GANC;PFKP;GALK1;GCK;GLB1;HK2
prerank	KEGG_NOD_LIKE_RECEPTOR_SIGNALING_PATHWAY	-0.356668	-1.21154	0.1747173689619733	0.32661490357222156	1	17/34	0.3372	SUGT1;CASP8;HSP90AA1;HSP90B1;MAPK11;MAPK14;IKBKB;MAPK13;TAB2;MAP3K7;CHUK;MAPK1;NOD1;TRAF6;XIAP;MAPK9;PSTPIP1
prerank	KEGG_GAP_JUNCTION	-0.325177	-1.2083	0.12412412412412413	0.3296934668843943	1	36/69	0.3691	PLCB1;SRC;PRKX;CSNK1D;PDGFA;TUBB6;PDGFB;MAP2K2;RAF1;MAP2K5;PRKCB;MAP2K1;GNAI1;GNAQ;PRKACB;GNAI3;TUBB;TUBA1B;ITPR1;GUCY1B1;HTR2B;PDGFD;GNAS;SOS1;MAPK1;HTR2A;TUBA1C;SOS2;PDGFRB;PRKG2;PDGFC;TUBA3E;TUBAL3;GNA11;CDK1;GRB2
prerank	KEGG_JAK_STAT_SIGNALING_PATHWAY	-0.314122	-1.20701	0.0961924	0.32827532076349286	1	55/100	0.4639	SPRY1;MYC;IL11RA;BCL2L1;SPRED2;IL22RA1;IFNGR2;PTPN6;SPRED1;JAK1;CLCF1;AKT2;IFNAR1;IL13RA1;STAT2;SOCS5;SOCS2;PIAS4;GHR;PIM1;CCND3;AKT1;SPRY3;TYK2;CSF3R;SOS1;PTPN11;STAM2;EP300;CBL;IL13RA2;SOS2;IL10;PIAS2;JAK2;CBLB;SOCS7;GRB2;PIK3R5;LIFR;CISH;CSF2RA;IFNGR1;CCND2;CREBBP;IL11;SOCS1;PIK3CD;STAT1;PIAS1;STAT3;CSF3;AKT3;SPRY4;IL10RA
prerank	KEGG_LONG_TERM_POTENTIATION	-0.329503	-1.20648	0.1502016129032258	0.3246181653199513	1	25/52	0.298	PLCB1;PPP3CC;PRKX;RPS6KA3;PPP1R12A;PPP1CC;PPP1CA;MAP2K2;GRIA2;RAF1;PRKCB;MAP2K1;CHP1;GNAQ;PPP3CB;PRKACB;RAP1B;ITPR1;PPP3R1;PPP3CA;CALML3;RPS6KA2;CALM1;MAPK1;EP300
prerank	KEGG_RNA_POLYMERASE	-0.396407	-1.20431	0.21693121693121692	0.32542667057596114	1	16/18	0.5773	POLR2B;POLR2E;POLR1B;POLR3B;POLR2H;POLR1C;POLR3A;POLR2I;POLR1E;POLR2F;POLR3F;POLR1D;POLR2D;POLR3K;POLR2K;POLR2C
prerank	KEGG_LYSINE_DEGRADATION	-0.349198	-1.19116	0.20204081632653062	0.3517251774037548	1	23/34	0.5183	TMLHE;DOT1L;ALDH7A1;SETD2;PLOD2;HADHA;SETDB1;EHMT1;AASDH;SUV39H2;ALDH9A1;ACAT2;KMT5B;PLOD1;AASS;OGDHL;NSD3;SUV39H1;ACAT1;OGDH;ALDH3A2;SETD1B;ASH1L
prerank	KEGG_NOTCH_SIGNALING_PATHWAY	-0.346617	-1.18315	0.19289340101522842	0.3663996502642305	1	25/36	0.4899	CTBP1;DVL3;MAML2;KAT2A;JAG2;NCSTN;RBPJ;NUMB;ADAM17;DTX3L;LFNG;SNW1;CIR1;HES1;HDAC1;EP300;NCOR2;RFNG;HDAC2;CREBBP;MFNG;JAG1;DTX2;DLL4;NOTCH1
prerank	KEGG_CHEMOKINE_SIGNALING_PATHWAY	-0.303652	-1.17728	0.104	0.3757306867769367	1	72/116	0.5268	TIAM2;SHC1;PAK1;RAC1;PLCB1;VAV2;CXCR4;PARD3;PRKX;PXN;GSK3B;BCAR1;RHOA;IKBKB;GNB1;GRK4;CDC42;GNG2;RAF1;AKT2;PRKCB;MAP2K1;ROCK2;WASL;GNG12;GNAI1;CRKL;PTK2;STAT2;PRKACB;GNAI3;ROCK1;RAP1B;GRK2;AKT1;PRKCD;GRK6;GNG13;CHUK;SOS1;MAPK1;CRK;VAV3;SOS2;BRAF;JAK2;DOCK2;CCR2;GRB2;PIK3R5;PTK2B;GNAI2;GNB3;TIAM1;RELA;ADCY2;GNG5;GNB4;PIK3CD;STAT1;STAT3;AKT3;PREX1;PIK3CA;GNG4;CXCL14;CCL4;ADCY6;NCF1;CCL17;KRAS;ADCY9
prerank	KEGG_BIOSYNTHESIS_OF_UNSATURATED_FATTY_ACIDS	-0.400377	-1.17591	0.24274973147153597	0.3742627047090035	1	2025-08-17	0.3031	ACOT7;ELOVL5;HSD17B12;HACD1;BAAT;HADHA;FADS2;SCD5
prerank	KEGG_AMINOACYL_TRNA_BIOSYNTHESIS	-0.388706	-1.17364	0.23142250530785563	0.3752293279970657	1	13/17	0.4957	FARSB;EARS2;YARS2;MARS2;FARSA;WARS2;DARS2;SEPSECS;CARS2;IARS2;LARS2;RARS2;PARS2
prerank	KEGG_INOSITOL_PHOSPHATE_METABOLISM	-0.326686	-1.17048	0.20040485829959515	0.3787307416973239	1	30/48	0.4494	PLCB1;ITPKA;PIP5K1C;IPPK;PIP4K2A;INPP5E;SYNJ2;INPP5A;ITPKB;PIK3C2A;INPP4B;PIP5K1A;PLCG2;SYNJ1;PIP4K2B;PLCG1;PTEN;ITPK1;IMPA2;MINPP1;PLCE1;IPMK;INPP5B;INPP4A;PLCD1;PIK3C3;PI4KB;IMPA1;PIK3CD;PLCD4
prerank	KEGG_HISTIDINE_METABOLISM	-0.372833	-1.16641	0.24072110286320256	0.38432047638970346	1	2025-11-21	0.4808	LCMT1;ALDH7A1;LCMT2;BUD23;ALDH1A3;ALDH9A1;AMDHD1;UROC1;HEMK1;HAL;ALDH3A2
prerank	KEGG_CYTOSOLIC_DNA_SENSING_PATHWAY	-0.362229	-1.15986	0.24392819429778248	0.39606583066232837	1	16/22	0.5745	RIPK1;IKBKB;POLR3B;TBK1;CHUK;POLR1C;POLR3A;IKBKE;RELA;POLR3F;POLR1D;IL6;CCL4;IRF7;POLR3K;NFKBIA
prerank	KEGG_PRION_DISEASES	-0.354087	-1.15395	0.262448	0.4069074421714477	1	2025-09-26	0.1728	FYN;EGR1;LAMC1;STIP1;HSPA5;PRKX;MAP2K2;MAP2K1;PRKACB
prerank	KEGG_GLYCOLYSIS_GLUCONEOGENESIS	-0.330211	-1.15287	0.24923702950152593	0.404827	1	17/40	0.2769	AKR1A1;DLAT;LDHA;PGM1;DLD;ALDH7A1;GPI;ADH5;PKM;PDHA1;PFKP;PDHB;LDHB;BPGM;ALDH1A3;ALDH9A1;PGAM1
prerank	KEGG_GNRH_SIGNALING_PATHWAY	-0.311615	-1.15201	0.19477911646586346	0.40213388369466735	1	54/70	0.571	PLCB1;SRC;MAP2K3;PRKX;PLD1;CACNA1D;MAPK11;MAPK14;MAP2K2;CDC42;PLA2G4A;RAF1;MAPK13;HBEGF;PRKCB;MAP2K1;MAP2K4;GNAQ;PRKACB;MAP3K3;ITPR1;JUN;CALML3;PRKCD;CALM1;GNAS;SOS1;MAPK1;SOS2;MAP2K7;MAPK9;GNA11;GRB2;PTK2B;PLA2G12A;CACNA1C;ADCY2;FSHB;MAP3K4;CAMK2B;MAPK12;ADCY6;KRAS;CALM2;CAMK2G;ADCY9;MAP3K1;ITPR2;ATF4;CAMK2A;MAPK8;PLA2G6;ADCY7;MMP2
prerank	KEGG_BASAL_CELL_CARCINOMA	-0.319879	-1.14337	0.2492462311557789	0.4197255249638312	1	19/47	0.2916	DVL3;TCF7L2;WNT10A;TCF7L1;TCF7;FZD1;AXIN1;APC;GSK3B;SMO;FZD7;WNT5B;BMP2;GLI2;GLI3;CTNNB1;WNT1;WNT6;BMP4
prerank	KEGG_FC_EPSILON_RI_SIGNALING_PATHWAY	-0.313666	-1.13674	0.24346076458752516	0.43252922271347694	1	37/59	0.49	RAC1;VAV2;FYN;MAP2K3;MAPK11;MAPK14;MAP2K2;PLA2G4A;RAF1;AKT2;MAPK13;PRKCB;MAP2K1;MAP2K4;INPP5D;GAB2;PLCG2;AKT1;PRKCD;PLCG1;SOS1;MAPK1;VAV3;SOS2;MAP2K7;MAPK9;GRB2;PIK3R5;PLA2G12A;SYK;PIK3CD;LCP2;BTK;AKT3;PDPK1;PIK3CA;MAPK12
prerank	KEGG_PURINE_METABOLISM	-0.283133	-1.10843	0.24524524524524524	0.5039223501880662	1	81/115	0.5678	POLR2B;PDE7B;PDE4B;AMPD3;PPAT;POLR2E;PAPSS2;PAICS;NT5C2;POLE;PDE3A;POLR1B;DCK;IMPDH2;ENTPD4;PKM;POLR3B;POLE2;AK4;GMPS;ENTPD5;PRIM2;RRM1;GUCY1B1;PNPT1;GART;ENTPD2;NT5C3A;NT5C1A;POLA1;DGUOK;PDE5A;POLR2H;CANT1;PDE10A;AMPD2;PDE9A;POLR1C;ENTPD6;PDE1C;POLR3A;POLR2I;PDE7A;PDE4D;APRT;POLR1E;GMPR;ITPA;PDE6D;ADPRM;POLE3;ADCY2;PDE1A;AK5;POLR2F;ENTPD1;PAPSS1;NPR2;ADK;NUDT9;ENTPD8;POLR3F;POLR1D;NUDT5;ADCY6;PO…
prerank	KEGG_GLYCOSYLPHOSPHATIDYLINOSITOL_GPI_ANCHOR_BIOSYNTHESIS	-0.353924	-1.10303	0.3129610115911486	0.5134519392902241	1	16/21	0.5891	PIGA;PIGT;PIGS;PIGO;PIGU;DPM2;PIGY;PIGF;PIGW;PIGV;PIGK;PGAP1;PIGB;PIGM;PIGN;PIGC
prerank	KEGG_FATTY_ACID_METABOLISM	-0.328937	-1.09556	0.33811475409836067	0.5296565261915349	1	2025-12-29	0.2823	ACSL4;HADHB;ACSL1;ACSL3;ALDH7A1;ADH5;ACSL5;ACAA2;HADHA;ALDH9A1;ACADSB;ACAT2
prerank	KEGG_ADIPOCYTOKINE_SIGNALING_PATHWAY	-0.299015	-1.08818	0.3253012048192771	0.5452475035154758	1	29/53	0.4778	ACSL4;CD36;PRKAB1;STK11;ACSL1;IKBKB;IRS1;ACSL3;TNFRSF1A;AKT2;ACSL5;ADIPOR2;PRKAA1;CAMKK1;RXRA;AKT1;CHUK;PTPN11;MAPK9;JAK2;NPY;TNFRSF1B;RELA;STAT3;AKT3;CPT1A;PRKAG3;ADIPOQ;LEPR
prerank	KEGG_OLFACTORY_TRANSDUCTION	-0.335071	-1.07641	0.3784901758014478	0.5742300734910313	1	13/26	0.55	PRKX;PRKACB;CALML3;CALM1;PRKG2;PDE1C;GNAL;CAMK2B;CALM2;CAMK2G;GUCA1C;CLCA1;CAMK2A
prerank	KEGG_MELANOGENESIS	-0.283443	-1.06489	0.355	0.6023078560540147	1	33/82	0.3016	DVL3;TCF7L2;PLCB1;CREB3;WNT10A;TCF7L1;TCF7;PRKX;FZD1;GSK3B;MAP2K2;CREB3L2;FZD7;EDN1;WNT5B;RAF1;PRKCB;MAP2K1;GNAI1;GNAQ;PRKACB;GNAI3;CALML3;CTNNB1;GNAO1;CALM1;WNT1;CREB3L1;GNAS;WNT6;MAPK1;EP300;CREB1
prerank	KEGG_PHOSPHATIDYLINOSITOL_SIGNALING_SYSTEM	-0.288484	-1.06295	0.35240963855421686	0.6013724359551317	1	38/63	0.4494	PLCB1;ITPKA;PIP5K1C;IPPK;PIP4K2A;INPP5E;PRKCB;DGKZ;SYNJ2;INPP5A;INPP5D;ITPKB;PIK3C2A;INPP4B;ITPR1;PIP5K1A;PLCG2;DGKG;CALML3;SYNJ1;PIP4K2B;PLCG1;CALM1;PTEN;ITPK1;CDS2;IMPA2;PLCE1;PIK3R5;INPP5B;DGKA;INPP4A;PLCD1;PIK3C3;PI4KB;IMPA1;PIK3CD;PLCD4
prerank	KEGG_PYRUVATE_METABOLISM	-0.311235	-1.04137	0.4342915811088296	0.6608050798896901	1	2025-12-28	0.2823	DLAT;MDH2;LDHA;HAGHL;DLD;ALDH7A1;PKM;PDHA1;PDHB;LDHB;ALDH9A1;ACAT2
prerank	KEGG_MTOR_SIGNALING_PATHWAY	-0.290999	-1.02701	0.4290060851926978	0.6982592986011537	1	25/43	0.4895	STRADA;RPS6KA3;STK11;VEGFA;VEGFC;AKT2;RPTOR;CAB39;RPS6KB1;ULK2;PRKAA1;AKT1;EIF4E;RPS6KA2;PGF;MAPK1;BRAF;TSC2;PIK3R5;MLST8;PIK3CD;AKT3;RHEB;PDPK1;PIK3CA
prerank	KEGG_PORPHYRIN_AND_CHLOROPHYLL_METABOLISM	-0.332825	-1.0261	0.44468085106382976	0.6935270704622919	1	14/19	0.4892	HMOX1;ALAS2;PPOX;EARS2;HCCS;CP;ALAD;COX10;COX15;FTH1;UROD;GUSB;HMOX2;FECH
prerank	KEGG_LONG_TERM_DEPRESSION	-0.287185	-1.02415	0.4375	0.692165	1	24/47	0.3985	PLCB1;PPP2CA;MAP2K2;GRIA2;PLA2G4A;RAF1;PRKCB;MAP2K1;GNAI1;GNAQ;GNAI3;ITPR1;GUCY1B1;PPP2CB;GNAO1;GNAS;MAPK1;PRKG2;BRAF;GNA11;GRIA3;GNAI2;PLA2G12A;GRID2
prerank	KEGG_TRYPTOPHAN_METABOLISM	0.17488552200669177	1.0124484855630391	0.375	0.7850111671767723	0.731	1932-04-01	0.0336	AANAT;CYP1A1;CYP1B1;KYNU
prerank	KEGG_TASTE_TRANSDUCTION	0.20282454060104066	1.0031450097465704	0.4406779661016949	0.7113491603937464	0.735	2025-04-19	0.0354	CACNA1B;SCNN1B;SCNN1G;ADCY8
prerank	KEGG_VALINE_LEUCINE_AND_ISOLEUCINE_DEGRADATION	-0.289899	-1.00194	0.4984771573604061	0.7520374465860046	1	16/35	0.3543	HADHB;DLD;OXCT1;ALDH7A1;BCAT1;PCCA;DBT;ACAA2;HADHA;ALDH9A1;ACADSB;ACAT2;IVD;ACAD8;HIBADH;ACADS
prerank	KEGG_PROPANOATE_METABOLISM	-0.311853	-1.00069	0.47639034627492133	0.7484647694632317	1	14/23	0.4808	LDHA;SUCLG2;ALDH7A1;PCCA;HADHA;LDHB;SUCLA2;ALDH9A1;ACAT2;ACSS1;ACAT1;SUCLG1;ACSS2;ALDH3A2
prerank	KEGG_NEUROACTIVE_LIGAND_RECEPTOR_INTERACTION	0.0912315	1	1	0.5788650839606253	0.743	186/219	0.6204	S1PR1;LPAR3;HRH3;CALCR;DRD4;GABRR2;GABRE;GRIK1;ADRB2;GABRR1;ADRB1;CHRNB2;HTR7;TACR1;GLRA2;PTGER3;DRD3;GRIN3A;GABRQ;CHRM4;MC3R;NPBWR2;CHRNG;NPFFR2;GRIN2B;CHRNB4;VIPR2;GHRHR;GABRA3;HTR1E;GRIA1;CGA;ADRA1B;GABRP;P2RX4;NMUR2;TRPV1;CYSLTR2;RXFP1;NMBR;HRH1;GPR50;EDNRB;CHRNA1;NMUR1;DRD2;TACR2;MAS1;ADRA1A;PRSS2;MCHR1;MC4R;LTB4R;GZMA;TAAR5;TAAR2;NPBWR1;P2RX7;NPY4R;LHCGR;OPRK1;AVPR1B;GRM2;P2RY6;MLNR;OPRM1;T…
prerank	KEGG_PARKINSONS_DISEASE	0.16135258082157883	1	1	0.5788650839606253	0.743	16/85	0.0677	UBE2G2;VDAC3;SNCAIP;ATP5PF;NDUFB7;COX7A2;NDUFA1;COX7B;NDUFS5;NDUFV3;NDUFA6;NDUFB10;NDUFB1;NDUFA2;NDUFA5;NDUFB2
prerank	KEGG_VASCULAR_SMOOTH_MUSCLE_CONTRACTION	-0.262962	-0.989827	0.53006	0.7732196552132227	1	60/79	0.6246	PLCB1;PRKX;PPP1R12A;PPP1CC;CACNA1D;PPP1CA;RHOA;MAP2K2;PLA2G4A;MYLK;RAF1;CALD1;PRKCB;MAP2K1;ROCK2;GNAQ;PRKACB;ROCK1;ITPR1;GUCY1B1;CALML3;PRKCD;CALM1;GNAS;MAPK1;MYL9;BRAF;GNA11;ARHGEF11;PLA2G12A;CACNA1C;ADCY2;CALCRL;NPR2;PPP1CB;ACTA2;PPP1R12B;RAMP2;ADCY6;ADORA2B;CALM2;ADCY9;ACTG2;RAMP1;ARHGEF12;ITPR2;GUCY1A1;MYH11;PLA2G6;ADCY7;AVPR1A;PLA2G2A;ADRA1D;KCNMB4;EDNRA;PLCB4;MYL6;PRKCE;ADCY1;PLA2G2E
prerank	KEGG_GLYOXYLATE_AND_DICARBOXYLATE_METABOLISM	-0.331856	-0.975092	0.5150862068965517	0.8069555441522576	1	2025-07-16	0.3317	CS;PGP;MDH2;MTHFD1;MTHFD2L;MTHFD1L;MTHFD2
prerank	KEGG_REGULATION_OF_AUTOPHAGY	-0.317694	-0.966897	0.5519828510182208	0.8227740989803659	1	2025-10-18	0.4709	PIK3R4;BECN1;ULK2;PRKAA1;ATG4B;GABARAPL1;ATG4A;ATG12;PIK3C3;ATG5
prerank	KEGG_LYSOSOME	-0.251984	-0.966003	0.585	0.8169883335266266	1	70/99	0.5942	LAMP1;ASAH1;CD164;AP4E1;AP3M1;LIPA;AP3S1;CTSS;CLTA;ACP2;AP1M1;GALC;ATP6V0D1;TCIRG1;ENTPD4;ARSA;CTSK;GGA3;ATP6AP1;LAPTM4B;ACP5;CTSD;AP1S3;GNPTAB;GALNS;CLTC;CTSO;GNPTG;AP3M2;SLC11A1;LAPTM5;AP3B1;ATP6V1H;GLB1;GNS;CTSA;M6PR;GM2A;CTSH;GGA1;AP1G1;NAGPA;SLC17A5;ATP6V0D2;SLC11A2;LAPTM4A;AP4B1;NPC1;SCARB2;GUSB;CTSC;ATP6V0A4;AGA;AP1B1;ATP6V0A2;ARSB;SUMF1;SGSH;MCOLN1;CTNS;PPT1;CLTB;HEXB;CD63;LGMN;HGSNAT;ATP…
prerank	KEGG_DORSO_VENTRAL_AXIS_FORMATION	-0.317355	-0.956988	0.5526036131774708	0.8337142811041586	1	13/17	0.5235	ETS1;ETV6;MAP2K1;ETS2;SPIRE1;SOS1;MAPK1;SOS2;GRB2;NOTCH1;SPIRE2;KRAS;NOTCH2
prerank	KEGG_NICOTINATE_AND_NICOTINAMIDE_METABOLISM	-0.313139	-0.95224	0.5711229946524065	0.8383962587660203	1	13/19	0.5961	NT5C2;NT5C3A;NT5C1A;NADK;NNT;NMNAT1;NADSYN1;BST1;NMNAT2;ENPP3;CD38;NT5E;NMRK1
prerank	KEGG_CYTOKINE_CYTOKINE_RECEPTOR_INTERACTION	-0.23904	-0.945789	0.673	0.8481596836552927	1	91/147	0.6135	IL1R1;MET;TNFRSF8;TNFRSF10B;FLT4;EDA2R;CXCR4;BMP7;IL11RA;FLT1;IL22RA1;IFNGR2;BMPR1A;ACVR2A;PDGFA;PDGFB;TNFSF10;TNFRSF11B;VEGFA;FAS;TNFRSF1A;VEGFC;CLCF1;IFNAR1;IL13RA1;TGFBR2;ACVR1;ACVR1B;IL1RAP;TNFRSF9;TNFRSF21;GHR;IL1R2;BMP2;TNFRSF6B;TGFB2;CD40;CSF1R;TGFBR1;CSF3R;TGFB3;INHBA;PDGFRB;IL10;PDGFC;BMPR2;ACVRL1;CCR2;TGFB1;LIFR;TNFRSF1B;CSF2RA;IFNGR1;TNFSF15;TNFRSF19;IL11;CSF3;EGF;IL18R1;IL10RA;IL17RA;…
prerank	KEGG_HYPERTROPHIC_CARDIOMYOPATHY_HCM	-0.252352	-0.931378	0.6492462311557788	0.8778327403377228	1	41/66	0.5453	ITGB6;DES;CACNG5;LMNA;ITGA3;DAG1;ACTB;ACTG1;TPM3;PRKAB1;ITGB1;CACNA1D;ITGA9;ATP2A2;TPM1;CACNG3;PRKAA1;TGFB2;ITGA1;ITGAV;TGFB3;SGCB;TGFB1;ITGB3;CACNA1C;CACNA2D4;ACTC1;ITGA7;PRKAG3;ITGA11;ITGA8;TPM4;ITGB8;IL6;CACNB1;ITGA6;CACNA2D1;MYBPC3;CACNG7;PRKAA2;MYH7
prerank	KEGG_SELENOAMINO_ACID_METABOLISM	-0.301812	-0.923389	0.6140724946695096	0.8899443445596024	1	14/19	0.5725	PAPSS2;LCMT1;LCMT2;BUD23;AHCYL1;SEPHS1;MARS2;GGT5;HEMK1;CTH;PAPSS1;MAT1A;AHCYL2;SCLY
prerank	KEGG_GLYCOSAMINOGLYCAN_BIOSYNTHESIS_HEPARAN_SULFATE	-0.292912	-0.922102	0.6114044350580782	0.8844868561285052	1	15/21	0.5466	EXT1;EXT2;XYLT2;GLCE;NDST3;HS3ST1;B4GALT7;EXTL3;B3GAT1;NDST4;HS2ST1;XYLT1;HS3ST3A1;NDST1;B3GAT2
prerank	KEGG_INSULIN_SIGNALING_PATHWAY	-0.235865	-0.903976	0.727	0.9205430952663284	1	59/107	0.4902	SHC1;PRKCI;PRKX;PRKAB1;GSK3B;PPP1CC;PPP1CA;PDE3A;IKBKB;MAP2K2;EXOC7;PRKAR1A;IRS1;PTPN1;RAF1;AKT2;RPTOR;FOXO1;MAP2K1;CRKL;PRKACB;SOCS2;RPS6KB1;INPP5D;PRKAR2A;PRKAA1;AKT1;CALML3;PPP1R3C;EIF4E;CALM1;FLOT1;SOS1;MAPK1;CBL;CRK;SOS2;MAPK9;BRAF;TSC2;GCK;PPP1R3D;CBLB;GRB2;GYS2;PIK3R5;HK2;PHKB;PRKAR1B;SOCS1;PIK3CD;AKT3;PRKAG3;RHOQ;PPP1CB;RHEB;PDPK1;PIK3CA;GYS1
prerank	KEGG_TYPE_II_DIABETES_MELLITUS	-0.26238	-0.899085	0.6741573033707865	0.9233699060910858	1	20/37	0.4895	CACNA1D;IKBKB;CACNA1E;IRS1;PKM;SOCS2;PRKCD;ABCC8;MAPK1;MAPK9;GCK;KCNJ11;PIK3R5;HK2;CACNA1C;SOCS1;PIK3CD;SLC2A2;ADIPOQ;PIK3CA
prerank	KEGG_CYSTEINE_AND_METHIONINE_METABOLISM	-0.279288	-0.890756	0.6760710553814002	0.9331423735509987	1	17/26	0.4927	AMD1;APIP;DNMT1;SMS;LDHA;SRM;GOT2;AHCYL1;LDHB;MTAP;TAT;GOT1;CTH;DNMT3A;DNMT3B;TRDMT1;CDO1
prerank	KEGG_BETA_ALANINE_METABOLISM	-0.30246	-0.882906	0.6673936750272628	0.9422144812061621	1	2025-06-16	0.284	SMS;SRM;ALDH7A1;HADHA;ALDH9A1;DPYD
prerank	KEGG_SYSTEMIC_LUPUS_ERYTHEMATOSUS	-0.267834	-0.882175	0.6904024767801857	0.9352852210921528	1	2025-12-27	0.3978	ACTN1;SSB;C3;ACTN4;SNRPD1;SNRPD3;CD40;C1QA;IL10;CD80;C1QC;C1QB
prerank	KEGG_SPHINGOLIPID_METABOLISM	-0.254672	-0.876587	0.7232510288065843	0.9380974742810054	1	23/35	0.5607	SMPD4;SGMS1;ASAH1;SGMS2;GALC;ARSA;UGT8;SPHK1;DEGS1;PLPP2;B4GALT6;SGPP2;DEGS2;GLB1;SGPP1;ACER3;SGPL1;GAL3ST1;SPTLC1;NEU3;SPTLC2;SMPD3;ACER2
prerank	KEGG_HUNTINGTONS_DISEASE	-0.222635	-0.87108	0.812	0.9405063453897883	1	63/130	0.5	BDNF;PLCB1;POLR2B;CREB3;TBP;POLR2E;CASP8;SDHA;DNAL4;SP1;DNAL1;TFAM;NDUFS1;CLTA;CREB3L2;SIN3A;AP2B1;SDHC;RCOR1;GNAQ;CYCS;ATP5F1B;AP2A2;UQCRC1;DCTN4;ITPR1;PPID;CREB3L1;DCTN2;POLR2H;AP2M1;TAF4;HDAC1;EP300;APAF1;CREB1;TBPL1;CLTC;NDUFS3;NDUFS7;HIP1;POLR2I;SLC25A5;SLC25A4;DNAH1;VDAC2;HDAC2;CREBBP;PPARG;POLR2F;SDHB;NDUFS2;NDUFAB1;NDUFA9;CREB3L3;NRF1;UQCRB;HTT;TAF4B;VDAC1;CASP3;GRIN1;ATP5MC3
prerank	KEGG_O_GLYCAN_BIOSYNTHESIS	-0.267071	-0.865211	0.7102510460251046	0.9433793665958734	1	2025-12-25	0.4025	GALNT18;GALNT7;B4GALT5;GALNT2;GALNT16;GALNT9;GALNT13;GALNT3;GALNT17;ST3GAL2;ST3GAL1;GCNT4
prerank	KEGG_CARDIAC_MUSCLE_CONTRACTION	0.1388518733167636	0.8479928089231705	0.6	0.8779807338000737	0.894	1949-07-01	0.0518	CACNG1;ATP1B3;CACNA2D2;COX7A2;TNNC1;COX7B;MYL2
prerank	KEGG_ARGININE_AND_PROLINE_METABOLISM	-0.248409	-0.847554	0.744422	0.9676942223987849	1	20/36	0.4849	ODC1;AMD1;GLS;SMS;SRM;ALDH7A1;GOT2;CKMT1A;ALDH18A1;ALDH9A1;SAT1;P4HA2;P4HA3;ALDH4A1;GOT1;PYCR1;P4HA1;ALDH3A2;GATM;LAP3
prerank	KEGG_FRUCTOSE_AND_MANNOSE_METABOLISM	-0.251043	-0.844061	0.7471736896197327	0.9658653756862647	1	2025-12-29	0.3869	PMM2;MTMR1;PFKP;MTMR6;GMPPA;MPI;FPGT;PFKFB3;PFKFB2;MTMR7;GMDS;HK2
prerank	KEGG_PPAR_SIGNALING_PATHWAY	-0.234402	-0.841757	0.7880928355196771	0.9620073150740519	1	14/51	0.2432	ILK;ACSL4;CD36;LPL;NR1H3;ACSL1;ACSL3;ACSL5;SLC27A4;FABP4;FABP7;FADS2;RXRA;ANGPTL4
prerank	KEGG_INTESTINAL_IMMUNE_NETWORK_FOR_IGA_PRODUCTION	-0.255771	-0.828067	0.7619047619047619	0.9773652842516147	1	18/25	0.6887	CXCR4;MAP3K14;ICOSLG;CD40;IL10;CD80;TGFB1;IL6;IL15;AICDA;TNFSF13B;TNFRSF13B;CD28;CD40LG;CCR9;CCR10;PIGR;ICOS
prerank	KEGG_DILATED_CARDIOMYOPATHY	-0.222476	-0.827358	0.8403614457831325	0.970433	1	42/70	0.5453	ITGB6;DES;CACNG5;LMNA;ITGA3;DAG1;ACTB;ACTG1;PRKX;TPM3;ITGB1;CACNA1D;ITGA9;ATP2A2;TPM1;PRKACB;CACNG3;TGFB2;ITGA1;GNAS;ITGAV;TGFB3;SGCB;TGFB1;ITGB3;CACNA1C;ADCY2;CACNA2D4;ACTC1;ITGA7;ITGA11;ITGA8;TPM4;ITGB8;ADCY6;CACNB1;ITGA6;CACNA2D1;ADCY9;MYBPC3;CACNG7;MYH7
prerank	KEGG_ARACHIDONIC_ACID_METABOLISM	0.15462938535439452	0.8261889423252504	0.8529411764705882	0.8465305925497008	0.906	2025-06-27	0.0693	PLA2G10;CYP4A22;GPX3;CBR1;GPX1;EPHX2
prerank	KEGG_MELANOMA	-0.22434	-0.819752	0.8165322580645161	0.9748865446834946	1	22/56	0.3292	MET;RB1;CDKN1A;PDGFA;PDGFB;MAP2K2;FGF10;MDM2;RAF1;AKT2;MAP2K1;E2F3;PDGFD;AKT1;E2F1;PTEN;MAPK1;CDK6;FGF18;PDGFRB;BRAF;PDGFC
prerank	KEGG_ALZHEIMERS_DISEASE	-0.210587	-0.818078	0.897	0.9692268567223696	1	31/121	0.2329	PLCB1;PPP3CC;ATP2A3;EIF2AK3;CAPN1;CASP8;SDHA;LPL;GSK3B;CACNA1D;ADAM10;NDUFS1;NCSTN;ERN1;FAS;TNFRSF1A;ATP2A2;ATF6;SDHC;ADAM17;CHP1;GNAQ;CYCS;ATP5F1B;PPP3CB;UQCRC1;BID;ITPR1;PPP3R1;PPP3CA;CALML3
prerank	KEGG_GLYCEROLIPID_METABOLISM	-0.234023	-0.815956	0.8074596774193549	0.9644909894639172	1	13/39	0.2592	GPAT3;AKR1A1;LPL;LCLAT1;LIPG;MBOAT1;GPAT4;ALDH7A1;DGKZ;PLPP2;DGKG;AGK;ALDH9A1
prerank	KEGG_DRUG_METABOLISM_OTHER_ENZYMES	-0.246463	-0.792595	0.7943336831059811	0.9903142437275064	1	14/22	0.5392	UCK2;UMPS;IMPDH2;TK1;GMPS;DPYD;UCK1;UPP2;ITPA;GUSB;UPP1;UCKL1;CDA;XDH
prerank	KEGG_ALANINE_ASPARTATE_AND_GLUTAMATE_METABOLISM	-0.244617	-0.77528	0.8253638253638254	1	1	2025-12-23	0.4977	PPAT;GFPT1;GLS;GOT2;ALDH5A1;AGXT2;GFPT2;ALDH4A1;GOT1;GAD2;GPT2;ASNS
prerank	KEGG_HEMATOPOIETIC_CELL_LINEAGE	-0.212825	-0.766614	0.8841893252769386	1	1	35/52	0.6494	IL1R1;CD44;CD36;ITGA3;IL11RA;TFRC;IL1R2;CSF1R;GP5;ITGA1;GP1BB;CSF3R;CD9;CSF2RA;ITGB3;MME;CD34;IL11;CSF3;CD14;CD1B;IL6;ITGA6;KIT;CD38;CD3D;IL5RA;ANPEP;IL2RA;KITLG;CD7;FLT3;CD3E;ITGA2B;DNTT
prerank	KEGG_MATURITY_ONSET_DIABETES_OF_THE_YOUNG	-0.247235	-0.75489	0.8469713071200851	1	1	2025-10-18	0.5471	MNX1;NKX6-1;PAX6;HES1;GCK;NEUROD1;SLC2A2;ONECUT1;HNF1A;IAPP
prerank	KEGG_BUTANOATE_METABOLISM	-0.231613	-0.74218	0.8487046632124352	1	1	2025-09-24	0.2823	OXCT1;ALDH7A1;PDHA1;PDHB;HADHA;AACS;ALDH9A1;ALDH5A1;ACAT2
prerank	KEGG_ABC_TRANSPORTERS	-0.221075	-0.726826	0.8546391752577319	1	1	24/28	0.6831	ABCC9;ABCC5;ABCD4;ABCA3;ABCC4;ABCC1;ABCC8;ABCB10;ABCB11;ABCB1;ABCC6;ABCG8;ABCA12;ABCG2;ABCD3;ABCG5;ABCB7;ABCA5;ABCA4;ABCD2;ABCB9;ABCA2;ABCB6;CFTR
prerank	KEGG_CALCIUM_SIGNALING_PATHWAY	-0.182049	-0.720292	0.975	1	1	97/146	0.6274	ATP2B1;PLCB1;PPP3CC;ITPKA;ATP2A3;PRKX;ERBB2;CACNA1D;ATP2B4;CACNA1E;MYLK;TBXA2R;ATP2A2;PRKCB;CHP1;GNAQ;PPP3CB;PRKACB;SPHK1;ITPKB;BDKRB1;ITPR1;HTR2B;PPP3R1;F2R;PPP3CA;PLCG2;CALML3;PLCG1;HTR4;PPID;CALM1;GNAS;HRH2;PLCE1;HTR2A;CCKBR;PDGFRB;CHRM2;PDE1C;CHRM1;GNA11;GNAL;PTAFR;SLC25A5;SLC25A4;PTK2B;BST1;CACNA1H;VDAC2;PHKB;CACNA1C;ADCY2;PDE1A;PLCD1;P2RX5;RYR3;PLCD4;CHRNA7;CYSLTR1;PTGFR;CAMK2B;DRD1;DRD5;VD…
prerank	KEGG_ETHER_LIPID_METABOLISM	-0.226205	-0.717841	0.8732840549102429	1	1	2025-09-21	0.4005	PLD1;PLA2G4A;PLA2G7;PAFAH1B1;PLPP2;LPCAT2;AGPS;PLA2G12A;PAFAH1B2
prerank	KEGG_TYROSINE_METABOLISM	-0.207821	-0.694941	0.8935516888433982	1	1	1931-11-01	0.4277	LCMT1;GOT2;ADH5;LCMT2;BUD23;ALDH1A3;DBH;HEMK1;TAT;DCT;GOT1
prerank	KEGG_STARCH_AND_SUCROSE_METABOLISM	-0.216609	-0.691266	0.8884297520661157	1	1	2025-06-23	0.1739	PGM1;UXS1;UGP2;GPI;UGDH;GANC
prerank	KEGG_NITROGEN_METABOLISM	0.1556589996265775	0.6838320840977408	0.9659090909090909	0.9565720903300521	0.938	2025-04-15	0.0782	CA2;CA9;GLUL;CA4
prerank	KEGG_CELL_ADHESION_MOLECULES_CAMS	-0.176372	-0.65836	0.965	1	1	44/73	0.6318	SDC1;ITGB2;ALCAM;CDH2;CNTNAP1;ITGB1;ITGA9;SDC4;ICOSLG;PTPRC;JAM3;NLGN2;CD276;NEO1;GLG1;NLGN1;CD40;ITGAV;CD80;NFASC;NRXN3;SDC3;CD34;CLDN19;CNTN2;ITGA8;OCLN;VCAN;CNTN1;CLDN1;ITGB8;ITGA6;CLDN20;CDH1;NEGR1;CD99;CDH15;PTPRF;MPZL1;NRXN1;CDH4;NCAM2;CD28;CD40LG
prerank	KEGG_GLYCEROPHOSPHOLIPID_METABOLISM	-0.175821	-0.652364	0.9638916750250752	1	1	13/60	0.1456	GPAT3;PISD;PCYT1A;CHKA;PGS1;PLD1;LCLAT1;LYPLA2;MBOAT1;GPAT4;PLA2G4A;LPGAT1;DGKZ
prerank	KEGG_TYPE_I_DIABETES_MELLITUS	-0.212987	-0.620472	0.9438444924406048	1	1	2025-11-15	0.6385	PTPRN;FAS;HSPD1;PTPRN2;CD80;ICA1;GAD2;FASLG;GAD1;CD28;IFNG
prerank	KEGG_PRIMARY_IMMUNODEFICIENCY	-0.189882	-0.60339	0.9515789473684211	1	1	14/24	0.648	UNG;PTPRC;RFXAP;CD40;BLNK;DCLRE1C;RFXANK;BTK;AICDA;CD3D;TNFRSF13B;CD40LG;CD3E;LCK
prerank	KEGG_ALDOSTERONE_REGULATED_SODIUM_REABSORPTION	-0.176848	-0.579604	0.9710743801652892	1	1	14/27	0.5209	NR3C2;IRS1;PRKCB;SGK1;MAPK1;SFN;HSD11B2;PIK3R5;SCNN1A;ATP1A1;PIK3CD;PDPK1;PIK3CA;KRAS
prerank	KEGG_COMPLEMENT_AND_COAGULATION_CASCADES	-0.157527	-0.557655	0.9858870967741935	1	1	32/44	0.714	F3;F8;C3;BDKRB1;F2R;TFPI;F13A1;C1QA;C3AR1;C1QC;C1QB;SERPINF2;PLAU;KNG1;VWF;C8B;F2;CFI;FGB;F10;BDKRB2;PLAT;F13B;C1R;F5;PROS1;F9;C6;F7;CPB2;C1S;C5
prerank	KEGG_GLYCOSPHINGOLIPID_BIOSYNTHESIS_LACTO_AND_NEOLACTO_SERIES	-0.183603	-0.557452	0.9800629590766002	1	1	2025-11-19	0.5541	ST3GAL6;B4GALT2;B4GALT1;B4GALT3;B3GNT2;B4GALT4;FUT4;ST3GAL3;FUT9;B3GALT1;B3GNT4
prerank	KEGG_PENTOSE_PHOSPHATE_PATHWAY	-0.181358	-0.545213	0.9745762711864406	1	1	2025-10-19	0.5058	PGM1;GPI;PFKP;RPIA;PGD;RBKS;TKT;TALDO1;H6PD;PGLS
prerank	KEGG_PEROXISOME	-0.145684	-0.542412	0.9919678714859438	1	1	30/68	0.5392	ACSL4;SLC25A17;ACSL1;ACSL3;FAR1;BAAT;ACSL5;PEX1;ABCD4;PEX14;CAT;PEX26;PEX11A;PEX5;PMVK;CRAT;CROT;AGPS;NUDT19;AMACR;ACOT8;HSD17B4;PEX16;MPV17;DECR2;PEX13;GSTK1;PEX11B;PEX2;XDH
prerank	KEGG_OXIDATIVE_PHOSPHORYLATION	-0.130618	-0.498891	1	1	1	32/88	0.5	SDHA;NDUFS1;ATP6V0D1;TCIRG1;ATP6V1D;SDHC;ATP5F1B;COX11;ATP6V1A;ATP6V1B2;ATP6AP1;UQCRC1;PPA1;ATP6V1G1;COX10;ATP6V1C2;ATP6V1E1;COX15;NDUFS3;NDUFS7;ATP6V1H;ATP6V0D2;SDHB;NDUFS2;NDUFAB1;ATP6V0A4;NDUFA9;ATP6V1G3;ATP12A;UQCRB;ATP6V0A2;ATP5MC3
prerank	KEGG_GLYCINE_SERINE_AND_THREONINE_METABOLISM	-0.160187	-0.491015	0.991579	1	1	2025-09-19	0.4873	ALAS2;DLD;CHDH;AGXT2;CTH;PSAT1;DMGDH;GATM;PSPH
prerank	KEGG_GLUTATHIONE_METABOLISM	-0.146186	-0.485802	0.9948665297741273	1	1	15/31	0.5219	ODC1;SMS;SRM;RRM1;GCLM;TXNDC12;GSTT1;PGD;GPX7;GSTA3;GGT5;GSR;LAP3;GPX4;GSTK1
prerank	KEGG_AUTOIMMUNE_THYROID_DISEASE	-0.143415	-0.430338	0.9978768577494692	0.998804	1	2025-04-17	0.3448	FAS;CD40;IL10;CD80

## Sheet: gseapy.gene_set_VGLL3
Name	Term	ES	NES	NOM p-val	FDR q-val	FWER p-val	Tag %	Gene %	Lead_genes
prerank	KEGG_RIBOSOME	-0.410824	-3.04624	0	0	0	66/69	0.478	RPS21;RPL22L1;RPL26L1;RPS24;RPS3A;RPL38;RPL27A;RPL34;RPS17;RPL5;RPL30;RPS15;RPL14;RPL37;RPL35A;RPS27A;RPL35;RPLP1;RPS15A;RPS16;RPL8;RPL21;RPL29;RPL15;RPS8;RPS4X;RPL13;RPL7A;RPL9;RPS2;RPS6;RPS19;RPL17;RPL12;RPS12;RPS25;RPL11;RPL4;RPL37A;RPL7;RPLP2;RPS7;RPS27L;RPL3;RPLP0;RPS28;RPS10;RPL36AL;RPL10A;RPL27;RPS26;RPL23A;RPL32;RPL39;RPL24;RPL19;RPS20;RPS13;FAU;RPL26;RPL23;RPL3L;RPL22;RPL36;UBA52;RPS11
prerank	KEGG_METABOLISM_OF_XENOBIOTICS_BY_CYTOCHROME_P450	-0.415617	-2.04531	0	0.00563456	0.0031348	2025-10-23	0.1032	DHDH;CYP1A1;GSTO1;CYP1B1;GSTZ1;UGT1A1;ADH1C;GSTA2;EPHX1;CYP2C18
prerank	KEGG_SPLICEOSOME	0.5330761114262479	2.0227654102928843	0	0.00186768	0.002	70/90	0.3279	SRSF2;SYF2;SF3B4;RBM17;SMNDC1;SRSF1;HSPA8;CTNNBL1;U2AF2;DHX15;SNRPD2;HNRNPM;PRPF19;SNRNP40;ALYREF;CDC40;SF3A3;HNRNPA3;SRSF3;TCERG1;SNU13;CHERP;THOC3;PLRG1;SNRPE;LSM4;DDX46;SF3A2;SLU7;PRPF3;PRPF38A;NCBP2;SF3A1;HNRNPU;EIF4A3;SF3B3;DDX23;NCBP1;RBM8A;SNRPD1;DHX38;LSM5;SNRPD3;PRPF4;CCDC12;EFTUD2;U2SURP;SRSF10;DHX8;HNRNPA1;TRA2A;THOC2;U2AF1;SNRNP27;SNRPG;SRSF7;SNRPA1;PRPF6;MAGOHB;PRPF40A;SNW1;SNRPF;CDC…
prerank	KEGG_DNA_REPLICATION	0.6016634880313642	1.962924610041516	0	0.0023346	0.005	18/27	0.1652	POLE;MCM2;MCM4;RNASEH1;FEN1;MCM6;RFC1;PCNA;RPA1;MCM3;LIG1;PRIM2;RPA4;MCM5;DNA2;RFC4;POLE2;RFC3
prerank	KEGG_ADHERENS_JUNCTION	0.4846776141368506	1.797768145342915	0	0.0149414	0.046	36/63	0.2549	ACTN1;ACTB;MET;SMAD3;VCL;CTNND1;ACTG1;SNAI1;LMO7;FYN;TCF7L2;TCF7;CSNK2A1;ACTN4;PARD3;PTPN1;RHOA;WASF3;CDC42;TGFBR2;RAC1;IQGAP1;SRC;TCF7L1;TGFBR1;CTNNA1;CTNNB1;WASL;FARP2;WASF1;WASF2;MAP3K7;PTPN6;MAPK1;ERBB2;NLK
prerank	KEGG_GLYCOSAMINOGLYCAN_BIOSYNTHESIS_CHONDROITIN_SULFATE	0.5806040556638976	1.765031826164668	0.00317125	0.017509483297160486	0.072	14/19	0.2552	CSGALNACT2;XYLT2;CHSY1;CHST3;CHST7;UST;CHST11;CSGALNACT1;CHST12;CHST15;CHPF;B4GALT7;CHST14;CHSY3
prerank	KEGG_CELL_CYCLE	0.4559857779697368	1.7529	0	0.015875264856092173	0.081	79/108	0.3912	SMAD3;RB1;YWHAQ;YWHAB;YWHAZ;CDC16;TFDP1;MCM2;MCM4;CDKN1A;CDK2;BUB3;RBL1;DBF4;ORC1;ORC5;E2F3;SKP2;MCM6;CUL1;PCNA;RBL2;CDC7;MCM3;CCNA2;CCND3;MYC;E2F4;ABL1;CDC27;CCNE1;ANAPC7;GSK3B;CDC45;MCM5;MAD2L1;BUB1;YWHAE;CDC6;CCNB2;E2F1;ZBTB17;TGFB3;CCNE2;MDM2;YWHAG;ANAPC10;GADD45B;HDAC1;TTK;TGFB2;PLK1;CDK1;ESPL1;ATR;SMC3;BUB1B;CDC14B;MAD1L1;PTTG2;CDC23;RAD21;E2F5;FZR1;TFDP2;SFN;TGFB1;STAG2;ANAPC1;CCND2;CDK6;C…
prerank	KEGG_PATHOGENIC_ESCHERICHIA_COLI_INFECTION	0.4777314649355165	1.6904378601021455	0.00101215	0.033929487633608764	0.192	27/45	0.25	ACTB;CTTN;EZR;YWHAQ;ACTG1;YWHAZ;ARPC2;ITGB1;FYN;ARPC5;ARPC1A;RHOA;TUBB6;CDC42;ABL1;NCK2;ARPC1B;NCL;CTNNB1;WASL;ROCK2;ARPC5L;TUBA1B;ROCK1;TUBAL3;TUBA3E;TUBB
prerank	KEGG_RNA_DEGRADATION	0.48098565777215624	1.6826952877349823	0	0.0320173	0.208	34/47	0.3668	DCP1A;DIS3;C1D;PATL1;PARN;CNOT7;CNOT9;HSPA9;LSM4;CNOT2;CNOT4;DCP2;CNOT10;CNOT6;DCPS;EXOSC8;LSM5;PAPOLA;EXOSC9;CNOT6L;EXOSC7;WDR61;HSPD1;PNPT1;EXOSC2;XRN2;TTC37;EDC4;LSM8;CNOT1;EXOSC10;XRN1;EXOSC3;DDX6
prerank	KEGG_PROTEIN_EXPORT	0.5193451001701626	1.6286321741034915	0.00729167	0.0541627	0.36	14/22	0.2515	HSPA5;SRPRA;SEC62;SRPRB;SRP9;SPCS2;SPCS3;SEC61A1;SRP54;SEC61A2;SPCS1;SEC11A;SEC61B;SRP68
prerank	KEGG_OOCYTE_MEIOSIS	0.42909111198838273	1.6267198208020646	0	0.0486634	0.364	49/86	0.2818	RPS6KA3;YWHAQ;YWHAB;YWHAZ;PPP3CC;CDC16;CDK2;PRKX;CUL1;PPP1CC;MAP2K1;CDC27;CCNE1;ANAPC7;CHP1;PPP2CA;ITPR1;PPP3R1;PPP1CA;MAD2L1;SGO1;BUB1;YWHAE;CCNB2;PPP2R5D;CCNE2;PPP2R5E;YWHAG;ANAPC10;PRKACB;FBXO5;PPP2CB;PLK1;AR;CDK1;ESPL1;CALML3;SMC3;SLK;PPP3CB;PTTG2;MAPK1;CDC23;RPS6KA2;FBXW11;PPP3CA;PPP2R5A;AURKA;CALM1
prerank	KEGG_PROTEASOME	0.46223730131066243	1.586356080195317	0.00613497	0.0687306	0.493	29/34	0.4526	PSME3;PSMD3;PSMD11;PSMD14;PSMA5;PSMA4;PSMD7;PSMD6;PSMD1;PSMD2;PSMB1;POMP;PSMC1;PSMD12;PSMB2;PSMD13;PSMA7;PSMB7;PSMA3;PSMC3;PSMA2;PSMB4;PSMC2;PSMB3;PSMA6;PSMA1;SEM1;PSMC5;PSMC6
prerank	KEGG_CHRONIC_MYELOID_LEUKEMIA	0.43335619786928387	1.574104593064227	0.00402414	0.0719056	0.543	38/56	0.3742	SMAD3;RUNX1;RB1;CTBP1;SHC1;CDKN1A;E2F3;TGFBR2;BCL2L1;MYC;MAP2K1;ABL1;RAF1;MECOM;TGFBR1;E2F1;MAP2K2;TGFB3;CRKL;MDM2;HDAC1;AKT2;TGFB2;MAPK1;IKBKB;SOS1;AKT1;PTPN11;CRK;TGFB1;GAB2;CBL;CDK6;BRAF;CHUK;PIK3CD;CDKN2A;SOS2
prerank	KEGG_APOPTOSIS	0.42414791637806615	1.5693127489674503	0	0.0688706	0.552	41/67	0.3745	IL1R1;PPP3CC;TNFRSF10B;PRKAR1A;PRKX;TNFSF10;FAS;RIPK1;CFLAR;MAP3K14;CASP8;CAPN1;BCL2L1;TNFRSF1A;CASP6;CHP1;PPP3R1;MYD88;CYCS;ENDOD1;NGF;CASP10;IRAK2;AKT2;PRKACB;IRAK4;PRKAR2A;CAPN2;PPP3CB;XIAP;IL1RAP;IKBKB;PPP3CA;AKT1;FADD;BID;PRKAR1B;CHUK;PIK3CD;APAF1;CASP7
prerank	KEGG_HOMOLOGOUS_RECOMBINATION	0.5002152153046723	1.564373409345793	0.012605042016806723	0.0665181	0.567	18/21	0.4451	BLM;EME1;RAD51;RPA1;RAD52;RAD54L;RPA4;TOP3A;BRCA2;RAD54B;MRE11;XRCC3;SSBP1;RPA3;TOP3B;SEM1;NBN;RAD51B
prerank	KEGG_BASAL_TRANSCRIPTION_FACTORS	0.48323724815049857	1.5444190484536755	0.010515247108307046	0.0760412	0.642	20/25	0.4054	TAF5;TBP;TAF5L;GTF2H1;GTF2F2;TAF11;TAF2;TAF7L;TBPL1;TAF6L;STON1;TAF6;GTF2A1;TAF4;GTF2E1;TAF13;GTF2H3;GTF2IRD1;GTF2E2;TAF12
prerank	KEGG_TGF_BETA_SIGNALING_PATHWAY	0.410753	1.5215522362800051	0.00201005	0.0916407	0.743	38/69	0.3155	THBS1;SMURF2;SMAD3;BMP7;LTBP1;TFDP1;RBL1;SP1;SMURF1;RHOA;FST;CUL1;ACVR1;RBL2;TGFBR2;BMPR1A;MYC;E2F4;PITX2;PPP2CA;ACVR2A;BMP2;TGFBR1;TGFB3;ROCK2;BMP4;ROCK1;INHBA;PPP2CB;TGFB2;RPS6KB1;MAPK1;E2F5;THBS2;TGFB1;CHRD;SMAD5;BMPR2
prerank	KEGG_THYROID_CANCER	0.47300846242442696	1.5190051959156712	0.02	0.0884813	0.752	16/23	0.3975	RET;TPM3;TCF7L2;TCF7;MYC;MAP2K1;TFG;TCF7L1;MAP2K2;CTNNB1;MAPK1;RXRA;TPR;BRAF;NCOA4;PPARG
prerank	KEGG_RENAL_CELL_CARCINOMA	0.4211574664638282	1.5173600024602054	0	0.0846498	0.758	47/57	0.5033	PAK1;MET;ETS1;CUL2;VEGFC;EPAS1;EGLN1;CDC42;RAC1;MAP2K1;JUN;RAF1;PDGFB;VEGFA;MAP2K2;PAK4;GAB1;TGFB3;CRKL;RAP1B;AKT2;PGF;TGFB2;TGFA;MAPK1;PAK2;SOS1;AKT1;PTPN11;CRK;TGFB1;PAK3;BRAF;PIK3CD;SOS2;EP300;ARNT;GRB2;ELOC;AKT3;HGF;KRAS;EGLN3;ARNT2;CREBBP;PIK3CA;PIK3R5
prerank	KEGG_RETINOL_METABOLISM	-0.31552	-1.51647	0	0.0976657	0.0794148	2025-08-26	0.0626	CYP1A1;CYP4A22;CYP26A1;CYP26C1;RDH5;DHRS4;UGT1A1;ADH1C
prerank	KEGG_MISMATCH_REPAIR	0.5000941767781707	1.5014707168217365	0.019230769230769232	0.0957704	0.811	2025-10-18	0.1652	RFC1;PCNA;RPA1;LIG1;EXO1;RPA4;RFC4;PMS2;MSH2;RFC3
prerank	KEGG_BLADDER_CANCER	0.4440662447721971	1.4854593837551124	0.0194672	0.10645765844673573	0.855	17/31	0.251	THBS1;RB1;VEGFC;CDKN1A;E2F3;MYC;MAP2K1;RAF1;E2F1;VEGFA;MAP2K2;DAPK1;RPS6KA5;MDM2;PGF;MAPK1;ERBB2
prerank	KEGG_COLORECTAL_CANCER	0.40935296830779966	1.4764490682896079	0.011111111111111112	0.1103797827052997	0.877	26/50	0.2959	SMAD3;TCF7L2;TCF7;RHOA;TGFBR2;RAC1;MYC;MAP2K1;GSK3B;JUN;TCF7L1;APC;RAF1;TGFBR1;MSH2;CTNNB1;AXIN1;TGFB3;CYCS;BIRC5;AKT2;TGFB2;MAPK1;AKT1;TGFB1;MAPK9
prerank	KEGG_LEISHMANIA_INFECTION	0.42176325912366536	1.4760648829873924	0.00708502	0.10547935080854519	0.879	31/43	0.5032	PTGS2;ITGB1;IFNGR2;PRKCB;MAPK14;JAK1;JUN;MYD88;ITGB2;MAPK11;TGFB3;MAPK13;TAB2;C3;MAP3K7;TGFB2;IRAK4;PTPN6;MAPK1;TRAF6;TGFB1;CYBA;JAK2;IFNGR1;IL10;NCF4;NCF2;STAT1;TLR4;RELA;MAPK12
prerank	KEGG_FC_GAMMA_R_MEDIATED_PHAGOCYTOSIS	0.3959483870652315	1.465125457465245	0.001002	0.11227292926300482	0.904	49/77	0.3918	PAK1;ARF6;VAV2;ARPC2;ARPC5;ASAP1;ARPC1A;WASF3;PRKCB;CDC42;PLA2G4A;CFL2;RAC1;MAP2K1;PRKCD;PIP5K1C;PLD1;ARPC1B;DNM2;RAF1;PLPP2;WASL;CRKL;WASF1;MARCKS;ARPC5L;VAV3;WASF2;AKT2;DOCK2;RPS6KB1;MAPK1;SPHK1;PIP4K2B;PTPRC;AKT1;ASAP3;PIP5K1A;CRK;GAB2;INPP5D;DNM1;LIMK2;PLCG2;PLCG1;PIK3CD;ARPC3;DNM1L;ARPC4
prerank	KEGG_FOCAL_ADHESION	0.3720288792120596	1.4557135497722868	0	0.11888177876889484	0.924	92/157	0.3634	ACTN1;ZYX;PAK1;ACTB;THBS1;LAMC1;MYL12A;MET;VCL;ITGA3;SHC1;FLNB;PXN;ACTG1;VAV2;LAMA3;ITGB1;FYN;FLT1;ITGB6;VEGFC;ILK;PDGFA;COL4A1;ACTN4;FLT4;ITGA9;RHOA;COL4A2;PRKCB;CDC42;PPP1CC;RAC1;CCND3;MAP2K1;SRC;PIP5K1C;GSK3B;JUN;RAF1;PPP1CA;PDGFD;MYLK;PDGFB;PPP1R12A;BCAR1;VEGFA;PAK4;CTNNB1;LAMB3;CRKL;RAP1B;COL5A2;ROCK2;VAV3;MYL9;TLN1;AKT2;ARHGAP5;ITGA1;ROCK1;COL1A1;PGF;RASGRF1;CAPN2;PTK2;PDGFRB;MAPK1;ERBB2;FN…
prerank	KEGG_WNT_SIGNALING_PATHWAY	0.3749277155573836	1.4547212674485668	0.003	0.11497894031802053	0.924	69/118	0.3748	DVL3;SMAD3;PLCB1;CTBP1;FZD1;CSNK1E;PPP3CC;TCF7L2;TCF7;CSNK2A1;FZD7;NFATC1;PRKX;WNT10A;RHOA;CUL1;PRKCB;TBL1XR1;RAC1;WNT5B;CCND3;MYC;CTNNBIP1;CHP1;PPP2CA;GSK3B;PPP3R1;JUN;VANGL1;TCF7L1;APC;RUVBL1;NFATC2;PPP2R5D;CTNNB1;WNT1;AXIN1;PPP2R5E;ROCK2;NKD1;PRKACB;ROCK1;SENP2;MAP3K7;PPP2CB;SFRP5;PPP3CB;CACYBP;FBXW11;NLK;PPP3CA;PPP2R5A;WNT6;DAAM2;SIAH1;MAPK9;PORCN;WNT9A;VANGL2;SFRP4;PRICKLE1;PPARD;CSNK1A1L;WN…
prerank	KEGG_VIBRIO_CHOLERAE_INFECTION	0.4068875838146863	1.4400914253819275	0.017293997965412006	0.12565739053151545	0.941	28/44	0.3977	ACTB;TJP2;ARF1;ACTG1;PRKX;PRKCB;ATP6AP1;PDIA4;KDELR2;KDELR3;ATP6V1D;SEC61A1;SEC61A2;PRKACB;ATP6V1B2;ATP6V1A;SEC61B;GNAS;ATP6V1C2;TCIRG1;ATP6V1H;ATP6V1G1;ATP6V0D1;PLCG2;ATP6V1E1;PLCG1;ATP6V1G3;SLC12A2
prerank	KEGG_N_GLYCAN_BIOSYNTHESIS	0.4199552749083983	1.4385859450615377	0.0273834	0.12305126107912169	0.942	26/38	0.3888	ALG8;FUT8;ALG12;MAN2A1;ALG2;ALG10;B4GALT2;B4GALT1;STT3A;ALG5;MAN1A1;MGAT4A;MGAT1;MGAT2;DDOST;DPM2;RPN2;MGAT3;ALG3;DOLPP1;DAD1;RFT1;MAN1B1;DPAGT1;B4GALT3;MOGS
prerank	KEGG_ARRHYTHMOGENIC_RIGHT_VENTRICULAR_CARDIOMYOPATHY_ARVC	0.38774359800158836	1.4354328346420944	0.012108980827447022	0.12132991092629922	0.943	29/60	0.2632	ACTN1;ACTB;ITGA3;DES;LMNA;ACTG1;ITGB1;ITGB6;TCF7L2;TCF7;CACNA1D;ACTN4;CDH2;JUP;CACNG5;DAG1;ITGA9;DSP;TCF7L1;PKP2;CTNNA1;CTNNB1;CACNG3;ATP2A2;DSG2;ITGA1;SGCB;CACNA1C;ITGAV
prerank	KEGG_AMINO_SUGAR_AND_NUCLEOTIDE_SUGAR_METABOLISM	0.4075143315433456	1.4172337291388455	0.029501525940996948	0.13924208145837147	0.97	23/37	0.3792	NANS;UAP1;GFPT1;PMM2;UXS1;UGP2;GNPNAT1;PGM3;GPI;GNPDA2;GALE;GNE;PGM1;UGDH;GALK1;GMPPA;GFPT2;CMAS;FPGT;MPI;HK2;CYB5R3;GCK
prerank	KEGG_PANCREATIC_CANCER	0.38957577938773813	1.4155070591867893	0.024072216649949848	0.13688793286662845	0.972	35/57	0.3709	SMAD3;RB1;VEGFC;ARHGEF6;E2F3;CDC42;TGFBR2;RAD51;BCL2L1;RAC1;MAP2K1;JAK1;PLD1;RAF1;BRCA2;TGFBR1;E2F1;VEGFA;TGFB3;RALBP1;AKT2;PGF;TGFB2;TGFA;MAPK1;ERBB2;IKBKB;AKT1;TGFB1;MAPK9;CDK6;BRAF;CHUK;PIK3CD;CDKN2A
prerank	KEGG_BASE_EXCISION_REPAIR	0.443471	1.4147121696004608	0.0497881	0.13319658493964395	0.974	15/23	0.3981	TDG;POLE;FEN1;UNG;PCNA;LIG1;LIG3;PARP1;HMGB1;POLE2;MUTYH;NEIL3;PARP4;MBD4;PARP3
prerank	KEGG_REGULATION_OF_ACTIN_CYTOSKELETON	0.35440416341022024	1.4010108259191734	0	0.146251	0.986	95/169	0.3742	ACTN1;RRAS2;PAK1;ACTB;MYL12A;EZR;VCL;ITGA3;PXN;ACTG1;MSN;VAV2;ARPC2;TIAM2;ITGB1;ARPC5;ITGB6;MYH9;ARHGEF4;PDGFA;ARHGEF6;TMSB4X;ARPC1A;ENAH;CYFIP1;ACTN4;ITGA9;RHOA;CDC42;CFL2;PPP1CC;GNG12;RAC1;FGD3;IQGAP1;MAP2K1;NCKAP1;MYH10;PIP5K1C;ARPC1B;APC;RAF1;PPP1CA;ITGB2;PDGFD;IQGAP2;MYLK;PIP4K2A;PDGFB;PPP1R12A;BCAR1;MAP2K2;PAK4;WASL;ARHGEF7;CRKL;WASF1;CHRM2;F2R;ROCK2;ARPC5L;DIAPH3;VAV3;MYL9;WASF2;ITGA1;ROCK…
prerank	KEGG_RIG_I_LIKE_RECEPTOR_SIGNALING_PATHWAY	0.3999490868068848	1.3996434986631576	0.0316973	0.1430232960656392	0.986	30/42	0.5379	TRAF3;RIPK1;MAPK14;CASP8;SIKE1;MAPK11;DDX3X;MAPK13;CASP10;TANK;MAP3K7;IKBKB;TRAF6;PIN1;MAPK9;FADD;IFIH1;IKBKE;CHUK;TBK1;ATG12;ATG5;AZI2;RELA;MAPK12;TRADD;MAPK8;MAP3K1;NFKBIA;IRF7
prerank	KEGG_VEGF_SIGNALING_PATHWAY	0.3902736004117501	1.3990388474242272	0.020060180541624874	0.13959479774528108	0.986	28/54	0.2828	MAPKAPK2;PTGS2;PXN;PPP3CC;HSPB1;NFATC1;PRKCB;MAPK14;CDC42;PLA2G4A;RAC1;MAP2K1;SRC;CHP1;PPP3R1;RAF1;NFATC2;MAPK11;VEGFA;MAP2K2;MAPK13;AKT2;PTK2;PPP3CB;MAPK1;SPHK1;PPP3CA;AKT1
prerank	KEGG_PROSTATE_CANCER	0.3718324217980946	1.3973513570514062	0.013052208835341365	0.1376314051797195	0.987	42/73	0.3748	RB1;TCF7L2;TCF7;PDGFA;FOXO1;CDKN1A;CDK2;HSP90B1;E2F3;CREB3;MAP2K1;CREB3L2;CCNE1;GSK3B;TCF7L1;RAF1;PDGFD;E2F1;PDGFB;MAP2K2;CTNNB1;HSP90AA1;CCNE2;MDM2;CREB3L1;AKT2;AR;TGFA;PDGFRB;MAPK1;ERBB2;IKBKB;PTEN;SOS1;AKT1;CREB1;PDGFC;BRAF;CHUK;PIK3CD;SOS2;EP300
prerank	KEGG_P53_SIGNALING_PATHWAY	0.3876092383929037	1.390452846552142	0.0251256	0.14287738370482955	0.989	33/56	0.3709	THBS1;SHISA5;TNFRSF10B;CDKN1A;CDK2;FAS;MDM4;CASP8;CCND3;CCNE1;IGFBP3;EI24;CCNB2;CCNE2;MDM2;CYCS;GADD45B;PPM1D;GTSE1;RCHY1;CDK1;ATR;ZMAT3;PTEN;SIAH1;SFN;BID;COP1;CCND2;CDK6;TP73;APAF1;CDKN2A
prerank	KEGG_UBIQUITIN_MEDIATED_PROTEOLYSIS	0.35958130315180165	1.3856152670161346	0.01	0.1452638614282944	0.99	85/110	0.5346	SMURF2;FBXW7;RHOBTB2;UBE2Q1;UBE2I;CUL2;CDC16;WWP2;UBA2;SMURF1;PRPF19;UBOX5;SKP2;CUL1;UBE2N;CDC27;ANAPC7;BRCA1;UBE2A;PIAS4;PPIL2;UBE2S;MDM2;UBE2M;UBE2G1;ANAPC10;FANCL;RCHY1;NEDD4;SAE1;UBE2H;UBE2R2;UBE4B;UBE2Z;CDC23;UBE3C;UBA6;CUL5;UBE2J1;UBE3A;FBXW11;XIAP;UBE2C;TRAF6;FZR1;PRKN;CUL4B;SIAH1;UBE2QL1;CBL;FBXO4;ANAPC1;UBE2K;WWP1;COP1;PIAS2;UBE2J2;HERC3;UBE2D3;ANAPC5;FBXO2;DDB1;UBE2E1;CDC20;SOCS1;BIRC6;…
prerank	KEGG_ENDOMETRIAL_CANCER	0.3862120580527414	1.3703899755880362	0.0506586	0.16147844920393914	0.997	29/41	0.5033	TCF7L2;ILK;TCF7;MYC;MAP2K1;GSK3B;TCF7L1;APC;RAF1;CTNNA1;MAP2K2;CTNNB1;AXIN1;AKT2;MAPK1;ERBB2;PTEN;SOS1;AKT1;BRAF;PIK3CD;SOS2;MLH1;GRB2;AKT3;KRAS;PDPK1;PIK3CA;PIK3R5
prerank	KEGG_DRUG_METABOLISM_CYTOCHROME_P450	-0.26977	-1.36777	0.024390243902439025	0.18687952777032465	0.1786833855799373	2025-08-23	0.1032	GSTO1;CYP2D6;GSTZ1;UGT1A1;ADH1C;GSTA2;MAOA;CYP2C18
prerank	KEGG_ACUTE_MYELOID_LEUKEMIA	0.3839845990559341	1.3614622705001356	0.0487805	0.17111372940088204	0.999	32/44	0.5206	RUNX1;ZBTB16;TCF7L2;TCF7;JUP;MYC;MAP2K1;PIM1;TCF7L1;RAF1;MAP2K2;AKT2;RPS6KB1;MAPK1;IKBKB;SOS1;AKT1;RARA;PPARD;BRAF;CHUK;PIK3CD;SOS2;GRB2;KIT;AKT3;KRAS;STAT3;RELA;PIK3CA;PIK3R5;SPI1
prerank	KEGG_ENDOCYTOSIS	0.34280053704168084	1.3493611393616558	0.004	0.185331	0.999	75/143	0.3446	RET;CHMP4B;SMURF2;MET;PRKCI;ARF6;SH3GL1;VPS37A;FLT1;SMAP2;EHD3;RAB5C;ASAP1;EHD4;SMAP1;USP8;PARD6G;HSPA8;PARD3;CXCR4;SMURF1;VPS37C;CDC42;ARAP2;MVB12B;SRC;PIP5K1C;PLD1;CLTA;DNM2;RNF41;DAB2;TFRC;RBSN;RAB11A;EEA1;IQSEC3;GRK4;CHMP1B;AP2B1;MDM2;GRK6;RAB5B;RAB11FIP2;CHMP4C;EHD2;GIT2;F2R;CHMP5;RAB31;RAB22A;NEDD4;AP2A2;PIP4K2B;VPS4B;GRK2;STAM2;VPS36;ARFGAP3;LDLRAP1;TRAF6;AP2M1;ASAP3;RAB11FIP3;PIP5K1A;SH3G…
prerank	KEGG_EPITHELIAL_CELL_SIGNALING_IN_HELICOBACTER_PYLORI_INFECTION	0.3716540692305141	1.3486573065361855	0.029116465863453816	0.181585	0.999	33/57	0.3634	PAK1;MET;ADAM10;MAPK14;CDC42;MAP3K14;RAC1;SRC;ATP6AP1;ADAM17;JAM3;JUN;MAPK11;MAP2K4;ATP6V1D;PTPRZ1;HBEGF;MAPK13;NOD1;ATP6V1B2;ATP6V1A;ATP6V1C2;IKBKB;TCIRG1;PTPN11;ATP6V1H;ATP6V1G1;ATP6V0D1;MAPK9;PLCG2;ATP6V1E1;CHUK;PLCG1
prerank	KEGG_TOLL_LIKE_RECEPTOR_SIGNALING_PATHWAY	0.36545194397591596	1.344497369097135	0.0301508	0.18367020918153126	0.999	49/65	0.5379	MAP2K3;TRAF3;RIPK1;MAPK14;CASP8;RAC1;MAP2K1;IFNAR1;JUN;MYD88;MAPK11;CTSK;MAP2K4;MAP2K2;MAPK13;AKT2;TAB2;MAP3K7;IRAK4;MAPK1;IKBKB;TRAF6;AKT1;CD40;MAPK9;FADD;TOLLIP;TLR5;MAP2K7;IKBKE;CHUK;TICAM1;PIK3CD;TBK1;TLR7;AKT3;STAT1;TIRAP;IL6;IRF5;TLR4;RELA;PIK3CA;MAPK12;PIK3R5;CD80;MAPK8;NFKBIA;IRF7
prerank	KEGG_MAPK_SIGNALING_PATHWAY	0.3360236926983787	1.3345081736814515	0.003	0.19495003117397222	0.999	102/202	0.3411	RASGRP1;MAP4K4;RRAS2;PAK1;RPS6KA3;MAP2K3;MAPKAPK2;SRF;DUSP5;BDNF;IL1R1;FLNB;PPP3CC;DUSP4;DUSP8;HSPB1;PDGFA;CACNA1D;HSPA8;PTPN5;PRKX;CACNG5;FAS;DUSP10;PRKCB;MAPK14;CDC42;PLA2G4A;TGFBR2;MAP3K14;GNG12;TNFRSF1A;RAC1;MYC;MAP2K1;CHP1;TAOK3;PPP3R1;JUN;RAF1;NFATC2;MAPK11;MECOM;MAP2K5;PPM1A;TGFBR1;MAP2K4;RASGRP3;PDGFB;MAP2K2;MAP3K3;CACNG3;RPS6KA5;RASA2;TGFB3;CRKL;RAP1B;MAPK13;MAP4K3;NGF;GADD45B;MAPKAPK5;A…
prerank	KEGG_PROGESTERONE_MEDIATED_OOCYTE_MATURATION	0.35859099946319173	1.333349575157207	0.028	0.19224055335995613	0.999	51/70	0.5312	RPS6KA3;CDC16;CDK2;PRKX;MAPK14;GNAI3;CCNA2;MAP2K1;PDE3A;CDC27;ANAPC7;RAF1;MAD2L1;MAPK11;BUB1;CCNB2;HSP90AA1;MAPK13;ANAPC10;GNAI1;AKT2;PRKACB;PLK1;CDK1;MAPK1;CDC23;RPS6KA2;FZR1;AKT1;MAPK9;ADCY2;SPDYA;ANAPC1;BRAF;PIK3CD;CDC25B;ANAPC5;CDC25A;ANAPC4;PGR;AKT3;KRAS;GNAI2;ADCY6;ADCY7;PIK3CA;MAPK12;PIK3R5;RPS6KA6;MAPK8;MAD2L2
prerank	KEGG_STEROID_HORMONE_BIOSYNTHESIS	-0.262654	-1.3258	0.0645161	0.20134156157767638	0.23406478578892373	2025-06-22	0.0823	CYP1A1;COMT;CYP1B1;UGT1A1;HSD17B3;CYP19A1
prerank	KEGG_B_CELL_RECEPTOR_SIGNALING_PATHWAY	0.3647087170980904	1.3242463945938048	0.0403226	0.20436219959801008	0.999	42/59	0.5088	VAV2;PPP3CC;NFATC1;PRKCB;BCL10;RAC1;MAP2K1;CHP1;GSK3B;PPP3R1;JUN;RAF1;NFATC2;RASGRP3;MAP2K2;VAV3;AKT2;PTPN6;PPP3CB;MAPK1;IKBKB;PPP3CA;CD81;SOS1;AKT1;INPP5D;PLCG2;CHUK;PIK3CD;SOS2;DAPP1;BLNK;NFATC3;GRB2;AKT3;KRAS;SYK;MALT1;RELA;PIK3CA;PIK3R5;BTK
prerank	KEGG_ANTIGEN_PROCESSING_AND_PRESENTATION	0.4079769913893463	1.3219608255942448	0.085567	0.20374294164328494	0.999	17/26	0.4966	PSME3;HSPA5;HSPA8;PDIA3;RFXAP;NFYA;HSP90AA1;CALR;CTSS;CANX;CREB1;HSPA4;NFYC;RFXANK;NFYB;IFI30;LGMN
prerank	KEGG_NATURAL_KILLER_CELL_MEDIATED_CYTOTOXICITY	0.36131	1.318351372484158	0.0461384	0.20613483292680296	0.999	38/63	0.4149	PAK1;SHC1;VAV2;PPP3CC;FYN;TNFRSF10B;NFATC1;IFNGR2;TNFSF10;FAS;PRKCB;RAC1;MAP2K1;IFNAR1;CHP1;PPP3R1;RAF1;ITGB2;NFATC2;MAP2K2;VAV3;PTPN6;PPP3CB;MAPK1;PPP3CA;SOS1;PTPN11;PTK2B;BID;PLCG2;BRAF;PLCG1;PIK3CD;SOS2;IFNGR1;CD48;NFATC3;GRB2
prerank	KEGG_NEUROTROPHIN_SIGNALING_PATHWAY	0.34461372752187097	1.3177357216437173	0.023046092184368736	0.20286164478185367	0.999	75/99	0.5564	RPS6KA3;MAPKAPK2;SHC1;YWHAQ;BDNF;YWHAB;YWHAZ;RHOA;MAPK14;CDC42;RAC1;MAP2K1;PRKCD;ABL1;GSK3B;JUN;RAF1;IRS1;MAPK11;MAP2K5;YWHAE;MAP2K2;MAP3K3;GAB1;RPS6KA5;CRKL;RAP1B;MAPK13;NGF;YWHAG;ARHGDIA;IRAK2;AKT2;NTRK2;IRAK4;CALML3;MAPK1;RPS6KA2;IKBKB;PRDM4;TRAF6;CALM1;SOS1;AKT1;PTPN11;CRK;MAPK9;MAP2K7;PLCG2;BRAF;TP73;PLCG1;PIK3CD;SOS2;NGFR;FRS2;GRB2;CALM2;AKT3;KRAS;CAMK2G;PDPK1;SH2B3;ATF4;RELA;PIK3CA;MAPK12;…
prerank	KEGG_ECM_RECEPTOR_INTERACTION	0.36038233489683935	1.3168101865858879	0.042	0.20003611917933792	0.999	39/64	0.4191	SDC1;THBS1;LAMC1;CD44;ITGA3;LAMA3;ITGB1;ITGB6;COL4A1;SDC4;DAG1;ITGA9;COL4A2;CD36;LAMB3;COL5A2;AGRN;GP1BB;GP5;ITGA1;COL1A1;HMMR;FN1;ITGAV;THBS2;SV2A;SDC3;COL5A1;ITGB3;COL6A3;COL2A1;RELN;ITGA8;ITGA11;THBS4;COL6A2;COL3A1;COL1A2;COL6A1
prerank	KEGG_PARKINSONS_DISEASE	-0.16641	-1.31352	0	0.18531437259636885	0.25182863113897597	18/85	0.0801	UBE2G2;VDAC3;SNCAIP;NDUFV3;ATP5PF;NDUFB10;COX7B;NDUFA1;NDUFA6;NDUFB7;NDUFA5;NDUFS5;COX7A2;NDUFA2;NDUFB1;NDUFA10;NDUFB2;ATP5PB
prerank	KEGG_LEUKOCYTE_TRANSENDOTHELIAL_MIGRATION	0.3461677973986536	1.3008695296713022	0.042	0.2239498647346208	0.999	34/85	0.2139	ACTN1;ACTB;MYL12A;EZR;VCL;CTNND1;PXN;ACTG1;MSN;VAV2;ITGB1;ACTN4;CXCR4;RHOA;PRKCB;MAPK14;CDC42;GNAI3;RAC1;JAM3;ITGB2;MAPK11;CTNNA1;BCAR1;CTNNB1;RAP1B;MAPK13;ROCK2;GNAI1;THY1;VAV3;MYL9;ARHGAP5;ROCK1
prerank	KEGG_NOD_LIKE_RECEPTOR_SIGNALING_PATHWAY	0.37860189721629195	1.2964293793943855	0.0932118	0.22738982308579084	0.999	25/34	0.5543	SUGT1;HSP90B1;MAPK14;CASP8;MAPK11;HSP90AA1;MAPK13;NOD1;TAB2;MAP3K7;MAPK1;XIAP;IKBKB;TRAF6;MAPK9;CHUK;BIRC2;IL6;PSTPIP1;RELA;MAPK12;CARD9;MAPK8;NFKBIA;ERBIN
prerank	KEGG_BASAL_CELL_CARCINOMA	0.3602751605085723	1.2953083069785747	0.0859454	0.22492705131745822	0.999	16/47	0.1671	DVL3;FZD1;TCF7L2;TCF7;FZD7;WNT10A;WNT5B;SMO;GSK3B;TCF7L1;APC;BMP2;GLI2;CTNNB1;WNT1;AXIN1
prerank	KEGG_HEDGEHOG_SIGNALING_PATHWAY	0.3634860415539779	1.2948981812558202	0.0759878	0.22128395198729384	0.999	25/47	0.3769	BMP7;RAB23;CSNK1E;PRKX;WNT10A;WNT5B;SMO;GSK3B;CSNK1D;BMP2;GLI2;WNT1;GAS1;PRKACB;BMP4;ZIC2;FBXW11;CSNK1G1;WNT6;GLI3;WNT9A;CSNK1A1L;WNT4;BMP6;LRP2
prerank	KEGG_GLIOMA	0.3602199109487937	1.2913950801349139	0.0813835	0.2234518411819766	0.999	41/48	0.5744	RB1;SHC1;PDGFA;CDKN1A;E2F3;PRKCB;MAP2K1;RAF1;E2F1;PDGFB;MAP2K2;MDM2;AKT2;TGFA;CALML3;PDGFRB;MAPK1;PTEN;CALM1;SOS1;AKT1;PLCG2;CDK6;BRAF;PLCG1;PIK3CD;CDKN2A;SOS2;GRB2;CALM2;AKT3;KRAS;CAMK2G;PIK3CA;PIK3R5;CAMK2A;CAMK2B;SHC3;EGF;EGFR;IGF1R
prerank	KEGG_VASOPRESSIN_REGULATED_WATER_REABSORPTION	0.37254845627215466	1.2867	0.10520939734422881	0.2282371956107892	1	23/37	0.4466	DYNC1LI2;RAB5C;PRKX;CREB3;CREB3L2;DYNLL2;NSF;RAB11A;CREB3L1;RAB5B;ARHGDIA;PRKACB;GNAS;DYNC1I2;DCTN4;CREB1;RAB11B;DCTN2;DYNC1LI1;DYNC2H1;DYNLL1;DYNC2LI1;DCTN5
prerank	KEGG_SMALL_CELL_LUNG_CANCER	0.3473513434611815	1.285294222924669	0.0491474	0.2268210301738346	1	37/71	0.3639	LAMC1;ITGA3;RB1;PTGS2;TRAF3;LAMA3;ITGB1;CDK2;COL4A1;E2F3;COL4A2;SKP2;BCL2L1;MYC;CCNE1;PIAS4;E2F1;LAMB3;CCNE2;TRAF5;CYCS;AKT2;PTK2;FN1;XIAP;ITGAV;IKBKB;TRAF6;RXRA;PTEN;AKT1;MAX;PIAS2;CDK6;CHUK;PIK3CD;APAF1
prerank	KEGG_NUCLEOTIDE_EXCISION_REPAIR	0.37585251728359687	1.2803280231689653	0.0928571	0.2319923158381873	1	20/35	0.3378	ERCC3;XPC;POLE;RFC1;PCNA;GTF2H1;RPA1;LIG1;RPA4;MNAT1;CETN2;RFC4;POLE2;RFC3;RAD23B;CUL4B;ERCC4;ERCC6;GTF2H3;RPA3
prerank	KEGG_GLYCOLYSIS_GLUCONEOGENESIS	0.3679326475681414	1.276858431970235	0.1033434650455927	0.23426255126652423	1	16/40	0.201	AKR1A1;GPI;DLAT;PFKP;BPGM;DLD;PKM;PDHB;ALDH7A1;PGM1;LDHA;PDHA1;ADH5;ALDH1A3;ACSS1;PGAM1
prerank	KEGG_ERBB_SIGNALING_PATHWAY	0.34210669023070156	1.2650011554330995	0.0630631	0.2527644857766643	1	56/69	0.5612	PAK1;SHC1;CDKN1A;PRKCB;MYC;MAP2K1;SRC;ABL1;NCK2;GSK3B;JUN;RAF1;MAP2K4;MAP2K2;PAK4;HBEGF;GAB1;CRKL;AKT2;TGFA;RPS6KB1;PTK2;MAPK1;ERBB2;PAK2;SOS1;AKT1;CRK;MAPK9;CBL;PAK3;MAP2K7;PLCG2;BRAF;PLCG1;PIK3CD;SOS2;GRB2;AKT3;KRAS;CBLB;ABL2;AREG;CAMK2G;NRG1;PIK3CA;PIK3R5;NRG2;BTC;MAPK8;CAMK2A;CAMK2B;SHC3;ERBB3;EGF;EGFR
prerank	KEGG_AXON_GUIDANCE	0.3309069826632089	1.261917021401504	0.042042042042042045	0.2543682766722406	1	45/98	0.2482	PAK1;EPHA4;MET;RGS3;SRGAP1;SEMA3D;PPP3CC;ITGB1;FYN;ROBO2;NFATC1;CXCR4;RHOA;NTN4;EPHA2;CDC42;CFL2;PLXNB2;GNAI3;EPHA3;RAC1;PLXNA2;ABL1;NCK2;CHP1;GSK3B;EPHB2;PPP3R1;EFNB1;EPHB1;NRP1;NFATC2;SEMA4D;UNC5B;PLXNA1;PAK4;ROBO1;ROCK2;GNAI1;EPHB3;ROCK1;DPYSL2;PTK2;PPP3CB;MAPK1
prerank	KEGG_INOSITOL_PHOSPHATE_METABOLISM	0.35290579924972965	1.258094800222202	0.0994924	0.2578329780451205	1	27/48	0.3726	PLCB1;ITPKA;IPPK;SYNJ2;PIP5K1C;INPP5E;INPP5A;PIP4K2A;ITPKB;INPP4B;PIK3C2A;IMPA2;ITPK1;IPMK;INPP5B;PIP4K2B;SYNJ1;PTEN;PIP5K1A;MINPP1;PLCD1;PLCE1;PLCG2;PLCG1;PIK3CD;IMPA1;INPP4A
prerank	KEGG_LONG_TERM_POTENTIATION	0.34592359925289895	1.2439286401299663	0.12032355915065723	0.2822337347029077	1	25/52	0.2818	RPS6KA3;PLCB1;PPP3CC;PRKX;GRIA2;PRKCB;PPP1CC;MAP2K1;CHP1;ITPR1;PPP3R1;RAF1;PPP1CA;PPP1R12A;MAP2K2;GNAQ;RAP1B;PRKACB;CALML3;PPP3CB;MAPK1;RPS6KA2;CACNA1C;PPP3CA;CALM1
prerank	KEGG_PHOSPHATIDYLINOSITOL_SIGNALING_SYSTEM	0.3329947666171919	1.227754283222677	0.0946626	0.3130469684715557	1	39/63	0.427	PLCB1;ITPKA;IPPK;SYNJ2;PRKCB;PIP5K1C;INPP5E;ITPR1;INPP5A;PIP4K2A;ITPKB;INPP4B;PIK3C2A;DGKZ;IMPA2;ITPK1;DGKG;CALML3;INPP5B;PIP4K2B;SYNJ1;PTEN;CALM1;PIP5K1A;PLCD1;INPP5D;PLCE1;PLCG2;CDS2;PLCG1;PIK3CD;IMPA1;INPP4A;PIK3C3;DGKI;DGKA;PI4KB;DGKE;CALM2
prerank	KEGG_PATHWAYS_IN_CANCER	0.301851	1.224111616016918	0.015	0.31674933212869627	1	163/272	0.4717	RET;DVL3;LAMC1;MET;SMAD3;ETS1;RUNX1;ITGA3;RB1;CTBP1;FZD1;PTGS2;TPM3;TRAF3;LAMA3;CUL2;ITGB1;ZBTB16;TCF7L2;VEGFC;TCF7;EPAS1;PDGFA;FOXO1;FZD7;CDKN1A;CDK2;COL4A1;EGLN1;HSP90B1;WNT10A;JUP;RHOA;FAS;E2F3;COL4A2;SKP2;PRKCB;CDC42;TGFBR2;RAD51;CASP8;BCL2L1;RAC1;WNT5B;MYC;MAP2K1;JAK1;ABL1;CCNE1;PLD1;SMO;TFG;GSK3B;JUN;TCF7L1;APC;RAF1;BRCA2;BMP2;MECOM;PIAS4;TGFBR1;CTNNA1;E2F1;PDGFB;VEGFA;MAP2K2;MSH2;GLI2;CTNN…
prerank	KEGG_TIGHT_JUNCTION	0.3219317347513649	1.2229853633792684	0.0863454	0.3143389988922736	1	30/90	0.1603	ACTN1;RRAS2;ACTB;CTTN;TJP2;MYL12A;PRKCI;ACTG1;MYH9;CSNK2A1;PARD6G;ACTN4;PARD3;RHOA;AMOTL1;PRKCB;CDC42;MAGI1;GNAI3;SRC;PRKCD;MYH10;PPP2CA;JAM3;CASK;PPP2R2A;CTNNA1;PATJ;CTNNB1;PPP2R2D
prerank	KEGG_VIRAL_MYOCARDITIS	0.3584700810686815	1.2162582564292992	0.18014329580348004	0.32634085177025673	1	13/35	0.1731	ACTB;ACTG1;FYN;MYH9;DAG1;CASP8;RAC1;ABL1;MYH10;EIF4G1;ITGB2;EIF4G2;CYCS
prerank	KEGG_PYRIMIDINE_METABOLISM	0.3309826760007858	1.2155674604330597	0.10531594784353059	0.32303758638987556	1	47/74	0.4883	POLR2B;DHODH;UMPS;POLR2E;POLE;UCK2;DCK;CTPS1;ENTPD4;NT5C2;POLR1B;DUT;PRIM2;TK1;CMPK1;NT5C1A;RRM1;POLE2;ENTPD5;UPP2;UCK1;CANT1;TXNRD1;POLR3B;PNPT1;POLA1;POLR2H;DCTD;UPRT;NT5C3A;POLR2I;ENTPD1;ENTPD6;POLR3A;DPYD;UPP1;DTYMK;POLR1C;ITPA;ENTPD8;POLR1D;POLR1E;POLR2F;CMPK2;POLR3F;POLE3;NUDT2
prerank	KEGG_GNRH_SIGNALING_PATHWAY	0.3251355921473778	1.21297	0.12324649298597194	0.323945	1	54/70	0.5612	MAP2K3;PLCB1;CACNA1D;PRKX;PRKCB;MAPK14;CDC42;PLA2G4A;MAP2K1;SRC;PRKCD;PLD1;ITPR1;JUN;RAF1;MAPK11;MAP2K4;MAP2K2;HBEGF;MAP3K3;GNAQ;MAPK13;PRKACB;CALML3;GNAS;MAPK1;CACNA1C;CALM1;SOS1;MAPK9;PTK2B;ADCY2;MAP2K7;GNA11;SOS2;PLA2G12A;MAP3K4;GRB2;CALM2;KRAS;MMP2;FSHB;ADCY6;ADCY7;CAMK2G;ATF4;MAPK12;MAPK8;MAP3K1;CAMK2A;ITPR2;CAMK2B;ADCY9;EGFR
prerank	KEGG_GALACTOSE_METABOLISM	0.38753139899693534	1.2129149588799453	0.1893305439330544	0.3192356460594452	1	2025-12-22	0.3792	UGP2;PFKP;GALE;B4GALT2;B4GALT1;LCT;PGM1;GALK1;GANC;GLB1;HK2;GCK
prerank	KEGG_T_CELL_RECEPTOR_SIGNALING_PATHWAY	0.32155142163708467	1.209787807360468	0.103	0.32170080616309543	1	56/87	0.5033	RASGRP1;PAK1;DLG1;VAV2;PPP3CC;FYN;NFATC1;RHOA;MAPK14;CDC42;BCL10;MAP3K14;MAP2K1;NCK2;CHP1;GSK3B;PPP3R1;JUN;RAF1;NFATC2;MAPK11;MAP2K2;PAK4;MAPK13;VAV3;AKT2;MAP3K7;PTPN6;PPP3CB;MAPK1;IKBKB;PPP3CA;PAK2;PTPRC;SOS1;AKT1;MAPK9;CBL;PAK3;MAP2K7;CHUK;PLCG1;PIK3CD;SOS2;IL10;NFATC3;GRB2;AKT3;KRAS;CBLB;MALT1;PDPK1;RELA;PIK3CA;MAPK12;PIK3R5
prerank	KEGG_LYSINE_DEGRADATION	0.35664559650215494	1.2090536212484588	0.18311291963377416	0.31893273690302143	1	18/34	0.3778	PLOD2;TMLHE;ALDH7A1;DOT1L;SUV39H2;HADHA;EHMT1;SETD2;PLOD1;ALDH9A1;AASDH;SUV39H1;OGDHL;KMT5B;SETDB1;NSD3;ACAT2;AASS
prerank	KEGG_CYTOSOLIC_DNA_SENSING_PATHWAY	0.38227739282466144	1.2021852906789545	0.19767441860465115	0.3309604718921685	1	15/22	0.5379	RIPK1;POLR3B;IKBKB;IKBKE;CHUK;POLR3A;TBK1;POLR1C;POLR1D;IL6;POLR3F;RELA;POLR3K;NFKBIA;IRF7
prerank	KEGG_NON_SMALL_CELL_LUNG_CANCER	0.34015971232558007	1.1975772713047426	0.1661600810536981	0.3368305786868576	1	29/42	0.5033	RB1;E2F3;PRKCB;MAP2K1;RAF1;E2F1;MAP2K2;AKT2;TGFA;MAPK1;ERBB2;RXRA;SOS1;AKT1;RASSF5;PLCG2;CDK6;BRAF;PLCG1;PIK3CD;CDKN2A;SOS2;STK4;GRB2;AKT3;KRAS;PDPK1;PIK3CA;PIK3R5
prerank	KEGG_CHEMOKINE_SIGNALING_PATHWAY	0.30815087198200963	1.1941093908843479	0.094	0.3408640671679549	1	69/116	0.5033	PAK1;PLCB1;SHC1;PXN;VAV2;TIAM2;PARD3;PRKX;CXCR4;GNG2;RHOA;PRKCB;CDC42;GNB1;GNG12;GNAI3;RAC1;MAP2K1;PRKCD;GSK3B;RAF1;BCAR1;WASL;GRK4;CRKL;RAP1B;GRK6;ROCK2;GNAI1;VAV3;AKT2;PRKACB;ROCK1;DOCK2;PTK2;MAPK1;GRK2;IKBKB;SOS1;AKT1;CRK;GNG13;PTK2B;ADCY2;TIAM1;STAT2;BRAF;CHUK;JAK2;PIK3CD;SOS2;GNG5;GRB2;AKT3;GNB4;STAT1;GNB3;KRAS;GNAI2;CXCL14;CCR2;PREX1;ADCY6;ADCY7;STAT3;GNG4;RELA;PIK3CA;PIK3R5
prerank	KEGG_AMYOTROPHIC_LATERAL_SCLEROSIS_ALS	0.3414847737648917	1.1839784691718738	0.18209562563580875	0.36015902940609745	1	17/42	0.269	MAP2K3;PPP3CC;GRIA2;MAPK14;BCL2L1;TNFRSF1A;RAC1;CHP1;PPP3R1;DERL1;MAPK11;CYCS;MAPK13;NEFL;CAT;PPP3CB;PPP3CA
prerank	KEGG_RNA_POLYMERASE	0.3852484769646736	1.1657682402392437	0.2542372881355932	0.40157571932445857	1	14/18	0.5146	POLR2B;POLR2E;POLR1B;POLR3B;POLR2H;POLR2I;POLR3A;POLR1C;POLR1D;POLR1E;POLR2F;POLR3F;POLR3K;POLR2D
prerank	KEGG_GLYCOSAMINOGLYCAN_DEGRADATION	-0.26163	-1.15341	0.22727272727272727	0.41642071371075934	0.5235109717868338	17/17	0.7388	HYAL1;SPAM1;HYAL3;NAGLU;IDUA;HPSE2;HGSNAT;SGSH;HEXB;ARSB;GUSB;HYAL2;HS3ST3A1;HPSE;GNS;GLB1;GALNS
prerank	KEGG_O_GLYCAN_BIOSYNTHESIS	0.3562332053121745	1.1532102460086875	0.2618296529968454	0.4300820592050605	1	13/25	0.3891	GALNT18;GALNT7;GALNT2;B4GALT5;GALNT16;GALNT9;GALNT13;ST3GAL2;GALNT3;GALNT12;GCNT4;GALNT17;C1GALT1C1
prerank	KEGG_PRION_DISEASES	0.357473	1.1494894152679203	0.24740124740124741	0.43465965809193546	1	2025-10-26	0.2482	LAMC1;HSPA5;FYN;PRKX;EGR1;STIP1;MAP2K1;MAP2K2;PRKACB;MAPK1
prerank	KEGG_JAK_STAT_SIGNALING_PATHWAY	0.2981712673806991	1.1390327670692026	0.17917917917917917	0.4580720276462615	1	64/100	0.5683	SPRY1;IL22RA1;SPRED1;CLCF1;IFNGR2;SPRED2;BCL2L1;CCND3;MYC;JAK1;IFNAR1;PIM1;SOCS5;IL13RA1;PIAS4;GHR;IL11RA;IL13RA2;SOCS2;AKT2;PTPN6;SPRY3;STAM2;SOS1;AKT1;PTPN11;CBL;STAT2;PIAS2;CCND2;TYK2;JAK2;SOCS7;PIK3CD;IL11;LIFR;SOS2;EP300;IFNGR1;IL10;SOCS1;GRB2;CSF3R;AKT3;STAT1;IL6;PIAS1;CISH;IL15;CBLB;CSF2RA;IL10RA;STAT3;CREBBP;PIK3CA;PIK3R5;IL22RA2;SPRY4;LEPR;IL6ST;CSF3;IL5RA;STAM;IL20RA
prerank	KEGG_HISTIDINE_METABOLISM	0.36246080585279966	1.1370564926566715	0.28842105263157897	0.4577702954706072	1	2025-09-21	0.3851	LCMT1;ALDH7A1;ALDH1A3;LCMT2;UROC1;ALDH9A1;BUD23;HEMK1;AMDHD1
prerank	KEGG_GAP_JUNCTION	0.304044	1.1260799380494269	0.24397590361445784	0.4832267200350351	1	28/69	0.25	PLCB1;PDGFA;PRKX;TUBB6;PRKCB;GNAI3;MAP2K1;SRC;ITPR1;CSNK1D;RAF1;PDGFD;MAP2K5;PDGFB;GUCY1B1;MAP2K2;HTR2B;GNAQ;GNAI1;PRKACB;TUBA1B;TUBAL3;CDK1;TUBA3E;PDGFRB;GNAS;MAPK1;TUBB
prerank	KEGG_CITRATE_CYCLE_TCA_CYCLE	0.34760331898104924	1.1202155632091877	0.3125649013499481	0.49500390113374987	1	2025-11-25	0.271	CS;SDHA;IDH3A;SUCLG2;DLAT;DLD;MDH2;PDHB;PDHA1;SUCLA2;SDHC
prerank	KEGG_MELANOGENESIS	0.29340931432594786	1.112309853030769	0.2625250501002004	0.5116413372953035	1	48/82	0.4878	DVL3;PLCB1;FZD1;TCF7L2;TCF7;FZD7;PRKX;WNT10A;CREB3;PRKCB;GNAI3;WNT5B;MAP2K1;CREB3L2;GSK3B;TCF7L1;RAF1;GNAO1;MAP2K2;CTNNB1;WNT1;GNAQ;CREB3L1;GNAI1;PRKACB;EDN1;CALML3;GNAS;MAPK1;CALM1;WNT6;CREB1;WNT9A;ADCY2;WNT4;EP300;DCT;FZD2;CALM2;KIT;FZD3;WNT2B;KRAS;GNAI2;ADCY6;ADCY7;CAMK2G;CREBBP
prerank	KEGG_PURINE_METABOLISM	0.28557992167336543	1.0961698081802103	0.265	0.5528777569300988	1	82/115	0.5737	AMPD3;PPAT;POLR2B;PDE4B;PAICS;POLR2E;POLE;PAPSS2;DCK;PDE7B;ENTPD4;NT5C2;POLR1B;PRIM2;PDE3A;PDE5A;AK4;PKM;NT5C1A;RRM1;GUCY1B1;POLE2;DGUOK;ENTPD5;CANT1;ENTPD2;PDE9A;GMPS;POLR3B;PNPT1;IMPDH2;POLA1;POLR2H;GART;PDE10A;NT5C3A;ADCY2;APRT;PDE1C;POLR2I;PDE6D;AMPD2;GMPR;PDE4D;ENTPD1;ENTPD6;POLR3A;PAPSS1;PDE7A;NPR2;POLR1C;PDE1A;ITPA;PDE1B;ENPP3;ENTPD8;POLR1D;POLR1E;POLR2F;NUDT5;ADPRM;ADCY6;POLR3F;ADCY7;POLE…
prerank	KEGG_SNARE_INTERACTIONS_IN_VESICULAR_TRANSPORT	0.3249753853985719	1.0956236284161778	0.34183673469387754	0.5481635570897709	1	15/32	0.285	SNAP47;STX12;SNAP23;STX16;STX2;GOSR1;VTI1A;VAMP7;SEC22B;STX8;GOSR2;STX5;VAMP3;BET1;USE1
prerank	KEGG_AMINOACYL_TRNA_BIOSYNTHESIS	0.3589766112107564	1.0807845651486552	0.36774193548387096	0.5870002776892768	1	15/17	0.6106	FARSB;EARS2;MARS2;YARS2;SEPSECS;WARS2;FARSA;DARS2;LARS2;CARS2;IARS2;RARS2;MTFMT;PARS2;AARS2
prerank	KEGG_REGULATION_OF_AUTOPHAGY	0.35003307033786263	1.0640893983663935	0.3893048128342246	0.6322090769161413	1	2025-09-18	0.4223	ATG4B;ULK2;ATG4A;GABARAPL1;PIK3R4;PRKAA1;BECN1;PIK3C3;ATG12
prerank	KEGG_PYRUVATE_METABOLISM	0.3193769135985243	1.0549391240663357	0.4059917355371901	0.6535156359014982	1	20/28	0.5412	HAGHL;DLAT;DLD;PKM;MDH2;PDHB;ALDH7A1;LDHA;PDHA1;ACSS1;ALDH9A1;LDHB;ACAT2;ME1;ACAT1;ACYP1;ME3;ALDH3A2;ACSS2;HAGH
prerank	KEGG_TRYPTOPHAN_METABOLISM	-0.176691	-1.04502	0.5357142857142857	0.6348269385564798	0.7304075235109718	1932-04-01	0.0411	AANAT;CYP1A1;CYP1B1;KYNU
prerank	KEGG_DORSO_VENTRAL_AXIS_FORMATION	0.3496057939387052	1.040719374662781	0.4326086956521739	0.691083	1	15/17	0.5612	ETS1;ETV6;MAP2K1;SPIRE1;ETS2;MAPK1;SOS1;SOS2;GRB2;KRAS;SPIRE2;ETV7;NOTCH2;NOTCH1;EGFR
prerank	KEGG_GLYCOSYLPHOSPHATIDYLINOSITOL_GPI_ANCHOR_BIOSYNTHESIS	0.33577307308774457	1.0375245264722233	0.44220572640509015	0.6929820670327876	1	16/21	0.5962	PIGT;PIGS;PIGA;DPM2;PIGF;PIGO;PIGY;PIGU;PIGB;PIGW;PGAP1;PIGV;PIGK;PIGC;PIGN;PIGM
prerank	KEGG_FC_EPSILON_RI_SIGNALING_PATHWAY	0.2843346682568093	1.032197643173859	0.4427710843373494	0.7017385865897842	1	37/59	0.5088	MAP2K3;VAV2;FYN;PRKCB;MAPK14;PLA2G4A;RAC1;MAP2K1;PRKCD;RAF1;MAPK11;MAP2K4;MAP2K2;MAPK13;VAV3;AKT2;MAPK1;SOS1;AKT1;MAPK9;GAB2;INPP5D;MAP2K7;PLCG2;PLCG1;PIK3CD;SOS2;PLA2G12A;GRB2;AKT3;KRAS;SYK;PDPK1;PIK3CA;MAPK12;PIK3R5;BTK
prerank	KEGG_FATTY_ACID_METABOLISM	0.30750678737658954	1.0240451450670425	0.45781893004115226	0.719467	1	2025-10-29	0.2166	ACSL4;ACSL3;HADHB;ACAA2;ACSL1;ALDH7A1;ACSL5;ADH5;ACADSB;HADHA
prerank	KEGG_BIOSYNTHESIS_OF_UNSATURATED_FATTY_ACIDS	0.34912188985652326	1.023328379685199	0.4594594594594595	0.7139707510950558	1	2025-08-17	0.3382	ELOVL5;ACOT7;HSD17B12;HACD1;BAAT;HADHA;SCD5;FADS2
prerank	KEGG_NICOTINATE_AND_NICOTINAMIDE_METABOLISM	0.33418533620884056	1.0183581668881667	0.4692796610169492	0.7213254435181767	1	2025-11-19	0.5082	NT5C2;NT5C1A;NADK;NT5C3A;NMNAT1;NNT;NADSYN1;BST1;ENPP3;CD38;NMNAT2
prerank	KEGG_SELENOAMINO_ACID_METABOLISM	0.3353777825350229	1.0155854138336315	0.4578059071729958	0.7219768449009027	1	15/19	0.5685	PAPSS2;LCMT1;SEPHS1;MARS2;LCMT2;BUD23;HEMK1;PAPSS1;AHCYL1;GGT5;SCLY;CTH;MAT2B;AHCYL2;MAT1A
prerank	KEGG_ADIPOCYTOKINE_SIGNALING_PATHWAY	0.28161957857841186	1.0124649485379076	0.47527749747729564	0.7239317372085228	1	22/53	0.3604	STK11;ACSL4;ACSL3;PRKAB1;TNFRSF1A;CD36;IRS1;ACSL1;ACSL5;ADIPOR2;AKT2;CAMKK1;PRKAA1;IKBKB;RXRA;AKT1;PTPN11;MAPK9;ADIPOQ;NPY;CHUK;JAK2
prerank	KEGG_TASTE_TRANSDUCTION	-0.216805	-1.00924	0.4307692307692308	0.6786512834272426	0.7962382445141066	2025-04-19	0.032	CACNA1B;SCNN1B;ADCY8;SCNN1G
prerank	KEGG_PORPHYRIN_AND_CHLOROPHYLL_METABOLISM	0.33063526259916287	1.0075788728901385	0.47639484978540775	0.7314975747017619	1	15/19	0.5241	HMOX1;HCCS;PPOX;ALAS2;EARS2;CP;COX10;ALAD;COX15;HMOX2;UROD;FTH1;FECH;GUSB;MMAB
prerank	KEGG_NEUROACTIVE_LIGAND_RECEPTOR_INTERACTION	-0.0909165	-1	1	0.6393345854574725	0.8098223615464994	30/219	0.0827	LPAR3;S1PR1;HRH3;CALCR;DRD4;GABRE;ADRB1;CHRNB2;GABRR2;GABRR1;HTR7;GRIK1;ADRB2;GLRA2;GABRQ;GRIN3A;TACR1;DRD3;PTGER3;ADRA1B;CHRM4;EDNRB;CHRNG;NPBWR2;GRIN2B;NPFFR2;TRPV1;HTR1E;CHRNB4;GABRP
prerank	KEGG_NOTCH_SIGNALING_PATHWAY	0.2949534557006644	0.9980178356197085	0.49440488301119023	0.7525684227201828	1	24/36	0.5073	DVL3;CTBP1;MAML2;NCSTN;NUMB;LFNG;ADAM17;KAT2A;RBPJ;HES1;JAG2;HDAC1;DTX3L;SNW1;CIR1;RFNG;EP300;NCOR2;HDAC2;DLL4;JAG1;DTX2;CREBBP;NOTCH2
prerank	KEGG_SPHINGOLIPID_METABOLISM	0.29126508775868554	0.9919352958934725	0.5204081632653061	0.7625653933815318	1	1935-10-01	0.1474	SMPD4;ASAH1;GALC;SGMS1;SGMS2;UGT8;B4GALT6;DEGS1;PLPP2;ARSA
prerank	KEGG_MTOR_SIGNALING_PATHWAY	0.2812638646710004	0.989571	0.5167173252279635	0.7619466840645023	1	25/43	0.5033	RPS6KA3;STK11;STRADA;VEGFC;RPTOR;CAB39;VEGFA;ULK2;AKT2;PGF;RPS6KB1;PRKAA1;MAPK1;RPS6KA2;EIF4E;AKT1;BRAF;PIK3CD;TSC2;AKT3;RHEB;MLST8;PDPK1;PIK3CA;PIK3R5
prerank	KEGG_CYTOKINE_CYTOKINE_RECEPTOR_INTERACTION	0.2502051109759431	0.9845316723475613	0.545	0.7684095109903203	1	33/147	0.1538	MET;BMP7;IL22RA1;TNFRSF8;IL1R1;EDA2R;FLT1;VEGFC;PDGFA;TNFRSF10B;CXCR4;CLCF1;IFNGR2;FLT4;TNFSF10;FAS;TNFRSF21;ACVR1;TGFBR2;BMPR1A;TNFRSF1A;IFNAR1;TNFRSF11B;TNFRSF9;ACVR2A;IL13RA1;BMP2;TGFBR1;GHR;IL11RA;TNFRSF6B;PDGFB;VEGFA
prerank	KEGG_PROPANOATE_METABOLISM	0.31114194030580267	0.9832112581200433	0.5220588235294118	0.7647680007610997	1	15/23	0.5137	SUCLG2;ALDH7A1;LDHA;ACSS1;HADHA;PCCA;SUCLA2;ALDH9A1;LDHB;ACAT2;ACAT1;SUCLG1;ALDH3A2;ALDH6A1;ACSS2
prerank	KEGG_GLYOXYLATE_AND_DICARBOXYLATE_METABOLISM	0.33265657936061904	0.9787835830187698	0.5217864923747276	0.7701334512281531	1	2025-07-16	0.3423	PGP;CS;MDH2;MTHFD2L;MTHFD1;MTHFD1L;MTHFD2
prerank	KEGG_HYPERTROPHIC_CARDIOMYOPATHY_HCM	0.2618424709153959	0.9727998539823776	0.5576730190571715	0.7788036842594619	1	14/66	0.0726	ACTB;ITGA3;DES;TPM3;LMNA;ACTG1;ITGB1;ITGB6;CACNA1D;CACNG5;TPM1;DAG1;ITGA9;PRKAB1
prerank	KEGG_LYSOSOME	0.2506415052558978	0.9574993121452146	0.6212424849699398	0.8112817053239728	1	59/99	0.513	LAMP1;LIPA;CD164;ASAH1;GALC;ENTPD4;AP3S1;ATP6AP1;CLTA;AP3M1;CTSK;AP4E1;ARSA;AP1S3;AP1M1;CTSS;ACP2;CTSO;GALNS;TCIRG1;ATP6V1H;CTSD;ATP6V0D1;ACP5;CTSC;LAPTM4A;AP3M2;GNPTAB;GGA3;GNPTG;GLB1;CTSH;CTSA;M6PR;LAPTM4B;CLTC;GNS;SLC17A5;AP3B1;SUMF1;NPC1;AP4B1;SLC11A2;SCARB2;ATP6V0A4;GM2A;GGA1;AP1G1;SLC11A1;AGA;PPT1;CD63;LAPTM5;NAGPA;GUSB;LGMN;ATP6V0D2;ARSB;CTNS
prerank	KEGG_VALINE_LEUCINE_AND_ISOLEUCINE_DEGRADATION	0.2808839478400808	0.9557561259695975	0.5685071574642127	0.8082421958498289	1	22/35	0.5195	HADHB;ACAA2;BCAT1;DLD;ALDH7A1;ACADSB;HADHA;PCCA;OXCT1;ALDH9A1;HIBADH;DBT;ACAT2;ACADS;IVD;ACAD8;ACAT1;ALDH3A2;ALDH6A1;HMGCS1;HSD17B10;HMGCL
prerank	KEGG_INSULIN_SIGNALING_PATHWAY	0.24680910056482447	0.9533087412609683	0.6192384769539078	0.8076386823985849	1	61/107	0.5033	PRKCI;SHC1;FOXO1;PRKAR1A;PRKX;PTPN1;PRKAB1;PPP1CC;MAP2K1;PDE3A;GSK3B;RPTOR;RAF1;PPP1CA;IRS1;MAP2K2;CRKL;SOCS2;AKT2;PRKACB;EXOC7;PRKAR2A;RPS6KB1;PRKAA1;CALML3;MAPK1;PPP1R3C;IKBKB;EIF4E;CALM1;SOS1;AKT1;FLOT1;CRK;MAPK9;CBL;PPP1R3D;INPP5D;PRKAR1B;HK2;BRAF;PIK3CD;PHKB;SOS2;GCK;RHOQ;SOCS1;TSC2;GRB2;CALM2;AKT3;RHEB;GYS1;KRAS;CBLB;GYS2;PPP1R3B;PDPK1;PPP1CB;PIK3CA;PIK3R5
prerank	KEGG_TYPE_II_DIABETES_MELLITUS	0.2761758096032966	0.9469325286459644	0.5942915392456677	0.8159484672489111	1	22/37	0.5302	CACNA1D;PRKCD;PKM;IRS1;SOCS2;KCNJ11;CACNA1E;MAPK1;CACNA1C;IKBKB;MAPK9;ADIPOQ;HK2;PIK3CD;ABCC8;GCK;SOCS1;SLC2A2;PIK3CA;PIK3R5;HK1;MAPK8
prerank	KEGG_CYSTEINE_AND_METHIONINE_METABOLISM	0.2925915040801607	0.9415947148285283	0.6089211618257261	0.8218043560553204	1	20/26	0.5685	AMD1;APIP;SMS;DNMT1;SRM;LDHA;GOT2;LDHB;TAT;CDO1;MTAP;AHCYL1;GOT1;TRDMT1;DNMT3A;CTH;DNMT3B;MAT2B;AHCYL2;MAT1A
prerank	KEGG_DILATED_CARDIOMYOPATHY	0.2514173107941371	0.9393047895792591	0.6183282980866063	0.8201677578000086	1	28/70	0.3191	ACTB;ITGA3;DES;TPM3;LMNA;ACTG1;ITGB1;ITGB6;CACNA1D;PRKX;CACNG5;TPM1;DAG1;ITGA9;CACNG3;TGFB3;ATP2A2;PRKACB;ITGA1;TGFB2;SGCB;GNAS;CACNA1C;ITGAV;TGFB1;ITGB3;ADCY2;ACTC1
prerank	KEGG_LONG_TERM_DEPRESSION	0.2662921479663553	0.938325	0.6265182186234818	0.8150293061546144	1	17/47	0.2482	PLCB1;GRIA2;PRKCB;PLA2G4A;GNAI3;MAP2K1;PPP2CA;ITPR1;RAF1;GUCY1B1;GNAO1;MAP2K2;GNAQ;GNAI1;PPP2CB;GNAS;MAPK1
prerank	KEGG_ARACHIDONIC_ACID_METABOLISM	-0.176824	-0.920972	0.5833333333333334	0.7874722540673708	0.896552	2025-05-27	0.0497	PLA2G10;CYP4A22;GPX3;CBR1;EPHX2
prerank	KEGG_VASCULAR_SMOOTH_MUSCLE_CONTRACTION	0.24334457149876304	0.9147516668911011	0.6813627254509018	0.8627327294449073	1	48/79	0.5455	PLCB1;CALD1;CACNA1D;PRKX;RHOA;PRKCB;PLA2G4A;PPP1CC;MAP2K1;PRKCD;ITPR1;RAF1;PPP1CA;MYLK;GUCY1B1;PPP1R12A;MAP2K2;GNAQ;ROCK2;MYL9;PRKACB;ROCK1;CALML3;GNAS;MAPK1;CACNA1C;CALM1;ADCY2;BRAF;GNA11;ACTA2;PLA2G12A;NPR2;ARHGEF11;CALM2;ACTG2;RAMP1;ADCY6;ADCY7;CALCRL;PPP1CB;GUCY1A1;EDNRA;MYL6;MYH11;PPP1R12B;ADORA2B;ITPR2
prerank	KEGG_ETHER_LIPID_METABOLISM	0.29383198850936226	0.9032096982187214	0.6649048625792812	0.8804351851255531	1	2025-11-21	0.4457	PLA2G7;PLA2G4A;PLD1;PLPP2;LPCAT2;PAFAH1B1;PLA2G12A;AGPS;ENPP2;PAFAH1B2;LPCAT1
prerank	KEGG_OLFACTORY_TRANSDUCTION	0.27639670260467075	0.8965711656730971	0.6586638830897703	0.8867752708917077	1	14/26	0.619	PRKX;PRKACB;CALML3;CALM1;PDE1C;GNAL;CALM2;PRKG2;CAMK2G;GUCA1C;CAMK2A;CAMK2B;PDC;CLCA1
prerank	KEGG_PPAR_SIGNALING_PATHWAY	0.24777782749347851	0.8830760825778625	0.7272727272727273	0.9061515987517628	1	18/51	0.3382	NR1H3;ACSL4;ILK;ACSL3;CD36;LPL;ACSL1;ACSL5;ANGPTL4;SLC27A4;FABP7;FABP5;RXRA;SCD5;FABP4;ADIPOQ;PPARD;FADS2
prerank	KEGG_BUTANOATE_METABOLISM	0.27146431787206315	0.861036	0.7076271186440678	0.9413747847759864	1	17/24	0.5536	PDHB;AACS;ALDH7A1;PDHA1;ALDH5A1;HADHA;OXCT1;ALDH9A1;ACAT2;ACADS;ACAT1;ALDH3A2;HMGCS1;GAD2;HMGCL;GAD1;L2HGDH
prerank	KEGG_ALZHEIMERS_DISEASE	0.22115399919001294	0.8606666660798328	0.827	0.9339035118790775	1	36/121	0.2853	PLCB1;PPP3CC;ATP2A3;EIF2AK3;ADAM10;CACNA1D;NCSTN;FAS;SDHA;CASP8;CAPN1;TNFRSF1A;ADAM17;CHP1;NDUFS1;GSK3B;ITPR1;PPP3R1;LPL;ERN1;ATF6;BACE2;CYCS;GNAQ;ATP2A2;UQCRC1;CAPN2;ATP5F1B;CALML3;PPP3CB;MAPK1;CACNA1C;PPP3CA;SDHC;CALM1;MME
prerank	KEGG_GLYCOSAMINOGLYCAN_BIOSYNTHESIS_HEPARAN_SULFATE	0.2745175464064743	0.8452039699181253	0.7077244258872651	0.9539765115106612	1	2025-11-21	0.4119	EXT1;XYLT2;EXT2;NDST3;HS3ST1;B4GALT7;GLCE;NDST4;EXTL3;B3GAT1;HS3ST3A1
prerank	KEGG_MELANOMA	0.2271231185116977	0.8280863368428499	0.7951564076690212	0.9758776968765893	1	24/56	0.3709	MET;RB1;PDGFA;CDKN1A;E2F3;MAP2K1;RAF1;PDGFD;E2F1;PDGFB;MAP2K2;MDM2;AKT2;FGF10;PDGFRB;MAPK1;PTEN;AKT1;FGF18;PDGFC;CDK6;BRAF;PIK3CD;CDKN2A
prerank	KEGG_ARGININE_AND_PROLINE_METABOLISM	0.24009994969226603	0.8232695324218803	0.7816326530612245	0.9752968571970854	1	1936-12-01	0.2663	AMD1;GLS;SMS;ODC1;SRM;ALDH7A1;GOT2;P4HA2;ALDH18A1;CKMT1A;SAT1;ALDH9A1
prerank	KEGG_NITROGEN_METABOLISM	-0.199133	-0.819964	0.746032	0.9303282353993382	0.9519331243469175	2025-05-15	0.0891	CA2;CA9;GLUL;CA4;CA7
prerank	KEGG_GLYCEROPHOSPHOLIPID_METABOLISM	0.22222712871564343	0.8135913099071392	0.8271356783919598	0.9816516715720054	1	18/60	0.21	PISD;PCYT1A;GPAT3;LCLAT1;PGS1;LPGAT1;PLA2G4A;MBOAT1;CHKA;PLD1;PLPP2;LPCAT2;GPAT4;GPD1L;LYPLA2;DGKZ;CRLS1;DGKG
prerank	KEGG_INTESTINAL_IMMUNE_NETWORK_FOR_IGA_PRODUCTION	0.249833	0.813315	0.7672955974842768	0.9739787555195374	1	18/25	0.6637	ICOSLG;CXCR4;MAP3K14;TGFB1;CD40;IL10;AICDA;TNFSF13B;IL6;IL15;CD80;CD40LG;TNFRSF13B;PIGR;ICOS;ITGB7;CCR9;CCR10
prerank	KEGG_CALCIUM_SIGNALING_PATHWAY	0.20357867634803922	0.8019890272918864	0.914	0.982452	1	86/146	0.5612	ATP2B1;PLCB1;PPP3CC;ITPKA;ATP2A3;CACNA1D;PRKX;PRKCB;ATP2B4;TBXA2R;CHP1;ITPR1;PPP3R1;MYLK;ITPKB;HTR2B;GNAQ;ATP2A2;CHRM2;F2R;PRKACB;CACNA1E;CALML3;PPP3CB;PDGFRB;GNAS;ERBB2;SPHK1;CACNA1H;CACNA1C;PPP3CA;HRH2;CALM1;CHRM1;PTK2B;BDKRB1;PLCD1;SLC25A4;ADCY2;PLCE1;PDE1C;CCKBR;GNAL;PLCG2;CHRNA7;VDAC1;PPID;PLCG1;GNA11;PHKB;SLC25A5;HTR4;HTR2A;CYSLTR1;BST1;HTR2C;P2RX5;PDE1A;RYR3;VDAC2;CALM2;PDE1B;DRD5;PTAFR;AD…
prerank	KEGG_ABC_TRANSPORTERS	0.24281068219036184	0.7904138784150637	0.8161157024793388	0.9905527526419635	1	2025-12-28	0.3856	ABCC1;ABCC9;ABCC4;ABCB10;ABCA3;ABCB1;ABCC5;ABCD4;ABCA12;ABCC8;ABCG2;ABCB11
prerank	KEGG_HUNTINGTONS_DISEASE	0.2021492256412891	0.7868383497379041	0.932	0.9872034956953029	1	62/130	0.5194	PLCB1;POLR2B;BDNF;POLR2E;TBP;TFAM;SP1;CREB3;SDHA;DNAL4;CASP8;CREB3L2;DNAL1;CLTA;NDUFS1;ITPR1;SIN3A;AP2B1;CYCS;GNAQ;CREB3L1;UQCRC1;RCOR1;TBPL1;HDAC1;TAF4;ATP5F1B;AP2A2;POLR2H;DCTN4;SDHC;AP2M1;CREB1;SLC25A4;DCTN2;POLR2I;NDUFS3;VDAC1;PPID;NDUFS7;APAF1;EP300;CLTC;SLC25A5;PPARG;NRF1;HDAC2;VDAC2;NDUFAB1;HIP1;NDUFA9;POLR2F;DNAH1;TAF4B;UQCRB;SDHB;CREBBP;NDUFS2;ATP5MC3;POLR2D;GRIN1;NDUFS8
prerank	KEGG_GLYCINE_SERINE_AND_THREONINE_METABOLISM	-0.172344	-0.774507	0.75	0.9298466491919671	0.9696969696969697	2025-06-19	0.1081	GLDC;DAO;SARDH;AGXT;MAOA;PIPOX
prerank	KEGG_GLYCEROLIPID_METABOLISM	0.21841197772906676	0.761637	0.8571428571428571	1	1	1939-11-01	0.21	LIPG;GPAT3;AKR1A1;LCLAT1;MBOAT1;LPL;PLPP2;GPAT4;ALDH7A1;DGKZ;DGKG
prerank	KEGG_BETA_ALANINE_METABOLISM	0.2603100038923346	0.7598260620059933	0.8148148148148148	1	1	2025-09-16	0.5426	SMS;SRM;ALDH7A1;HADHA;ALDH9A1;DPYD;ALDH3A2;GAD2;GAD1
prerank	KEGG_DRUG_METABOLISM_OTHER_ENZYMES	0.24483866399955087	0.7534911398975985	0.8480083857442348	1	1	15/22	0.5713	UMPS;UCK2;TK1;UPP2;UCK1;GMPS;IMPDH2;DPYD;UPP1;ITPA;GUSB;CDA;CYP3A4;UCKL1;XDH
prerank	KEGG_TYPE_I_DIABETES_MELLITUS	0.25816560230964003	0.7475165128951674	0.8211559432933478	1	1	2025-05-15	0.2945	FAS;PTPRN2;PTPRN;HSPD1;ICA1
prerank	KEGG_GLYCOSPHINGOLIPID_BIOSYNTHESIS_LACTO_AND_NEOLACTO_SERIES	0.242397	0.7461984214316956	0.8447729672650475	0.9953639044449692	1	2025-10-19	0.4596	ST3GAL6;B4GALT2;B4GALT1;B3GNT2;B4GALT4;FUT4;B4GALT3;FUT9;B3GNT4;B3GALT1
prerank	KEGG_HEMATOPOIETIC_CELL_LINEAGE	0.20364402600619805	0.739916	0.8983903420523138	0.993799	1	34/52	0.6456	CD44;ITGA3;IL1R1;CD36;TFRC;IL11RA;GP1BB;GP5;ITGA1;MME;CD34;ITGB3;IL1R2;CD9;IL11;CSF3R;KIT;IL6;CSF1R;ITGA6;CSF2RA;CD38;ANPEP;CSF3;CD14;IL5RA;CD7;CD1B;CD3D;CD3E;IL3;FLT3;KITLG;IL2RA
prerank	KEGG_ALANINE_ASPARTATE_AND_GLUTAMATE_METABOLISM	0.2335374926654087	0.7363246046776166	0.8577405857740585	0.9896769850767152	1	13/23	0.545	PPAT;GLS;GFPT1;GOT2;ALDH5A1;GFPT2;AGXT2;GOT1;ALDH4A1;GAD2;ASNS;GAD1;GPT2
prerank	KEGG_SYSTEMIC_LUPUS_ERYTHEMATOSUS	0.21770177777411143	0.7176749223113974	0.8860103626943006	0.9984154984895616	1	14/27	0.5301	ACTN1;SSB;ACTN4;SNRPD1;SNRPD3;C3;CD40;IL10;C1QA;C1QC;C8B;CD80;C1QB;GRIN2A
prerank	KEGG_CELL_ADHESION_MOLECULES_CAMS	0.18424999880204723	0.6889265252928082	0.9639278557114228	1	1	48/73	0.6496	SDC1;ITGB1;SDC4;ALCAM;CDH2;ICOSLG;ITGA9;JAM3;ITGB2;CNTNAP1;NLGN2;GLG1;CD276;ITGAV;NEO1;PTPRC;CD40;CD34;SDC3;NRXN3;ITGA8;CNTN1;NLGN1;VCAN;CNTN2;NFASC;CLDN1;ITGA6;ITGB8;CD99;NRXN1;NEGR1;CD80;CLDN19;CDH15;OCLN;CLDN20;MPZL1;CD40LG;NCAM2;PTPRF;CDH4;CLDN23;CDH1;ICOS;CD226;CLDN10;CLDN18
prerank	KEGG_TYROSINE_METABOLISM	0.1992396856141791	0.6631583168966867	0.9391124871001032	1	1	2025-10-31	0.3883	LCMT1;GOT2;ADH5;ALDH1A3;LCMT2;BUD23;DBH;TAT;HEMK1;DCT
prerank	KEGG_PENTOSE_PHOSPHATE_PATHWAY	0.2119189010885279	0.642894	0.9334038054968288	1	1	2025-10-19	0.4726	GPI;PFKP;PGM1;RPIA;RBKS;PGD;TALDO1;H6PD;TKT;PGLS
prerank	KEGG_MATURITY_ONSET_DIABETES_OF_THE_YOUNG	0.21085327518686503	0.6388578273442435	0.9307774227902024	1	1	2025-09-18	0.5426	HES1;PAX6;MNX1;NKX6-1;GCK;NEUROD1;SLC2A2;HNF1A;ONECUT1
prerank	KEGG_PRIMARY_IMMUNODEFICIENCY	0.19680537528563352	0.631883	0.9354166666666667	1	1	15/24	0.6398	RFXAP;UNG;PTPRC;CD40;DCLRE1C;BLNK;AICDA;RFXANK;BTK;CD40LG;CD3D;CD3E;LCK;TNFRSF13B;ICOS
prerank	KEGG_FRUCTOSE_AND_MANNOSE_METABOLISM	0.18840679286710887	0.6291882912203365	0.9557613168724279	1	1	2025-12-29	0.4315	PMM2;MTMR1;PFKP;MTMR6;PFKFB3;GMPPA;FPGT;MPI;HK2;PFKFB2;MTMR7;GMDS
prerank	KEGG_COMPLEMENT_AND_COAGULATION_CASCADES	0.16995202597658585	0.6039537988795549	0.9677093844601413	1	1	23/44	0.6114	F8;F3;F2R;C3;TFPI;BDKRB1;KNG1;F13A1;C1QA;PLAU;F10;C1QC;C8B;SERPINF2;C3AR1;C1QB;F2;FGB;BDKRB2;CFI;PROS1;VWF;F13B
prerank	KEGG_STARCH_AND_SUCROSE_METABOLISM	0.18753006359821334	0.59064	0.9575569358178054	1	1	13/23	0.5189	UXS1;UGP2;GPI;PGM1;UGDH;GANC;HK2;GCK;ENPP3;GYS1;GYS2;GUSB;HK1
prerank	KEGG_ALDOSTERONE_REGULATED_SODIUM_REABSORPTION	0.17627992968579254	0.5746593111934827	0.9680082559339526	1	1	14/27	0.5033	NR3C2;PRKCB;IRS1;MAPK1;SGK1;SFN;PIK3CD;HSD11B2;ATP1A1;KRAS;PDPK1;SCNN1A;PIK3CA;PIK3R5
prerank	KEGG_AUTOIMMUNE_THYROID_DISEASE	-0.127444	-0.553817	1	0.9986584384223236	1	16/17	0.7068	CTLA4;IL5;IL4;CGA;TPO;IL2;IFNA1;TSHR;CD28;CD86;TSHB;FASLG;CD40LG;CD80;IL10;CD40
prerank	KEGG_GLUTATHIONE_METABOLISM	0.16713056655684783	0.5523484482063976	0.977482	1	1	2025-08-31	0.259	SMS;ODC1;SRM;RRM1;TXNDC12;GSTT1;GPX7;GCLM
prerank	KEGG_CARDIAC_MUSCLE_CONTRACTION	0.14597208683764712	0.522058	0.9869215291750503	1	1	1949-05-01	0.0629	TPM3;SLC9A6;CACNA1D;CACNG5;TPM1
prerank	KEGG_OXIDATIVE_PHOSPHORYLATION	0.1288259168795935	0.48865986848061055	1	1	1	32/88	0.5045	SDHA;ATP6AP1;NDUFS1;COX11;ATP6V1D;UQCRC1;ATP6V1B2;ATP6V1A;ATP5F1B;PPA1;ATP6V1C2;SDHC;TCIRG1;ATP6V1H;ATP6V1G1;ATP6V0D1;NDUFS3;ATP6V1E1;COX10;NDUFS7;COX15;ATP6V1G3;ATP6V0A4;NDUFAB1;NDUFA9;ATP12A;UQCRB;SDHB;NDUFS2;ATP6V0D2;ATP5MC3;ATP6V1C1
prerank	KEGG_PEROXISOME	0.12709741862386043	0.4670683593321627	0.9989949748743718	0.9969151108048405	1	22/68	0.4133	SLC25A17;ACSL4;ACSL3;FAR1;ACSL1;PEX26;ACSL5;PEX1;BAAT;CAT;ABCD4;PEX14;AMACR;ACOT8;CROT;PEX11A;CRAT;PMVK;DECR2;AGPS;PEX5;NUDT19

## Sheet: gseapy.gene_set_ALDH1A1
Name	Term	ES	NES	NOM p-val	FDR q-val	FWER p-val	Tag %	Gene %	Lead_genes
prerank	KEGG_RIBOSOME	-0.458238	-2.79952	0	0	0	35/69	0.1484	RPL22L1;RPL26L1;RPS21;RPS3A;RPL5;RPL27A;RPS17;RPL30;RPS24;RPL14;RPL8;RPL34;RPL35A;RPL37;RPL35;RPS15;RPS4X;RPS8;RPS27A;RPL7A;RPL17;RPS6;RPS15A;RPL21;RPL15;RPL4;RPS16;RPL38;RPL3;RPL9;RPS19;RPS2;RPL29;RPLP1;RPL7
prerank	KEGG_ECM_RECEPTOR_INTERACTION	0.5070729821606583	1.8533034207812846	0	0.0239934	0.024	39/64	0.2956	ITGA9;THBS2;COL1A1;ITGA8;AGRN;COL4A1;COL4A2;COL3A1;SDC3;COL5A2;COL6A3;SDC4;COL6A2;SDC1;RELN;COL6A1;ITGB1;ITGA3;THBS1;ITGA11;COL1A2;FN1;COL5A1;ITGB3;HMMR;ITGA1;CD44;LAMC1;GP1BB;GP5;ITGB6;THBS4;DAG1;LAMA3;SV2A;SV2C;ITGAV;CD36;LAMB3
prerank	KEGG_SPLICEOSOME	0.4805363962434894	1.8302241988271095	0	0.015835661462612984	0.03	78/90	0.4558	CTNNBL1;LSM5;SRSF1;SNRPE;SYF2;SRSF2;SF3A3;ALYREF;SF3B4;RBM17;PRPF19;HSPA8;HNRNPM;PRPF38A;RBM8A;CDC40;SNRPG;DHX15;SF3A2;PPIH;PLRG1;THOC3;SRSF3;U2AF2;CHERP;SNRNP27;LSM4;SMNDC1;SNRNP40;SNRPD2;SNRPF;DDX46;SNRPC;SRSF7;CCDC12;HNRNPA3;LSM6;EIF4A3;SF3B3;SNU13;TCERG1;MAGOHB;SLU7;SF3A1;DDX23;SNRPD1;SNRPD3;PRPF3;NCBP1;PRPF4;NCBP2;DHX38;EFTUD2;LSM8;PRPF6;TRA2A;HNRNPU;SRSF10;U2AF1;HNRNPA1;TRA2B;DHX8;THOC1;CDC…
prerank	KEGG_CELL_CYCLE	0.4709485387775552	1.8094031222569946	0	0.014715968227882771	0.041	71/108	0.3222	CDKN2A;RB1;CDKN1A;CCND3;YWHAZ;ORC5;CDK2;ZBTB17;CDC7;PTTG2;CDKN2C;GADD45B;TGFB3;CCNB2;E2F1;ORC1;HDAC1;PCNA;CCNE1;CCNA2;BUB3;MCM3;BUB1B;TGFB1;CDKN2B;SKP2;MCM2;YWHAQ;MCM4;CDK1;CUL1;MCM6;CDC27;BUB1;CDC45;TFDP1;DBF4;CCND2;CDC16;SMAD3;E2F4;YWHAB;TTK;PLK1;MAD2L1;RBL2;E2F3;ANAPC7;MYC;CCNE2;CDC20;ABL1;RBL1;CDC6;MCM5;SFN;ANAPC10;ORC2;CDC14B;TFDP2;ORC6;GSK3B;E2F5;YWHAE;CHEK2;ATR;CDC23;CDC25B;ESPL1;TGFB2;RAD…
prerank	KEGG_DNA_REPLICATION	0.5616553912007594	1.8045741340535773	0	0.011756778964667215	0.044	21/27	0.322	PRIM2;PCNA;MCM3;LIG1;RNASEH1;MCM2;MCM4;MCM6;POLE;DNA2;RPA3;FEN1;RPA1;RFC1;RFC3;MCM5;RFC4;POLE2;RPA4;SSBP1;POLA1
prerank	KEGG_PATHOGENIC_ESCHERICHIA_COLI_INFECTION	0.49794154176120664	1.7482540737004313	0	0.0199625	0.09	27/45	0.2531	ARPC1B;ACTB;ARPC5;ARPC1A;YWHAZ;TUBAL3;TUBB6;ITGB1;EZR;ACTG1;ARPC2;CTTN;ARPC4;CDC42;CTNNB1;FYN;YWHAQ;RHOA;WASL;ARPC5L;ARPC3;ABL1;TUBA1B;TLR5;NCK2;NCL;TUBA3E
prerank	KEGG_GLYCOSAMINOGLYCAN_BIOSYNTHESIS_CHONDROITIN_SULFATE	0.5775421039965907	1.7314305003558852	0.00661521	0.020634346754313887	0.113	15/19	0.3201	B3GAT1;CSGALNACT1;CSGALNACT2;XYLT2;CHST3;CHST15;CHPF;CHST7;B4GALT7;CHSY1;CHST11;CHST12;UST;CHSY3;CHPF2
prerank	KEGG_PROTEASOME	0.5027221441106788	1.689387822937028	0	0.0300261	0.184	25/34	0.3407	PSMA4;PSMD7;PSME3;PSMD6;PSMD11;PSMA5;PSMD14;PSMD3;PSMB1;PSMB4;POMP;PSMD1;PSMC1;SEM1;PSMA1;PSMB2;PSMA2;PSMA3;PSMD2;PSMD13;PSMA7;PSMB3;PSMC3;PSMD12;PSMB7
prerank	KEGG_MISMATCH_REPAIR	0.5575011705018673	1.6571480993679337	0.00994475	0.0416286	0.277	13/18	0.2933	PCNA;LIG1;RPA3;EXO1;RPA1;MLH1;RFC1;RFC3;PMS2;RFC4;RPA4;SSBP1;MSH2
prerank	KEGG_OOCYTE_MEIOSIS	0.4215704934622427	1.6075303386253816	0	0.0675015	0.45	60/86	0.4373	RPS6KA2;SPDYA;PPP3CC;YWHAZ;CDK2;RPS6KA3;PTTG2;SGO1;CCNB2;ITPR1;CCNE1;PGR;PPP3R1;FBXO5;FBXO43;YWHAQ;CDK1;PPP2R5A;CUL1;MAP2K1;ADCY2;CDC27;PPP2CA;BUB1;PPP2R5D;CDC16;AURKA;YWHAB;PLK1;MAD2L1;CHP1;ANAPC7;CCNE2;CDC20;PPP1CC;ANAPC10;CALM2;ADCY1;PRKX;YWHAE;MAPK1;CDC23;ESPL1;PPP2R5E;FBXW11;CALML3;YWHAG;PPP3CA;ADCY6;SLK;PPP2CB;PPP1CA;PRKACB;CALM1;SMC3;ANAPC1;MAPK12;CAMK2B;MAD2L2;PPP2R5C
prerank	KEGG_HOMOLOGOUS_RECOMBINATION	0.5150923678107204	1.559716363228836	0.017660044150110375	0.098469	0.614	17/21	0.3756	XRCC3;RAD51;BLM;RAD52;RPA3;RAD54L;RPA1;RAD54B;EME1;MRE11;TOP3A;SEM1;RPA4;SSBP1;BRCA2;NBN;RAD51B
prerank	KEGG_TGF_BETA_SIGNALING_PATHWAY	0.41808888651666154	1.5403768379533644	0.00203046	0.11159124523791739	0.698	31/69	0.2124	THBS2;PITX2;GDF7;BMP6;TGFBR2;ACVR1;FST;INHBA;LTBP1;THBS1;SMURF2;TGFB3;TGFB1;CDKN2B;BMP4;CUL1;TGFBR1;PPP2CA;SP1;TFDP1;RHOA;SMAD3;E2F4;ACVR1C;BMP2;BMP7;RBL2;SMURF1;MYC;THBS4;RBL1
prerank	KEGG_METABOLISM_OF_XENOBIOTICS_BY_CYTOCHROME_P450	-0.345553	-1.51087	0.0481928	0.17679999999999998	0.1623246492985972	2025-06-23	0.0754	DHDH;CYP1A1;CYP1B1;GSTO1;GSTZ1;ADH1C
prerank	KEGG_FOCAL_ADHESION	0.3835109527781917	1.5077101625004588	0	0.1470797041906327	0.821	89/157	0.3533	ITGA9;CAPN2;THBS2;COL1A1;ITGA8;VCL;COL4A1;VEGFC;MYL9;PXN;PDGFRB;COL4A2;COL3A1;ACTB;ACTN4;MYL12A;ACTN1;COL5A2;COL6A3;ZYX;CCND3;COL6A2;PDGFD;RELN;COL6A1;ITGB1;ITGA3;THBS1;ITGA11;COL1A2;ILK;ACTG1;PDGFA;FN1;COL5A1;PRKCB;JUN;FLNB;PIK3CD;ITGB3;HGF;VAV2;CDC42;CTNNB1;FYN;PGF;ITGA1;PAK1;MAP2K1;LAMC1;PTK2;FLT1;SHC1;CCND2;RHOA;MET;PAK4;VAV3;PDGFB;ITGB6;THBS4;PIP5K1C;PPP1CC;LAMA3;CAV1;FLT4;CRKL;PDGFC;VEGFA;P…
prerank	KEGG_BASE_EXCISION_REPAIR	0.48434974959734584	1.507194309087213	0.023127753303964757	0.1362826622843057	0.821	15/23	0.3581	PCNA;UNG;LIG1;NEIL3;POLE;HMGB1;FEN1;TDG;PARP3;LIG3;POLE2;PARP1;PARP4;NTHL1;MUTYH
prerank	KEGG_BASAL_TRANSCRIPTION_FACTORS	0.4602996829299719	1.446333242063589	0.031982942430703626	0.24219650193684705	0.95	19/25	0.4117	GTF2F2;TAF11;TAF4;TAF5;TAF7L;GTF2H1;TBP;TAF2;STON1;TAF13;TAF12;TAF5L;TAF6;GTF2E1;GTF2H3;GTF2B;GTF2A1;TBPL1;TAF6L
prerank	KEGG_ARRHYTHMOGENIC_RIGHT_VENTRICULAR_CARDIOMYOPATHY_ARVC	0.3957392770473306	1.4392777141312756	0.016243654822335026	0.24223763352506164	0.957	32/60	0.2902	CACNA1C;ITGA9;ITGA8;ACTB;ACTN4;ACTN1;SGCB;JUP;ITGB1;ITGA3;ITGA11;ACTG1;LMNA;ITGB3;DSG2;DES;CTNNB1;ITGA1;TCF7;TCF7L2;ITGB6;CACNA1D;CDH2;CTNNA1;DAG1;CACNG7;DSP;TCF7L1;PKP2;CACNB2;ITGAV;CACNG5
prerank	KEGG_RNA_DEGRADATION	0.40233075437781163	1.4338713264876022	0.0319917	0.23945439605587512	0.96	34/47	0.4398	LSM5;DCP1A;DIS3;PATL1;C1D;WDR61;PARN;CNOT7;EXOSC7;CNOT2;LSM4;CNOT9;CNOT4;LSM6;EXOSC9;DCPS;EXOSC8;CNOT10;EXOSC2;CNOT6L;HSPA9;CNOT6;PAPOLA;LSM8;HSPD1;DCP2;PNPT1;EDC4;TTC37;XRN1;CNOT1;XRN2;EXOSC3;EXOSC10
prerank	KEGG_ADHERENS_JUNCTION	0.39244022629831554	1.4316753864072707	0.014213197969543147	0.23039334912272222	0.961	34/63	0.323	LMO7;SNAI1;VCL;WASF3;ACTB;ACTN4;ACTN1;TGFBR2;ACTG1;PTPN1;CDC42;CTNNB1;FYN;TGFBR1;TCF7;CTNND1;RHOA;SMAD3;WASL;TCF7L2;CSNK2A1;MET;IQGAP1;CTNNA1;FARP2;TCF7L1;WASF1;SRC;RAC1;PTPRB;MAPK1;PARD3;MAP3K7;WASF2
prerank	KEGG_BLADDER_CANCER	0.4388435527591697	1.431653796669271	0.026232948583420776	0.21770035606683102	0.962	20/31	0.354	CDKN2A;RB1;RPS6KA5;CDKN1A;VEGFC;MMP2;THBS1;E2F1;PGF;MAP2K1;E2F3;MMP9;MYC;VEGFA;MAP2K2;RAF1;MAPK1;DAPK2;DAPK1;MDM2
prerank	KEGG_VIRAL_MYOCARDITIS	0.41776578082364646	1.4148674280450397	0.0367261	0.24230835099251827	0.978	18/35	0.2822	ACTB;MYH15;SGCB;ACTG1;FYN;MYH9;MYH10;CD40;CASP8;CYCS;EIF4G2;ABL1;MYH7;EIF4G1;DAG1;CAV1;RAC1;ITGB2
prerank	KEGG_P53_SIGNALING_PATHWAY	0.390052	1.4046816878229371	0.0326198	0.25188299096138045	0.985	25/56	0.2337	FAS;CDKN2A;CDKN1A;CCND3;TNFRSF10B;CDK2;THBS1;SERPINB5;IGFBP3;GADD45B;CCNB2;SHISA5;CCNE1;RCHY1;CDK1;CCNG2;CCND2;GTSE1;CASP8;MDM4;CYCS;CCNE2;EI24;ZMAT3;SFN
prerank	KEGG_LEUKOCYTE_TRANSENDOTHELIAL_MIGRATION	0.36837132345436446	1.399238466548755	0.020100502512562814	0.2538276010486364	0.989	47/85	0.3684	VCL;THY1;MYL9;PXN;ACTB;MMP2;ACTN4;MYL12A;ACTN1;ITGB1;CYBA;GNAI3;EZR;ACTG1;PRKCB;PIK3CD;VAV2;CDC42;CTNNB1;MSN;NOX1;CTNND1;MAPK11;PTK2;RHOA;JAM3;MAPK14;VAV3;MMP9;CTNNA1;MAPK13;CXCR4;RAP1B;RAC1;CD99;ITGB2;PTK2B;ROCK1;ROCK2;CLDN19;RASSF5;RHOH;CLDN18;BCAR1;ARHGAP5;RAPGEF3;AFDN
prerank	KEGG_UBIQUITIN_MEDIATED_PROTEOLYSIS	0.3630992627240255	1.3977007573520104	0.00901804	0.24538731605288713	0.99	78/110	0.5111	UBE2I;UBE2S;FBXW7;PIAS4;RHOBTB2;SMURF2;UBE2Q1;UBE2J1;RCHY1;UBE2M;UBE2E1;FANCL;SKP2;UBE2C;CUL1;CDC27;PRPF19;UBE2N;CDC16;BRCA1;UBE2G1;CUL2;UBA2;ANAPC7;SMURF1;FBXO2;UBE2H;CDC20;UBE2E2;UBE2A;NEDD4;ANAPC10;WWP2;UBOX5;SAE1;CUL5;UBE2W;FBXO4;CDC23;TRAF6;UBE3C;PPIL2;FBXW11;UBA6;XIAP;MDM2;UBE2B;FZR1;SIAH1;CBL;UBE3A;UBE2Z;ANAPC1;UBE2QL1;DDB1;SOCS1;HERC3;UBE2K;CUL4B;UBE4B;PRKN;COP1;UBE3B;CUL4A;BIRC2;UBE2D1;M…
prerank	KEGG_ANTIGEN_PROCESSING_AND_PRESENTATION	0.4343877238146926	1.387433982459396	0.0665259	0.2580858132971312	0.992	18/26	0.4276	NFYA;HSPA5;PDIA3;PSME3;HSPA8;CALR;HSP90AA1;RFXAP;B2M;TAPBP;LGMN;CANX;NFYB;NFYC;RFXANK;CREB1;CTSS;HSPA4
prerank	KEGG_AMINO_SUGAR_AND_NUCLEOTIDE_SUGAR_METABOLISM	0.4093432872846478	1.3854507646682037	0.0508827	0.25145110928512737	0.992	19/37	0.3193	UGP2;UXS1;GNPNAT1;GALK1;PGM3;UAP1;GALE;GFPT2;GPI;NANS;PGM1;PMM2;GFPT1;GNPDA2;NANP;HK2;CMAS;UGDH;GNE
prerank	KEGG_STEROID_HORMONE_BIOSYNTHESIS	-0.314072	-1.38261	0.10666666666666667	0.2414060606060606	0.3026052104208417	2025-07-22	0.1229	COMT;CYP1A1;CYP1B1;HSD17B3;CYP19A1;CYP11A1;UGT1A1
prerank	KEGG_RETINOL_METABOLISM	-0.294303	-1.35456	0.0571429	0.21414545454545456	0.34468937875751504	2025-10-26	0.1229	CYP4A22;CYP26A1;CYP26C1;CYP1A1;RDH5;DHRS4;ADH1C;RDH10;DHRS9;UGT1A1
prerank	KEGG_LEISHMANIA_INFECTION	0.385306	1.344884690445416	0.053553038105046344	0.3444304354971241	1	22/43	0.3202	IFNGR2;PTGS2;ITGB1;CYBA;TGFB3;PRKCB;JUN;TGFB1;MAPK11;JAK1;MAPK14;MAPK13;IRAK4;MYD88;STAT1;ITGB2;TAB2;MAPK1;MAP3K7;TRAF6;C3;TGFB2
prerank	KEGG_REGULATION_OF_ACTIN_CYTOSKELETON	0.33732378202835317	1.3394018705634056	0.006	0.3469818595537577	1	79/169	0.309	CHRM2;ITGA9;ITGA8;ARPC1B;VCL;MYL9;PXN;PDGFRB;ACTB;ACTN4;MYL12A;ARPC5;ARHGEF6;RRAS2;ACTN1;ARPC1A;TMSB4X;IQGAP2;PDGFD;ARHGEF4;ITGB1;FGD3;ITGA3;EZR;ITGA11;ACTG1;PDGFA;FN1;ARPC2;PIK3CD;GNG12;ARPC4;F2R;ITGB3;VAV2;ENAH;CDC42;MSN;ITGA1;MYH9;PAK1;MYH10;MAP2K1;DIAPH3;PTK2;RHOA;WASL;CYFIP1;CFL2;ARPC5L;PAK4;VAV3;PDGFB;ITGB6;TIAM2;NCKAP1;IQGAP1;ARPC3;PIP5K1C;PPP1CC;ARHGEF7;LIMK2;IQGAP3;WASF1;PIP4K2A;CRKL;PDG…
prerank	KEGG_EPITHELIAL_CELL_SIGNALING_IN_HELICOBACTER_PYLORI_INFECTION	0.36886159017721715	1.3195407847984695	0.0448522	0.3948784807815211	1	43/57	0.5238	PTPRZ1;ATP6AP1;ATP6V1G3;NOD1;HBEGF;JUN;ATP6V1C1;CDC42;MAP3K14;PAK1;MAPK11;ADAM10;JAM3;MAPK14;MET;CXCR1;ADAM17;ATP6V1D;MAPK13;SRC;RAC1;ATP6V1H;MAPK9;ATP6V1C2;ATP6V1E1;IKBKB;ATP6V0A4;ATP6V1B2;MAP2K4;ATP6V1A;MAPK12;ATP6V1G1;ATP6V0D1;PTPN11;TCIRG1;PLCG2;CHUK;EGFR;RELA;LYN;PLCG1;ATP6V0D2;NFKBIA
prerank	KEGG_PYRIMIDINE_METABOLISM	0.35439303972547076	1.3188312507580973	0.047522750252780584	0.3829693626012443	1	41/74	0.3842	ENTPD1;ENTPD4;ENTPD8;DHODH;CMPK1;POLR2B;UPP2;DCK;PRIM2;TK1;POLR2E;UCK1;UCK2;UPRT;DCTD;UMPS;POLE;DUT;NT5C2;CANT1;POLR2H;RRM1;NT5C1A;POLR1B;TXNRD1;CTPS1;ENTPD5;POLR3K;POLR2F;CMPK2;POLR1D;POLE2;UPP1;POLA1;ITPA;NME3;POLR3B;UCKL1;DTYMK;PNPT1;POLR2D
prerank	KEGG_VASCULAR_SMOOTH_MUSCLE_CONTRACTION	0.3504122105776397	1.3179	0.047283702213279676	0.3727089224492109	1	42/79	0.3871	CACNA1C;PRKCD;MYL9;CALD1;ACTA2;PRKCB;PLA2G4A;ITPR1;ACTG2;MAP2K1;ADCY2;PLCB1;RHOA;GUCY1B1;KCNMB4;MYL6;CACNA1D;PPP1CC;CALM2;PPP1R12A;ADCY1;AVPR1B;PRKX;MAP2K2;RAF1;ROCK1;ROCK2;MAPK1;GNAS;MYLK;PLA2G2E;PLA2G12A;CALML3;RAMP1;EDNRA;GNAQ;CALCRL;NPR2;ADCY6;PPP1CA;PRKACB;CALM1
prerank	KEGG_FC_GAMMA_R_MEDIATED_PHAGOCYTOSIS	0.34752525173819065	1.2978116530436046	0.069697	0.4250675431388661	1	38/77	0.309	PRKCD;ARPC1B;WASF3;ARPC5;ARPC1A;ASAP3;DOCK2;PLPP2;ASAP1;ARPC2;PRKCB;PLA2G4A;ARF6;PIK3CD;ARPC4;VAV2;CDC42;PLPP3;PAK1;MAP2K1;WASL;DNM2;CFL2;ARPC5L;VAV3;AMPH;ARPC3;PIP5K1C;LIMK2;WASF1;CRKL;SPHK1;MARCKS;PLD1;RAC1;RAF1;PIP4K2B;MAPK1
prerank	KEGG_PEROXISOME	-0.198477	-1.29555	0	0.24430545454545452	0.45791583166332667	16/68	0.0934	DAO;MVK;ACOX2;IDH2;PEX7;AGXT;PAOX;DDO;ACAA1;DHRS4;PHYH;PIPOX;PEX11G;EHHADH;EPHX2;PECR
prerank	KEGG_PROTEIN_EXPORT	0.4245028809690255	1.2939520279693013	0.1061269146608315	0.42380130940705596	1	13/22	0.3101	HSPA5;SRP9;SEC61B;SEC62;SPCS3;SEC11A;SRPRA;SPCS1;SRPRB;SPCS2;SEC61A1;SRP54;SEC61A2
prerank	KEGG_GNRH_SIGNALING_PATHWAY	0.34783640449772996	1.2835662469037503	0.0737374	0.44522801972062453	1	39/70	0.3871	CACNA1C;MAP2K3;PRKCD;MMP2;PRKCB;PLA2G4A;HBEGF;JUN;ITPR1;CDC42;MAP2K1;ADCY2;PLCB1;MAPK11;MAPK14;CACNA1D;ATF4;MAPK13;CALM2;SRC;ADCY1;PLD1;PRKX;MAP2K2;RAF1;MAP3K3;PTK2B;MAPK1;GNAS;PLA2G2E;PLA2G12A;MAPK9;CALML3;GNAQ;ADCY6;PRKACB;SOS1;MAP2K4;CALM1
prerank	KEGG_LONG_TERM_POTENTIATION	0.3571846876068179	1.2817381710071314	0.10827374872318693	0.43830900624984437	1	29/52	0.3871	CACNA1C;RPS6KA2;GRIN1;PPP3CC;GRIA2;RPS6KA3;PRKCB;ITPR1;PPP3R1;MAP2K1;PLCB1;CHP1;ATF4;PPP1CC;CALM2;PPP1R12A;ADCY1;RAP1B;PRKX;MAP2K2;RAF1;MAPK1;CALML3;GNAQ;RAPGEF3;PPP3CA;PPP1CA;PRKACB;CALM1
prerank	KEGG_AXON_GUIDANCE	0.33662276633584765	1.27935	0.0523666	0.4337446952486829	1	49/98	0.3189	NRP1;ROBO1;SEMA3D;RGS3;SEMA3E;PPP3CC;EPHA4;EPHA3;NTN4;ITGB1;NFATC1;GNAI3;SRGAP1;NFATC2;PLXNA2;PPP3R1;CDC42;FYN;PAK1;EPHA2;PTK2;SEMA4D;RHOA;UNC5B;CFL2;MET;PAK4;EPHB1;SEMA4C;CHP1;EPHA7;EFNB1;EPHB6;ABL1;LIMK2;NCK2;CXCR4;LRRC4C;EPHB3;ROBO2;GSK3B;PLXNA1;RAC1;UNC5C;EPHB2;ROCK1;ROCK2;MAPK1;PLXNB2
prerank	KEGG_COLORECTAL_CANCER	0.3581321574638388	1.2750310726815854	0.11099691675231244	0.4368448878976406	1	25/50	0.3337	TGFBR2;TGFB3;JUN;PIK3CD;TGFB1;BIRC5;CTNNB1;TGFBR1;TCF7;MAP2K1;RHOA;SMAD3;TCF7L2;CYCS;MYC;MLH1;TCF7L1;APC;GSK3B;RAC1;RAF1;MSH2;MAPK1;TGFB2;MAPK9
prerank	KEGG_GLYCOSAMINOGLYCAN_BIOSYNTHESIS_HEPARAN_SULFATE	0.4161505389062898	1.2721973626634187	0.13716814159292035	0.4344409750753218	1	2025-09-21	0.218	B3GAT1;XYLT2;HS3ST3A1;EXT1;NDST3;NDST4;HS3ST1;B4GALT7;EXT2
prerank	KEGG_SNARE_INTERACTIONS_IN_VESICULAR_TRANSPORT	0.38585935663659443	1.2695033476280666	0.1321353065539112	0.43061067312176593	1	17/32	0.2631	VAMP3;USE1;SNAP47;STX12;BET1;SNAP25;SNAP23;VAMP7;STX16;STX2;STX8;VTI1B;STX5;VAMP1;VTI1A;GOSR1;SEC22B
prerank	KEGG_PANCREATIC_CANCER	0.35252457711965607	1.267967747812102	0.0895219	0.42412801107122783	1	29/57	0.3337	CDKN2A;RB1;VEGFC;ARHGEF6;TGFBR2;RAD51;TGFB3;E2F1;PIK3CD;TGFB1;CDC42;PGF;TGFBR1;MAP2K1;JAK1;SMAD3;E2F3;BCL2L1;RALBP1;STAT1;VEGFA;TGFA;PLD1;RAC1;RAF1;MAPK1;TGFB2;BRCA2;MAPK9
prerank	KEGG_PROGESTERONE_MEDIATED_OOCYTE_MATURATION	0.3389153305895531	1.265049657003998	0.10717896865520728	0.4221858710995934	1	40/70	0.4385	RPS6KA2;SPDYA;CDK2;RPS6KA3;GNAI3;CCNB2;PIK3CD;CCNA2;PGR;CDK1;MAP2K1;ADCY2;CDC27;BUB1;PDE3A;MAPK11;CDC16;HSP90AA1;PLK1;MAD2L1;MAPK14;ANAPC7;MAPK13;ANAPC10;ADCY1;PRKX;RAF1;MAPK1;CDC23;CDC25B;MAPK9;ADCY6;FZR1;CDC25A;PRKACB;GNAI1;ANAPC1;MAPK12;MAD2L2;AKT1
prerank	KEGG_TOLL_LIKE_RECEPTOR_SIGNALING_PATHWAY	0.3425472426189774	1.2627296172054696	0.0969697	0.4179654889071488	1	33/65	0.387	MAP2K3;CTSK;JUN;PIK3CD;TOLLIP;RIPK1;IFNAR1;MAP2K1;MAPK11;CD40;MAPK14;CASP8;TRAF3;MAPK13;TICAM1;TLR5;IRAK4;MYD88;STAT1;RAC1;TAB2;MAP2K2;MAPK1;IKBKE;MAP3K7;TRAF6;FADD;TIRAP;MAPK9;IL6;IKBKB;TBK1;MAP2K4
prerank	KEGG_VIBRIO_CHOLERAE_INFECTION	0.3611399031959817	1.2582853011555084	0.1257796257796258	0.4214182014950798	1	26/44	0.4215	KDELR3;ACTB;ATP6AP1;ATP6V1G3;ARF1;ACTG1;TJP2;PRKCB;PDIA4;KDELR2;ATP6V1C1;SEC61B;ATP6V1D;SEC61A1;PRKX;ATP6V1H;SEC61A2;GNAS;ATP6V1C2;ATP6V1E1;ATP6V0A4;ATP6V1B2;PRKACB;ATP6V1A;ATP6V1G1;ATP6V0D1
prerank	KEGG_HYPERTROPHIC_CARDIOMYOPATHY_HCM	0.34468547740158634	1.2569854510971816	0.0919192	0.4149263215557382	1	29/66	0.2904	CACNA1C;ITGA9;TPM1;ITGA8;ACTB;TPM3;SGCB;ITGB1;ITGA3;ITGA11;ACTG1;TGFB3;LMNA;ITGB3;ACTC1;TGFB1;DES;ITGA1;MYBPC3;TPM4;ITGB6;CACNA1D;MYH7;DAG1;CACNG7;CACNB2;ITGAV;CACNG5;PRKAB1
prerank	KEGG_CHRONIC_MYELOID_LEUKEMIA	0.3508071963884145	1.2525979775053748	0.11336032388663968	0.4186908715675221	1	45/56	0.5487	CDKN2A;RB1;CDKN1A;RUNX1;TGFBR2;TGFB3;E2F1;MECOM;HDAC1;PIK3CD;TGFB1;TGFBR1;MAP2K1;SHC1;SMAD3;CTBP1;E2F3;BCL2L1;MYC;ABL1;CRKL;MAP2K2;RAF1;SHC3;MAPK1;TGFB2;IKBKB;MDM2;CBL;SOS1;CRK;PTPN11;GAB2;AKT1;CHUK;SOS2;CDK6;AKT3;RELA;AKT2;BRAF;NFKBIA;HDAC2;KRAS;NFKB1
prerank	KEGG_NUCLEOTIDE_EXCISION_REPAIR	0.36872217886156883	1.2504236218933586	0.1616266944734098	0.41552252184955557	1	23/35	0.4705	CETN2;PCNA;LIG1;ERCC3;XPC;POLE;RPA3;MNAT1;RPA1;RFC1;GTF2H1;RFC3;RFC4;POLE2;RPA4;GTF2H3;GTF2H5;DDB1;ERCC4;CUL4B;ERCC6;RAD23B;CUL4A
prerank	KEGG_CYTOKINE_CYTOKINE_RECEPTOR_INTERACTION	0.3166702699619294	1.2501051608512814	0.044	0.407206	1	47/147	0.265	CXCL14;KIT;FAS;TNFRSF1A;VEGFC;PDGFRB;TNFSF13B;IFNGR2;TGFBR2;TNFRSF10B;ACVR1;IL22RA1;INHBA;TNFRSF6B;CLCF1;PDGFA;TGFB3;TNFSF10;IL13RA1;GHR;TNFRSF11B;TNFRSF21;TNFSF15;IL20RA;HGF;TGFB1;IFNAR1;TGFBR1;CD40;FLT1;TNFRSF9;EDA2R;IL1R1;BMP2;BMP7;MET;IL11RA;CXCR1;PDGFB;IL11;TNFRSF8;FLT4;CXCR4;PDGFC;VEGFA;RELT;IL21R
prerank	KEGG_AMYOTROPHIC_LATERAL_SCLEROSIS_ALS	0.3572797146333804	1.2477291737454959	0.13285272914521112	0.40557236254510376	1	15/42	0.2183	NEFL;TNFRSF1A;GRIN1;MAP2K3;PPP3CC;GRIA2;PRPH2;PPP3R1;MAP3K5;MAPK11;MAPK14;BCL2L1;CHP1;CYCS;MAPK13
prerank	KEGG_PRION_DISEASES	0.3810274422758501	1.236326562916498	0.1857451403887689	0.43124865819332503	1	13/26	0.3806	C8B;HSPA5;FYN;EGR1;MAP2K1;LAMC1;PRNP;STIP1;PRKX;MAP2K2;MAPK1;IL6;PRKACB
prerank	KEGG_VASOPRESSIN_REGULATED_WATER_REABSORPTION	0.35487818368010826	1.2260026860697302	0.15745568300312826	0.4539356340728568	1	21/37	0.4123	CREB3L1;RAB11A;RAB5C;DYNC1LI2;DCTN2;DYNLL2;CREB3;NSF;RAB5B;CREB3L2;ARHGDIA;PRKX;GNAS;DYNC1I2;ADCY6;DYNC2LI1;DYNLL1;PRKACB;DCTN4;CREB1;RAB11B
prerank	KEGG_N_GLYCAN_BIOSYNTHESIS	0.35715949345609005	1.2157079922190306	0.18191268191268192	0.47675428034812933	1	26/38	0.4727	MAN1A1;ALG2;ALG8;FUT8;ALG12;DPM2;DDOST;MAN2A1;ALG10;STT3A;ALG5;DAD1;MGAT1;RFT1;MGAT2;MGAT3;B4GALT2;RPN2;MGAT4A;DOLPP1;B4GALT1;ALG3;B4GALT3;MGAT5;MOGS;MAN1B1
prerank	KEGG_PURINE_METABOLISM	0.3160237325269047	1.2148663623765923	0.0760761	0.46959934264585046	1	80/115	0.5356	PDE5A;ENTPD1;PDE9A;PAPSS1;AMPD3;ENPP3;PAPSS2;ENTPD4;ENTPD8;POLR2B;PPAT;DCK;PRIM2;POLR2E;PDE6H;ADCY2;POLE;PDE3A;NT5C2;PAICS;ENTPD2;CANT1;DGUOK;PDE1B;APRT;GUCY1B1;POLR2H;PDE4B;RRM1;AMPD1;NT5C1A;POLR1B;PDE6D;AK4;ENTPD5;PKM;POLR3K;POLR2F;ADCY1;POLR1D;NUDT5;POLE2;AMPD2;PDE8A;PDE7B;GART;IMPDH2;POLA1;ITPA;NME3;GMPS;POLR3B;NPR2;ADCY6;PNPT1;POLR2D;ADPRM;GUCY1A1;PRPS2;GUK1;POLR3A;ENTPD6;GMPR;PDE7A;PDE1A;PO…
prerank	KEGG_APOPTOSIS	0.32932301082353355	1.2098445714458026	0.14256825075834176	0.47589785232087906	1	26/67	0.25	FAS;CAPN2;TNFRSF1A;PPP3CC;CASP6;TNFRSF10B;ENDOD1;CASP7;TNFSF10;CFLAR;PIK3CD;PPP3R1;CAPN1;RIPK1;MAP3K14;PRKAR1A;IL1R1;CASP8;NGF;BCL2L1;CHP1;CYCS;IRAK2;IRAK4;MYD88;CASP10
prerank	KEGG_HEDGEHOG_SIGNALING_PATHWAY	0.3388752291724035	1.209219967249716	0.1800411522633745	0.46877618355350487	1	20/47	0.2862	ZIC2;WNT9A;BMP6;RAB23;DHH;WNT5B;WNT1;BMP4;GAS1;WNT10A;BMP2;CSNK1E;BMP7;GLI2;SMO;WNT8A;GSK3B;CSNK1D;PRKX;WNT6
prerank	KEGG_WNT_SIGNALING_PATHWAY	0.3105590998376035	1.20734	0.10521042084168336	0.465853	1	62/118	0.3806	SFRP2;WNT9A;PPP3CC;CCND3;SFRP4;FZD7;NFATC1;NFATC2;PRKCB;JUN;PRICKLE1;PPP3R1;FZD1;WNT5B;WNT1;PPARD;CTNNB1;DVL3;PPP2R5A;CUL1;TCF7;PLCB1;PPP2CA;WNT10A;PPP2R5D;CCND2;RHOA;SMAD3;CSNK1E;CTBP1;TCF7L2;CSNK2A1;CHP1;MYC;DAAM2;TBL1XR1;RUVBL1;SENP2;VANGL1;WNT8A;TCF7L1;APC;GSK3B;RAC1;PRKX;CACYBP;WNT6;CTNNBIP1;ROCK1;ROCK2;VANGL2;MAP3K7;PPP2R5E;MAPK9;FBXW11;NKD1;WNT4;PPP3CA;SIAH1;PPP2CB;AXIN1;PRKACB
prerank	KEGG_RNA_POLYMERASE	0.4093264151096264	1.2043617163491513	0.2176795580110497	0.46618338963449896	1	15/18	0.5453	POLR2B;POLR2E;POLR2H;POLR1B;POLR3K;POLR2F;POLR1D;POLR3B;POLR2D;POLR3A;POLR1C;POLR3F;POLR2C;POLR2I;POLR1E
prerank	KEGG_ALDOSTERONE_REGULATED_SODIUM_REABSORPTION	-0.239555	-1.19884	0.13793103448275862	0.36652121212121214	0.6533066132264529	2025-06-27	0.0606	PIK3R1;PRKCA;ATP1B1;SCNN1G;ATP1B3;SCNN1B
prerank	KEGG_TYPE_I_DIABETES_MELLITUS	0.41865402520248357	1.194745051967947	0.2254791431792559	0.4878256218719654	1	2025-04-15	0.0695	FAS;PTPRN2;ICA1;GAD1
prerank	KEGG_REGULATION_OF_AUTOPHAGY	0.3954985916676876	1.192418205545684	0.22108843537414966	0.48665524122549597	1	2025-09-18	0.4268	ATG4B;ATG4A;ULK2;GABARAPL1;BECN1;PIK3R4;PIK3C3;PRKAA1;ATG12
prerank	KEGG_DILATED_CARDIOMYOPATHY	0.3223822052212244	1.1909663214852275	0.15943491422805248	0.48239415300782773	1	33/70	0.3202	CACNA1C;ITGA9;TPM1;ITGA8;ACTB;TPM3;SGCB;ITGB1;ITGA3;ITGA11;ACTG1;TGFB3;LMNA;ITGB3;ACTC1;TGFB1;DES;ITGA1;ADCY2;MYBPC3;TPM4;ITGB6;CACNA1D;MYH7;DAG1;CACNG7;ADCY1;CACNB2;PRKX;ITGAV;CACNG5;GNAS;TGFB2
prerank	KEGG_ENDOCYTOSIS	0.302292	1.19045	0.096	0.47568208993284794	1	72/143	0.3752	KIT;DAB2;GRK6;ARAP2;VPS37A;ASAP3;CHMP4B;USP8;SH3GL1;PRKCI;PSD2;SH3GLB2;SMURF2;ASAP1;EHD2;EHD3;RAB11A;ARF6;RAB5C;RAB4A;CHMP4C;LDLRAP1;F2R;RET;CDC42;GRK4;CHMP5;GRK2;PARD6G;CHMP1B;SMAP1;FLT1;HSPA8;DNM2;EHD4;MET;RAB11FIP2;CXCR1;SMURF1;PIP5K1C;IQSEC3;RAB5B;NEDD4;AP2B1;EPS15;SMAP2;CLTA;CXCR4;VPS37B;ARFGAP3;RBSN;SRC;RNF41;RAB22A;PLD1;ARAP3;GIT2;TFRC;VPS37C;PIP4K2B;MVB12B;PARD3;TRAF6;EEA1;CHMP2B;VPS4B;MD…
prerank	KEGG_VEGF_SIGNALING_PATHWAY	0.3316396744452909	1.189584502069414	0.17995910020449898	0.47015729147807195	1	27/54	0.3321	PXN;PPP3CC;PTGS2;NFATC1;NFATC2;PRKCB;PLA2G4A;MAPKAPK2;PIK3CD;PPP3R1;HSPB1;CDC42;MAP2K1;MAPK11;PTK2;MAPK14;CHP1;MAPK13;VEGFA;SRC;SPHK1;RAC1;MAP2K2;RAF1;MAPK1;PLA2G2E;PLA2G12A
prerank	KEGG_NEUROTROPHIN_SIGNALING_PATHWAY	0.31024331389314286	1.1891256553385516	0.12160804020100502	0.46353700356066835	1	65/99	0.5156	RPS6KA2;NTRK2;RPS6KA5;PRKCD;YWHAZ;RPS6KA3;JUN;MAPKAPK2;PIK3CD;MAP3K5;CDC42;YWHAQ;MAP2K1;MAPK11;SHC1;RHOA;YWHAB;MAPK14;BDNF;NGF;SH2B3;IRAK2;ABL1;ATF4;MAPK13;IRAK4;CRKL;CALM2;MAP2K5;RAP1B;GSK3B;RAC1;ARHGDIA;YWHAE;MAP2K2;RAF1;MAP3K3;SHC3;MAPK1;TRAF6;NGFR;MAPK9;CALML3;YWHAG;IKBKB;GAB1;SOS1;CALM1;CRK;MAPK12;CAMK2B;PTPN11;PRDM4;AKT1;MAP2K7;IRS1;PLCG2;TP73;SOS2;CAMK2G;AKT3;RELA;AKT2;BRAF;PLCG1
prerank	KEGG_RIG_I_LIKE_RECEPTOR_SIGNALING_PATHWAY	0.340412	1.1877294810861898	0.2037037037037037	0.460029	1	30/42	0.5487	RIPK1;IFIH1;MAPK11;MAPK14;CASP8;TRAF3;MAPK13;TANK;CASP10;SIKE1;IKBKE;MAP3K7;TRAF6;FADD;MAPK9;IKBKB;TRIM25;PIN1;AZI2;DDX3X;TBK1;MAPK12;ATG12;MAVS;CHUK;RELA;IFNW1;NFKBIA;ATG5;NFKB1
prerank	KEGG_CYTOSOLIC_DNA_SENSING_PATHWAY	0.38597479177601884	1.1835971640298115	0.24422442244224424	0.4655189121849074	1	16/22	0.5487	RIPK1;POLR3K;POLR1D;IKBKE;POLR3B;IL6;IKBKB;TBK1;POLR3A;MAVS;CHUK;POLR1C;POLR3F;RELA;NFKBIA;NFKB1
prerank	KEGG_SPHINGOLIPID_METABOLISM	0.35239048639843273	1.1771374138733492	0.23052959501557632	0.47831466917087295	1	1935-11-01	0.1661	ARSA;DEGS2;GALC;B4GALT6;PLPP2;DEGS1;ASAH1;PLPP3;SMPD4;UGT8;SGMS2
prerank	KEGG_CHEMOKINE_SIGNALING_PATHWAY	0.3015592932904336	1.169975962730773	0.1432865731462926	0.49257004930156123	1	47/116	0.3124	CXCL14;PRKCD;PXN;GRK6;DOCK2;GNAI3;PRKCB;PIK3CD;GNG12;VAV2;CDC42;GRK4;GNG13;PAK1;MAP2K1;ADCY2;PLCB1;GRK2;PTK2;SHC1;RHOA;WASL;CXCR1;VAV3;TIAM2;GNG2;GNGT2;GNB1;CXCR4;STAT1;CRKL;TIAM1;GNG5;ADCY1;RAP1B;GSK3B;GNB3;RAC1;PRKX;RAF1;PTK2B;SHC3;GNG4;ROCK1;ROCK2;MAPK1;PARD3
prerank	KEGG_DORSO_VENTRAL_AXIS_FORMATION	0.39456367494787736	1.161359742259288	0.27808676307007785	0.5107425320776183	1	2025-06-17	0.1324	SPIRE1;SPIRE2;ETS1;ETV6;ETV7;MAP2K1
prerank	KEGG_THYROID_CANCER	0.3701200858600628	1.1601691946150072	0.25379609544468545	0.5069156644505864	1	15/23	0.4449	TPM3;RET;CTNNB1;TCF7;MAP2K1;TCF7L2;TFG;MYC;TCF7L1;MAP2K2;MAPK1;RXRA;RXRG;TPR;NCOA4
prerank	KEGG_RENAL_CELL_CARCINOMA	0.3181225383070931	1.1448307598436682	0.24442190669371197	0.5458038975214314	1	40/57	0.5176	VEGFC;TGFB3;JUN;PIK3CD;EPAS1;HGF;TGFB1;CDC42;ETS1;PGF;PAK1;MAP2K1;EGLN1;MET;PAK4;CUL2;PDGFB;CRKL;VEGFA;RAP1B;TGFA;RAC1;MAP2K2;RAF1;MAPK1;TGFB2;GAB1;SOS1;PAK2;PAK3;CRK;PTPN11;ARNT;AKT1;SOS2;AKT3;AKT2;ELOC;BRAF;EGLN3
prerank	KEGG_NOD_LIKE_RECEPTOR_SIGNALING_PATHWAY	0.3398724872630575	1.137250678828603	0.27848101265822783	0.5617849098554787	1	16/34	0.3533	SUGT1;NOD1;HSP90B1;MAPK11;HSP90AA1;MAPK14;CASP8;MAPK13;TAB2;MAPK1;MAP3K7;TRAF6;MAPK9;IL6;IKBKB;XIAP
prerank	KEGG_GLYCOLYSIS_GLUCONEOGENESIS	0.3316803207524038	1.132597149281288	0.2830188679245283	0.568582	1	22/40	0.4046	BPGM;ALDH1A3;PFKP;AKR1A1;PDHA1;GPI;ACSS1;DLD;PGM1;PGAM1;ADH5;ADH6;PKM;HK2;ALDH7A1;PDHB;PFKM;ALDH9A1;DLAT;LDHB;ALDOC;LDHA
prerank	KEGG_PPAR_SIGNALING_PATHWAY	0.3138815451060432	1.1279083473593514	0.2823164426059979	0.575006	1	25/51	0.4224	FABP7;NR1H3;ADIPOQ;ILK;ACSL3;PPARD;ACSL5;SCD5;ME1;ANGPTL4;FABP5;ACSL4;SLC27A6;LPL;APOA1;DBI;CD36;FABP4;ACSL1;SLC27A4;PLIN1;FADS2;RXRA;CYP7A1;RXRG
prerank	KEGG_PATHWAYS_IN_CANCER	0.2757387279968969	1.119113764206002	0.161	0.5956993299154003	1	120/272	0.3545	KIT;FAS;CDKN2A;RB1;CDKN1A;COL4A1;VEGFC;PDGFRB;COL4A2;MMP2;RUNX1;WNT9A;TGFBR2;TPM3;JUP;PIAS4;CDK2;PTGS2;ITGB1;FZD7;ITGA3;PDGFA;FN1;RAD51;FOXO1;TGFB3;PRKCB;E2F1;MECOM;HDAC1;JUN;CCNE1;PIK3CD;EPAS1;RET;HGF;TGFB1;FZD1;BIRC5;CDKN2B;SKP2;WNT5B;WNT1;PPARD;CDC42;ETS1;CTNNB1;PGF;DVL3;BMP4;TGFBR1;HSP90B1;TCF7;MAP2K1;LAMC1;WNT10A;PTK2;JAK1;EGLN1;RHOA;SMAD3;BMP2;HSP90AA1;CTBP1;TCF7L2;MET;CASP8;CUL2;E2F3;ZBTB1…
prerank	KEGG_TRYPTOPHAN_METABOLISM	-0.211188	-1.11393	0.19642857142857142	0.48110129870129875	0.7945891783567134	31/32	0.7091	CYP1A1;AANAT;CYP1B1;KYNU;EHHADH;IL4I1;DDC;HAAO;TPH1;AOX1;ACMSD;CYP1A2;AOC1;MAOA;HADH;TPH2;ASMT;GCDH;AADAT;TDO2;ALDH3A2;OGDH;AFMID;ACAT1;WARS2;ACAT2;CAT;OGDHL;ALDH9A1;ALDH7A1;HADHA
prerank	KEGG_MELANOGENESIS	0.29254568322693314	1.104659230144523	0.2937625754527163	0.6343328768373963	1	40/82	0.3872	KIT;WNT9A;CREB3L1;GNAO1;FZD7;GNAI3;PRKCB;FZD1;WNT5B;WNT1;CTNNB1;DCT;DVL3;TCF7;MAP2K1;ADCY2;PLCB1;WNT10A;CREB3;TCF7L2;WNT8A;TCF7L1;CALM2;CREB3L2;ADCY1;GSK3B;PRKX;WNT6;MAP2K2;RAF1;MAPK1;GNAS;CALML3;WNT4;GNAQ;ADCY6;TYRP1;PRKACB;CALM1;GNAI1
prerank	KEGG_SMALL_CELL_LUNG_CANCER	0.2967852309661924	1.0919775035556893	0.32056451612903225	0.6678060805258833	1	23/71	0.2	RB1;COL4A1;COL4A2;PIAS4;CDK2;PTGS2;ITGB1;ITGA3;FN1;E2F1;CCNE1;PIK3CD;CDKN2B;SKP2;LAMC1;PTK2;E2F3;BCL2L1;TRAF3;CYCS;MAX;MYC;CCNE2
prerank	KEGG_GLIOMA	0.3068280707672003	1.0770624696913613	0.36251287332646753	0.7081303160185657	1	34/48	0.5156	CDKN2A;RB1;CDKN1A;PDGFRB;PDGFA;PRKCB;E2F1;PIK3CD;MAP2K1;SHC1;E2F3;PDGFB;CALM2;TGFA;MAP2K2;RAF1;SHC3;MAPK1;CALML3;MDM2;SOS1;CALM1;PTEN;CAMK2B;AKT1;PLCG2;SOS2;CDK6;EGFR;CAMK2G;AKT3;AKT2;BRAF;PLCG1
prerank	KEGG_NATURAL_KILLER_CELL_MEDIATED_CYTOTOXICITY	0.29356457153358634	1.0687398420158318	0.37589376915219613	0.7261754478225143	1	25/63	0.309	FAS;IFNGR2;PPP3CC;TNFRSF10B;NFATC1;TNFSF10;NFATC2;PRKCB;PIK3CD;PPP3R1;IFNAR1;VAV2;FYN;PAK1;MAP2K1;SHC1;VAV3;CHP1;RAC1;ITGB2;MAP2K2;RAF1;PTK2B;SHC3;MAPK1
prerank	KEGG_BASAL_CELL_CARCINOMA	0.30106525952259466	1.063859518505761	0.3927461139896373	0.7325698222548978	1	19/47	0.2862	WNT9A;FZD7;FZD1;WNT5B;WNT1;CTNNB1;DVL3;BMP4;TCF7;WNT10A;BMP2;TCF7L2;GLI2;SMO;WNT8A;TCF7L1;APC;GSK3B;WNT6
prerank	KEGG_INOSITOL_PHOSPHATE_METABOLISM	0.29963233850663257	1.063221549769408	0.38752556237218816	0.725312	1	33/48	0.5241	SYNJ2;IMPA2;PIK3CD;PLCD1;INPP5B;PLCB1;ITPKA;IPPK;INPP5E;ITPKB;PIK3C2A;PIP5K1C;INPP4B;PIP4K2A;INPP5A;MINPP1;IPMK;SYNJ1;PIP4K2B;PLCD4;ITPK1;PIK3C3;PIP5K1A;IMPA1;PTEN;PLCE1;PLCG2;PI4KB;INPP4A;MIOX;PIK3C2G;PLCG1;ALDH6A1
prerank	KEGG_GAP_JUNCTION	0.28782166374929374	1.0621463164685665	0.38843813387423937	0.7194459684385731	1	37/69	0.4136	HTR2C;PDGFRB;TUBAL3;TUBB6;PDGFD;GNAI3;PDGFA;PRKCB;ITPR1;CDK1;MAP2K1;ADCY2;PLCB1;HTR2B;GUCY1B1;PDGFB;TUBA1B;PDGFC;TUBA3E;SRC;MAP2K5;ADCY1;CSNK1D;PRKX;MAP2K2;RAF1;MAPK1;GNAS;LPAR1;GNAQ;ADCY6;PRKACB;SOS1;GNAI1;GUCY1A1;TUBB;PRKG2
prerank	KEGG_B_CELL_RECEPTOR_SIGNALING_PATHWAY	0.2942075188838417	1.0620048947997245	0.37895812053115424	0.7108978916821818	1	40/59	0.5555	PPP3CC;NFATC1;NFATC2;PRKCB;JUN;PIK3CD;PPP3R1;VAV2;RASGRP3;MAP2K1;VAV3;CHP1;BCL10;GSK3B;RAC1;MAP2K2;RAF1;MAPK1;CD81;IKBKB;PPP3CA;SOS1;AKT1;BLNK;PLCG2;CHUK;INPP5D;NFATC3;SOS2;PTPN6;AKT3;RELA;AKT2;LYN;NFKBIA;PPP3CB;KRAS;NFKB1;BTK;DAPP1
prerank	KEGG_MAPK_SIGNALING_PATHWAY	0.26304014391652664	1.0568490669616244	0.33933933933933935	0.7187590797041906	1	100/202	0.4078	CACNA1C;RPS6KA2;FAS;NTRK2;PTPN5;TNFRSF1A;CACNA1H;DUSP10;RPS6KA5;MAP2K3;PDGFRB;PPP3CC;RRAS2;TGFBR2;SRF;RPS6KA3;RASGRP1;PDGFA;GADD45B;MAP4K4;TGFB3;NFATC2;PRKCB;PLA2G4A;MECOM;DUSP5;JUN;MAP3K6;FLNB;MAPKAPK2;NR4A1;GNG12;PPP3R1;TGFB1;HSPB1;MAP3K5;CDC42;MAP3K14;RASGRP3;TGFBR1;PAK1;MAP2K1;MAPK11;DUSP8;HSPA8;IL1R1;MAPK14;BDNF;NGF;CHP1;PDGFB;MAX;CACNA1D;MYC;TAOK3;ATF4;MAPK13;DUSP4;CACNG7;CRKL;MAP4K3;MAP2K5…
prerank	KEGG_GALACTOSE_METABOLISM	0.3376966050292909	1.0466696774845223	0.41474147414741475	0.7426706026760806	1	2025-11-22	0.3654	UGP2;GALK1;GALE;PFKP;PGM1;LCT;HK2;B4GALT2;PFKM;B4GALT1;GLB1
prerank	KEGG_INTESTINAL_IMMUNE_NETWORK_FOR_IGA_PRODUCTION	0.32395909528019584	1.044321548255221	0.4201312910284464	0.7413617652363869	1	2025-06-25	0.1416	TNFSF13B;AICDA;ICOSLG;TGFB1;MAP3K14;CD40
prerank	KEGG_LONG_TERM_DEPRESSION	0.2954380756047649	1.0410252614252682	0.43209876543209874	0.7425011533397352	1	24/47	0.4136	GRIA2;GNAO1;CRH;GNAI3;PRKCB;PLA2G4A;ITPR1;MAP2K1;PLCB1;PPP2CA;GUCY1B1;MAP2K2;RAF1;MAPK1;GNAS;GRID2;PLA2G2E;PLA2G12A;GNAQ;PPP2CB;GNAI1;GRIA3;GUCY1A1;PRKG2
prerank	KEGG_T_CELL_RECEPTOR_SIGNALING_PATHWAY	0.274948	1.0387830367584527	0.43174924165824063	0.7405056931564739	1	60/87	0.5737	PPP3CC;NFATC1;RASGRP1;NFATC2;JUN;PIK3CD;PPP3R1;VAV2;DLG1;CDC42;MAP3K14;FYN;PAK1;MAP2K1;MAPK11;RHOA;GRAP2;MAPK14;PAK4;VAV3;CHP1;BCL10;MAPK13;NCK2;GSK3B;MAP2K2;RAF1;MAPK1;MAP3K7;MAPK9;IKBKB;PPP3CA;CBL;SOS1;IL10;PAK2;PAK3;MAPK12;ICOS;PTPRC;AKT1;MAP2K7;CHUK;NFATC3;SOS2;PTPN6;AKT3;RELA;AKT2;CSF2;PLCG1;NFKBIA;CD3D;PPP3CB;KRAS;NFKB1;CD40LG;CD3E;GRB2;CBLB
prerank	KEGG_NOTCH_SIGNALING_PATHWAY	0.3049443096744366	1.0384708881319298	0.42379958246346555	0.732618	1	16/36	0.3401	DLL4;LFNG;HES1;HDAC1;DVL3;NCSTN;NUMB;JAG2;CTBP1;ADAM17;KAT2A;DTX3L;MAML2;JAG1;CIR1;RBPJ
prerank	KEGG_PROSTATE_CANCER	0.2789788335699568	1.0336644289284043	0.45040485829959515	0.7383725898606944	1	52/73	0.552	RB1;CDKN1A;PDGFRB;CREB3L1;PDGFD;CDK2;PDGFA;FOXO1;E2F1;CCNE1;PIK3CD;CTNNB1;HSP90B1;TCF7;MAP2K1;CREB3;HSP90AA1;TCF7L2;E2F3;PDGFB;CCNE2;ATF4;TCF7L1;PDGFC;CREB3L2;GSK3B;TGFA;MAP2K2;RAF1;MAPK1;IKBKB;MDM2;SOS1;CREB1;PTEN;AKT1;ERBB2;CHUK;SOS2;EGFR;INSRR;AR;AKT3;RELA;AKT2;BRAF;NFKBIA;KRAS;EP300;EGF;NFKB1;CASP9
prerank	KEGG_CITRATE_CYCLE_TCA_CYCLE	0.3210645975886878	1.0319146056227633	0.42764578833693306	0.7352909642138666	1	2025-12-25	0.3794	PDHA1;DLD;IDH3A;CS;SDHA;MDH2;SUCLG2;SUCLA2;SDHC;PDHB;DLAT;OGDHL
prerank	KEGG_PENTOSE_PHOSPHATE_PATHWAY	0.3459388517784418	1.030373834177939	0.4354120267260579	0.7315268544109959	1	2025-12-19	0.4396	RPIA;TALDO1;PFKP;GPI;PGM1;H6PD;PGD;PFKM;PGLS;ALDOC;PRPS2;RBKS
prerank	KEGG_TIGHT_JUNCTION	0.2725465770292619	1.0302618812795223	0.4493480441323972	0.7237819283003887	1	39/90	0.3692	PRKCD;MYL9;ACTB;MYH15;ACTN4;MYL12A;RRAS2;ACTN1;GNAI3;ACTG1;AMOTL1;PRKCI;TJP2;PRKCB;CTTN;CDC42;CTNNB1;MYH9;MYH10;PPP2CA;PARD6G;RHOA;JAM3;CSNK2A1;CTNNA1;MYH7;PATJ;PPP2R2D;PPP2R2A;SRC;CASK;MAGI1;LLGL2;PARD3;CLDN19;EXOC3;CLDN18;AFDN;PPP2CB
prerank	KEGG_FATTY_ACID_METABOLISM	0.3166518035716375	1.0274164516996387	0.46014877789585545	0.724164	1	13/29	0.3386	ACADSB;ACAA2;ACSL3;ACSL5;ECI1;HADHB;ACSL4;ADH5;ADH6;HADHA;ALDH7A1;ALDH9A1;ACSL1
prerank	KEGG_AMINOACYL_TRNA_BIOSYNTHESIS	0.3496299043580715	1.0191961201460358	0.44481605351170567	0.7402314825683766	1	2025-11-17	0.4963	EARS2;FARSB;MARS2;MTFMT;SEPSECS;YARS2;FARSA;WARS2;LARS2;DARS2;RARS2
prerank	KEGG_ETHER_LIPID_METABOLISM	0.3317879874067697	1.0177264583179522	0.4673202614379085	0.7365981922760888	1	2025-06-21	0.1241	ENPP2;PLA2G7;PLPP2;LPCAT2;PLA2G4A;PLPP3
prerank	KEGG_CELL_ADHESION_MOLECULES_CAMS	0.2701990011179214	1.0048157070845196	0.4949392712550607	0.7658082540355713	1	26/73	0.3017	ITGA9;VCAN;ITGA8;CNTN1;CDH4;SDC3;SDC4;SDC1;ITGB1;ALCAM;NRXN3;ICOSLG;CD34;CD40;JAM3;NLGN2;CDH2;CD276;CNTN2;NFASC;NRXN1;CD99;ITGB2;ITGAV;CNTNAP1;GLG1
prerank	KEGG_PYRUVATE_METABOLISM	0.3096217513576531	1.0007576379542777	0.4745222929936306	0.7694334516337697	1	15/28	0.4046	HAGHL;PDHA1;ACSS1;DLD;ME1;HAGH;MDH2;PKM;ALDH7A1;PDHB;ALDH9A1;DLAT;ACYP1;LDHB;LDHA
prerank	KEGG_NEUROACTIVE_LIGAND_RECEPTOR_INTERACTION	-0.136736	-1	1	0.7270545454545454	0.936874	59/219	0.146	GABRE;LPAR3;CHRNB2;CALCR;HRH3;HTR7;GABRR2;S1PR1;ADRA1B;GABRR1;ADRB1;GRIN3A;DRD4;GABRQ;PTGER3;GRIN2B;ADRB2;TACR2;DRD3;NPY4R;EDNRB;GRM4;TACR1;CHRNA1;GLRA2;P2RX7;VIPR2;CHRM4;GPR50;HTR1E;P2RY6;NMUR1;RXFP1;GHRHR;CHRNB4;GRIK1;GALR1;GRIK4;SSTR2;CGA;MC1R;P2RY1;TRPV1;NPFFR2;NPBWR2;CHRNG;P2RX1;GABRA3;HTR6;NMUR2;HRH1;NMBR;MC3R;TACR3;P2RX4;AGTR1;CRHR1;HTR1F;CHRNA9
prerank	KEGG_BETA_ALANINE_METABOLISM	0.3464526681576404	0.9913467902041625	0.4994487320837927	0.7879643298879903	1	2025-07-16	0.3317	GAD1;SMS;SRM;HADHA;ALDH7A1;ALDH9A1;GAD2
prerank	KEGG_PHOSPHATIDYLINOSITOL_SIGNALING_SYSTEM	0.2704237306757628	0.9890287411324611	0.5122199592668024	0.7861846069569981	1	33/63	0.4133	SYNJ2;IMPA2;PRKCB;ITPR1;PIK3CD;PLCD1;INPP5B;DGKI;PLCB1;ITPKA;IPPK;INPP5E;DGKG;ITPKB;PIK3C2A;PIP5K1C;INPP4B;DGKA;PIP4K2A;CALM2;INPP5A;SYNJ1;PIP4K2B;PLCD4;ITPK1;PIK3C3;CALML3;DGKZ;PIP5K1A;IMPA1;CALM1;PTEN;PLCE1
prerank	KEGG_ERBB_SIGNALING_PATHWAY	0.2642762788450596	0.9753185095980426	0.5653495440729484	0.8164394107531618	1	45/69	0.5156	CDKN1A;PRKCB;HBEGF;JUN;PIK3CD;PAK1;MAP2K1;PTK2;SHC1;PAK4;MYC;ABL1;AREG;NCK2;CRKL;SRC;GSK3B;TGFA;MAP2K2;RAF1;SHC3;MAPK1;MAPK9;GAB1;CBL;SOS1;MAP2K4;PAK2;PAK3;CRK;NRG2;CAMK2B;AKT1;RPS6KB1;MAP2K7;ERBB2;PLCG2;BTC;SOS2;EGFR;CAMK2G;AKT3;AKT2;BRAF;PLCG1
prerank	KEGG_LYSOSOME	0.25121808516304395	0.9633640814579525	0.5859296482412061	0.8407884225177334	1	61/99	0.5363	ARSA;AP1S3;ATP6AP1;ENTPD4;SUMF1;LAMP1;GALC;CTSK;LIPA;CTSC;LAPTM4A;GALNS;ASAH1;AP3S1;AP3M1;GNPTG;CD164;PPT1;CTSO;CTSH;CLTA;ACP5;ATP6V1H;LAPTM4B;AP3M2;CD63;AP1M1;SCARB2;LGMN;CTSA;CTSD;AP4E1;AP4S1;ATP6V0A4;GLB1;ABCB9;ACP2;GGA3;GNPTAB;CTSS;SLC17A5;AP4B1;NPC1;LAMP2;ATP6V0D1;GM2A;TCIRG1;AGA;GNS;M6PR;GGA1;AP3B1;SLC11A2;NAGPA;HGSNAT;CTSB;ATP6V0D2;CLTC;AP1G1;HEXB;ARSB
prerank	KEGG_GLYOXYLATE_AND_DICARBOXYLATE_METABOLISM	0.33130711489020037	0.9610749824743974	0.5534521158129176	0.8384514993816554	1	2025-07-16	0.3308	CS;PGP;MTHFD2;MDH2;MTHFD2L;MTHFD1;MTHFD1L
prerank	KEGG_ABC_TRANSPORTERS	0.29832023573700217	0.9608410525474483	0.5662778366914104	0.8307675924404273	1	15/28	0.4759	ABCB1;ABCA12;ABCB10;ABCG2;ABCC4;ABCC1;ABCC5;ABCC9;ABCA3;ABCB9;ABCG5;ABCC8;ABCC6;ABCD4;ABCB11
prerank	KEGG_NITROGEN_METABOLISM	-0.239975	-0.937758	0.5869565217391305	0.8191838383838383	0.96994	2025-03-15	0.056	CA2;CA9;GLUL
prerank	KEGG_O_GLYCAN_BIOSYNTHESIS	0.29419816704660207	0.9269028631153653	0.6112920738327905	0.9094601397691124	1	2025-10-25	0.2992	C1GALT1C1;GALNT12;GALNT2;GALNT9;ST3GAL2;GCNT4;GALNT7;GALNT18;B4GALT5;GALNT16
prerank	KEGG_HEMATOPOIETIC_CELL_LINEAGE	0.2576723443293602	0.9221541260168139	0.6358087487283826	0.9124182576892712	1	16/52	0.3065	KIT;ITGA3;MME;ITGB3;ITGA1;CD34;CD44;GP1BB;IL1R1;IL11RA;GP5;IL11;ANPEP;CD36;TFRC;CD38
prerank	KEGG_ENDOMETRIAL_CANCER	0.26490203334685397	0.9165258762841468	0.6443514644351465	0.9173968137469983	1	29/41	0.5678	ILK;PIK3CD;CTNNB1;TCF7;MAP2K1;TCF7L2;MYC;MLH1;CTNNA1;TCF7L1;APC;GSK3B;MAP2K2;RAF1;MAPK1;AXIN1;SOS1;PTEN;AKT1;ERBB2;SOS2;EGFR;AKT3;AKT2;BRAF;KRAS;EGF;CASP9;GRB2
prerank	KEGG_DRUG_METABOLISM_OTHER_ENZYMES	0.29098017453081204	0.9159729814003972	0.6056955093099672	0.9099783831616207	1	2025-10-22	0.3433	UPP2;TK1;UCK1;UCK2;UMPS;UPP1;IMPDH2;ITPA;GMPS;UCKL1
prerank	KEGG_ACUTE_MYELOID_LEUKEMIA	0.26155683734351853	0.9150920265473843	0.6519052523171988	0.9032131157804124	1	30/44	0.5678	KIT;RUNX1;PIM1;JUP;PIK3CD;PPARD;TCF7;MAP2K1;TCF7L2;ZBTB16;MYC;TCF7L1;RARA;MAP2K2;RAF1;MAPK1;IKBKB;SOS1;AKT1;RPS6KB1;CHUK;SOS2;AKT3;RELA;AKT2;BRAF;KRAS;NFKB1;RUNX1T1;GRB2
prerank	KEGG_GLYCEROLIPID_METABOLISM	0.26466035977068747	0.9129868456419145	0.6221294363256785	0.899138	1	17/39	0.3615	LIPG;PLPP2;AKR1A1;DGKI;PLPP3;LCLAT1;GPAT3;DGKG;LPL;DGKA;AGPAT2;MBOAT1;ALDH7A1;GPAT4;ALDH9A1;AGK;DGKZ
prerank	KEGG_ARGININE_AND_PROLINE_METABOLISM	0.26588757942809005	0.9054109404564651	0.6507772020725389	0.9072026662775785	1	14/36	0.3248	P4HA2;SAT1;AMD1;ALDH18A1;GLS;CKMT1A;SMS;SRM;ODC1;P4HA1;GOT2;GATM;ALDH7A1;ALDH9A1
prerank	KEGG_GLYCINE_SERINE_AND_THREONINE_METABOLISM	0.29887541788823535	0.9017020036391575	0.6359600443951166	0.9067649045923492	1	2025-08-19	0.2949	CHDH;DMGDH;ALAS2;DLD;PSAT1;PSPH;GATM;AGXT2
prerank	KEGG_FC_EPSILON_RI_SIGNALING_PATHWAY	0.23955152624485482	0.8757823937404321	0.7080366225839267	0.9541371246786731	1	34/59	0.5156	MAP2K3;PRKCD;PRKCB;PLA2G4A;PIK3CD;VAV2;FYN;MAP2K1;MAPK11;MAPK14;VAV3;MAPK13;RAC1;MAP2K2;RAF1;MAPK1;PLA2G2E;PLA2G12A;MAPK9;SOS1;MAP2K4;MAPK12;GAB2;AKT1;MAP2K7;IL3;PLCG2;INPP5D;SOS2;AKT3;AKT2;CSF2;LYN;PLCG1
prerank	KEGG_PORPHYRIN_AND_CHLOROPHYLL_METABOLISM	0.2882136442682364	0.8687005817811815	0.6846153846153846	0.9595712855755584	1	2025-07-19	0.2343	HCCS;HMOX1;ALAS2;EARS2;PPOX;HMOX2;FTH1
prerank	KEGG_GLYCEROPHOSPHOLIPID_METABOLISM	0.23643050568823476	0.8601246351495911	0.7621951219512195	0.9674063085270973	1	25/60	0.3349	PLPP2;LPCAT2;CRLS1;PLA2G4A;PISD;DGKI;PLPP3;CHKA;PCYT1A;LCLAT1;GPD1L;LYPLA1;GPAT3;LPGAT1;DGKG;PGS1;DGKA;AGPAT2;PLD1;MBOAT1;GPD1;GPAT4;PLA2G2E;PLA2G12A;LYPLA2
prerank	KEGG_NICOTINATE_AND_NICOTINAMIDE_METABOLISM	0.2905623601647383	0.8588200271464324	0.6955555555555556	0.9614165981922762	1	2025-12-19	0.5559	ENPP3;NT5C2;NT5C1A;NMNAT1;NADK;CD38;NADSYN1;NNT;NT5C3A;BST1;NMNAT2;NT5E
prerank	KEGG_STARCH_AND_SUCROSE_METABOLISM	0.2705113733346072	0.8530012595728392	0.7081967213114754	0.9636439525599727	1	2025-08-23	0.2918	UGP2;UXS1;ENPP3;GPI;PGM1;GYS1;HK2;UGDH
prerank	KEGG_TYROSINE_METABOLISM	-0.168371	-0.851889	0.7333333333333333	0.9672	0.9909819639278558	2025-10-31	0.1436	COMT;HGD;GSTZ1;ADH1C;MIF;TPO;IL4I1;METTL6;TYR;DDC
prerank	KEGG_OLFACTORY_TRANSDUCTION	0.26888542398797677	0.8473062356824947	0.7194092827004219	0.9649314246997938	1	14/26	0.5632	GUCA1C;CALM2;PRKX;PDC;CALML3;PRKACB;CALM1;PRKG2;GUCA1B;CAMK2B;GNAL;CAMK2G;PDE1C;OR5AS1
prerank	KEGG_JAK_STAT_SIGNALING_PATHWAY	0.22084079276886404	0.8434511628665773	0.8158953722334004	0.9637512629059339	1	63/100	0.6071	IFNGR2;CCND3;PIM1;SPRED1;PIAS4;IL13RA2;IL22RA1;CLCF1;SOCS5;IL13RA1;GHR;PIK3CD;IL20RA;IFNAR1;SPRY1;SPRY3;JAK1;CCND2;IL11RA;BCL2L1;MYC;IL11;STAT1;SPRED2;IL21R;IL6;CBL;SOS1;IL10;STAM2;IL15;SOCS7;SOCS2;TYK2;PTPN11;SOCS1;AKT1;STAT2;LEPR;IL3;JAK2;SOS2;PTPN6;PIAS1;AKT3;AKT2;IFNW1;CSF2;LIFR;IFNGR1;IL5RA;PIAS2;EP300;IL7;GRB2;CISH;CBLB;IL10RA;PRLR;SPRY4;IL22RA2;CSF3R;PIK3CA
prerank	KEGG_HISTIDINE_METABOLISM	0.27887169010054436	0.8407942942887988	0.7281659388646288	0.9601341909160457	1	2025-07-21	0.3486	ALDH1A3;UROC1;LCMT1;ALDH7A1;LCMT2;ALDH9A1;HEMK1
prerank	KEGG_SELENOAMINO_ACID_METABOLISM	0.27999049749810506	0.8332301097159325	0.7175824175824176	0.9648392502229808	1	15/19	0.5958	PAPSS1;PAPSS2;MAT2B;LCMT1;SEPHS1;MARS2;LCMT2;HEMK1;GGT5;BUD23;SCLY;AHCYL2;CTH;MAT1A;AHCYL1
prerank	KEGG_ADIPOCYTOKINE_SIGNALING_PATHWAY	0.23513026947766982	0.8327611734091827	0.783976	0.9574271827082435	1	34/53	0.5864	TNFRSF1A;ADIPOQ;NPY;STK11;ACSL3;ACSL5;ACSL4;PRKAB1;CD36;ADIPOR2;CAMKK1;MAPK9;ACSL1;IKBKB;RXRA;RXRG;PTPN11;PRKAA1;AKT1;IRS1;LEPR;AGRP;JAK2;CHUK;AKT3;RELA;AKT2;NFKBIA;CPT1A;TNFRSF1B;NFKB1;TRADD;ADIPOR1;PRKAG3
prerank	KEGG_PARKINSONS_DISEASE	-0.135225	-0.828929	1	0.9220760330578512	0.9939879759519038	20/85	0.1248	UBE2G2;SNCAIP;ATP5PB;NDUFV3;VDAC3;NDUFA6;NDUFA10;NDUFB10;NDUFA5;COX7A2;NDUFB7;ATP5PF;NDUFA2;NDUFB6;COX7B;NDUFV2;ATP5MC1;NDUFB1;NDUFB9;NDUFA1
prerank	KEGG_LYSINE_DEGRADATION	0.24536442091723235	0.8268798654183538	0.7533678756476684	0.9588257113856224	1	27/34	0.6364	PLOD2;TMLHE;SUV39H2;HADHA;ALDH7A1;PLOD1;SUV39H1;ALDH9A1;EHMT1;OGDHL;NSD3;DOT1L;SETD2;ACAT2;KMT5C;AASS;ACAT1;KMT5B;AASDH;SETDB1;AASDHPPT;OGDH;ALDH3A2;SETD1B;AADAT;GCDH;ASH1L
prerank	KEGG_BUTANOATE_METABOLISM	0.2621077168519466	0.8215803146206924	0.7419700214132763	0.9594571350314982	1	2025-12-24	0.3855	GAD1;AACS;PDHA1;L2HGDH;ALDH5A1;HADHA;ALDH7A1;PDHB;ALDH9A1;GAD2;HMGCL;OXCT1
prerank	KEGG_GLYCOSAMINOGLYCAN_DEGRADATION	0.2764837651985585	0.8091256004295786	0.7593643586833144	0.9701989854472114	1	2025-11-17	0.5849	HS3ST3A1;GALNS;HPSE;GLB1;GNS;HPSE2;HGSNAT;HEXB;ARSB;HYAL3;GUSB
prerank	KEGG_TYPE_II_DIABETES_MELLITUS	0.2376510936259133	0.805901	0.7928870292887029	0.9670452200385253	1	18/37	0.4591	CACNA1C;PRKCD;ADIPOQ;KCNJ11;PIK3CD;CACNA1D;PKM;HK2;MAPK1;CACNA1G;MAPK9;IKBKB;ABCC8;SOCS2;SOCS1;SLC2A2;IRS1;GCK
prerank	KEGG_ALZHEIMERS_DISEASE	0.20592001600923035	0.8040842400865007	0.8734939759036144	0.9618359954840304	1	41/121	0.3643	CACNA1C;FAS;CAPN2;TNFRSF1A;GRIN1;EIF2AK3;PPP3CC;ERN1;APP;MME;CASP7;ITPR1;PPP3R1;CAPN1;PLCB1;NCSTN;ADAM10;BACE2;CASP8;NDUFS1;CHP1;ADAM17;SDHA;CYCS;CACNA1D;LPL;CALM2;GSK3B;UQCRC1;SDHC;ATF6;NDUFA9;MAPK1;ATP2A3;FADD;CALML3;GNAQ;ATP2A2;PPP3CA;NDUFS3;RYR3
prerank	KEGG_GLYCOSPHINGOLIPID_BIOSYNTHESIS_LACTO_AND_NEOLACTO_SERIES	0.26724811855032227	0.787207	0.7657458563535912	0.9771439022450765	1	2025-04-19	0.0806	B4GALT4;B3GNT2;FUT9;ST3GAL6
prerank	KEGG_FRUCTOSE_AND_MANNOSE_METABOLISM	-0.157759	-0.783506	0.8367346938775511	0.9235515151515151	0.9949899799599199	2025-07-29	0.1021	SORD;FBP1;PFKL;PMM1;FBP2;HK3;ALDOB
prerank	KEGG_VALINE_LEUCINE_AND_ISOLEUCINE_DEGRADATION	0.23173625270679515	0.7829580317983471	0.8202716823406478	0.9748625143796221	1	14/35	0.3855	PCCA;ACADSB;ACAA2;HIBADH;HADHB;BCAT1;DLD;HADHA;ALDH7A1;IVD;ALDH9A1;DBT;HMGCL;OXCT1
prerank	KEGG_NON_SMALL_CELL_LUNG_CANCER	0.22574562114891836	0.7820169741224343	0.8181818181818182	0.9684127766691448	1	29/42	0.552	CDKN2A;RB1;PRKCB;E2F1;PIK3CD;MAP2K1;E2F3;TGFA;MAP2K2;RAF1;MAPK1;RASSF5;SOS1;RXRA;RXRG;AKT1;ERBB2;PLCG2;SOS2;CDK6;EGFR;AKT3;AKT2;STK4;BRAF;PLCG1;KRAS;EGF;CASP9
prerank	KEGG_GLUTATHIONE_METABOLISM	0.2337052910749098	0.7664024293604894	0.8301486199575372	0.9802693858008916	1	1931-09-01	0.2663	GPX7;GSTT1;TXNDC12;RRM1;SMS;SRM;PGD;ODC1;ANPEP
prerank	KEGG_DRUG_METABOLISM_CYTOCHROME_P450	-0.165372	-0.762137	0.8641975308641975	0.8798545454545454	0.9979959919839679	2025-04-23	0.0754	CYP2D6;GSTO1;GSTZ1;ADH1C
prerank	KEGG_MTOR_SIGNALING_PATHWAY	0.2202638850553578	0.7602056538186137	0.8486096807415036	0.9797340797041907	1	23/43	0.5288	RPS6KA2;VEGFC;RPS6KA3;STK11;PIK3CD;STRADA;PGF;ULK2;VEGFA;EIF4E1B;CAB39;RPTOR;MAPK1;EIF4E;PRKAA1;AKT1;RPS6KB1;MLST8;TSC2;AKT3;AKT2;BRAF;RHEB
prerank	KEGG_CALCIUM_SIGNALING_PATHWAY	0.1927537264041228	0.7551492195304549	0.948	0.9780985394253247	1	79/146	0.536	CHRM2;CACNA1C;GRIN1;CACNA1H;VDAC1;HTR2C;PDGFRB;PPP3CC;CYSLTR1;PRKCB;ITPR1;F2R;PPP3R1;PLCD1;ADCY2;PLCB1;HTR2B;ITPKA;PDE1B;ATP2B1;CHP1;CHRNA7;CACNA1D;CCKBR;PHKB;ITPKB;TBXA2R;ATP2B4;CALM2;SPHK1;ADCY1;AVPR1B;PRKX;HRH2;PTK2B;PLCD4;CD38;ATP2A3;GNAS;MYLK;CACNA1G;CALML3;EDNRA;P2RX5;GNAQ;ATP2A2;PPP3CA;SLC25A4;RYR3;PRKACB;CHRM1;CALM1;BDKRB1;GRPR;PLCE1;SLC8A3;CAMK2B;SLC25A5;VDAC2;ERBB2;GNA11;NTSR1;PLCG2;GNA…
prerank	KEGG_BIOSYNTHESIS_OF_UNSATURATED_FATTY_ACIDS	0.2565241494394644	0.7500169827065334	0.8269662921348314	0.9757646672144619	1	2025-08-17	0.3984	ELOVL5;SCD5;ACOT7;HSD17B12;HADHA;HACD1;FADS2;BAAT
prerank	KEGG_GLYCOSYLPHOSPHATIDYLINOSITOL_GPI_ANCHOR_BIOSYNTHESIS	0.24448237775200776	0.7466993858318959	0.8307860262008734	0.9716788247912838	1	2025-10-21	0.4355	PIGS;PIGT;DPM2;PIGB;PIGF;PIGU;PIGA;PIGY;PIGO;PIGC
prerank	KEGG_MATURITY_ONSET_DIABETES_OF_THE_YOUNG	0.24816775764041532	0.7326229119616084	0.8555798687089715	0.9784519309778144	1	2025-05-18	0.2959	NEUROD1;HES1;HNF1A;PAX6;MNX1
prerank	KEGG_MELANOMA	0.20299747641570304	0.7285547907043972	0.8892307692307693	0.9753309815211817	1	13/56	0.1848	CDKN2A;RB1;CDKN1A;PDGFRB;PDGFD;PDGFA;E2F1;PIK3CD;HGF;MAP2K1;MET;E2F3;PDGFB
prerank	KEGG_INSULIN_SIGNALING_PATHWAY	0.1902239160542432	0.7259853173258627	0.9417085427135679	0.9705376813549345	1	54/107	0.5013	PPP1R3C;PRKCI;FOXO1;PIK3CD;PTPN1;MAP2K1;PDE3A;SHC1;PRKAR1A;PHKB;PPP1CC;GYS1;CRKL;CALM2;EXOC7;HK2;GSK3B;PRKX;EIF4E1B;MAP2K2;PPP1R3D;RAF1;PRKAB1;FLOT1;SHC3;RPTOR;MAPK1;MAPK9;CALML3;IKBKB;PPP1CA;CBL;PRKACB;SOS1;PRKAR1B;CALM1;CRK;PRKAR2A;SOCS2;PPP1R3B;EIF4E;PRKAA1;SOCS1;AKT1;RHOQ;RPS6KB1;IRS1;GCK;PHKA1;INPP5D;SOS2;TSC2;AKT3;AKT2
prerank	KEGG_ALANINE_ASPARTATE_AND_GLUTAMATE_METABOLISM	0.2265734739929987	0.7032953270035828	0.8571428571428571	0.9833679174655345	1	2025-09-23	0.3317	PPAT;GAD1;GFPT2;GLS;GFPT1;ALDH5A1;GOT2;AGXT2;GAD2
prerank	KEGG_CYSTEINE_AND_METHIONINE_METABOLISM	0.21762952168396604	0.6985815736474694	0.879144	0.9799056503455943	1	2025-07-26	0.2112	AMD1;APIP;CDO1;DNMT1;MAT2B;SMS;SRM
prerank	KEGG_PRIMARY_IMMUNODEFICIENCY	0.21960907143287434	0.6895726105800591	0.9005464480874317	0.9797654397255428	1	14/24	0.5647	AICDA;UNG;CD40;RFXAP;DCLRE1C;RFXANK;ICOS;PTPRC;BLNK;CD3D;BTK;CD40LG;RFX5;CD3E
prerank	KEGG_SYSTEMIC_LUPUS_ERYTHEMATOSUS	0.20513528220578023	0.6747214297879857	0.9041095890410958	0.9831462970240434	1	2025-08-27	0.3199	ACTN4;ACTN1;C8B;CD40;SSB;SNRPD1;SNRPD3;C3
prerank	KEGG_AUTOIMMUNE_THYROID_DISEASE	0.2286479522541774	0.6713302134114628	0.891156	0.9785589520166939	1	2025-02-17	0.1416	FAS;CD40
prerank	KEGG_COMPLEMENT_AND_COAGULATION_CASCADES	0.18731790788388603	0.6568738341218433	0.9335378323108384	0.981077	1	1944-06-01	0.112	KNG1;C8B;F8;F2R;F10;TFPI
prerank	KEGG_TASTE_TRANSDUCTION	0.21519944096762667	0.6445986363030358	0.9206703910614525	0.9813958052879713	1	2025-09-19	0.3806	GNG13;KCNB1;GNB1;GNB3;GNAT3;PRKX;GNAS;ADCY6;PRKACB
prerank	KEGG_HUNTINGTONS_DISEASE	0.15929503501740833	0.6235887330484664	0.992	0.9856229240686518	1	46/130	0.4338	DNAL1;GRIN1;VDAC1;CREB3L1;DNAL4;POLR2B;TFAM;HDAC1;ITPR1;POLR2E;TAF4;DCTN2;PLCB1;SP1;CREB3;CASP8;POLR2H;NDUFS1;BDNF;SDHA;CYCS;TBP;AP2B1;CLTA;CREB3L2;POLR2F;UQCRC1;SDHC;SIN3A;NRF1;RCOR1;NDUFA9;GNAQ;NDUFS3;SLC25A4;AP2M1;POLR2D;DCTN4;CREB1;NDUFAB1;TBPL1;AP2A2;UQCRB;NDUFS7;SLC25A5;ATP5F1B
prerank	KEGG_PROPANOATE_METABOLISM	0.1924862961163971	0.5980498313053106	0.9572192513368984	0.9900660916733225	1	2025-10-23	0.4411	PCCA;ACSS1;SUCLG2;SUCLA2;HADHA;ALDH7A1;ALDH9A1;LDHB;LDHA;ACAT2
prerank	KEGG_CARDIAC_MUSCLE_CONTRACTION	0.15548966193890215	0.5532805078808669	0.9907024793388429	0.9977866337989593	1	25/49	0.5596	CACNA1C;TPM1;TPM3;SLC9A6;ACTC1;TPM4;CACNA1D;MYH7;CACNG7;UQCRC1;CACNB2;CACNG5;ATP2A2;CACNG3;CACNA2D1;UQCRB;MYL3;ATP1A1;UQCRH;CACNG4;TNNT2;COX5B;CACNB3;COX5A;CACNB1
prerank	KEGG_ARACHIDONIC_ACID_METABOLISM	0.16491869693646052	0.5333241215389725	0.9810126582278481	0.9953532315189981	1	2025-08-27	0.3321	GPX7;PTGS2;PLA2G4A;HPGDS;ALOX5;LTA4H;PLA2G2E;PLA2G12A
prerank	KEGG_OXIDATIVE_PHOSPHORYLATION	0.10106169490952646	0.3831298118828952	1	0.9998290879211175	1	40/88	0.594	ATP6AP1;ATP6V1G3;ATP6V1C1;ATP12A;NDUFS1;ATP6V1D;SDHA;UQCRC1;SDHC;ATP6V1H;PPA1;NDUFA9;COX11;ATP6V1C2;ATP6V1E1;NDUFS3;ATP6V0A4;ATP6V1B2;ATP6V1A;NDUFAB1;UQCRB;ATP6V1G1;NDUFS7;ATP6V0D1;ATP5F1B;ATP5MC3;TCIRG1;COX15;ATP6V0D2;UQCRH;COX5B;ATP6V0C;NDUFS8;COX5A;ATP6V0B;NDUFB3;COX10;SDHB;NDUFS2;COX6C

## Sheet: gseapy.gene_set_CEBPD
Name	Term	ES	NES	NOM p-val	FDR q-val	FWER p-val	Tag %	Gene %	Lead_genes
prerank	KEGG_RIBOSOME	-0.392658	-2.35751	0	0	0	69/69	0.6094	RPS21;RPS3A;RPL22L1;RPS24;RPL26L1;RPL5;RPS17;RPL27A;RPL30;RPL8;RPL34;RPL14;RPL7A;RPL37;RPS27A;RPL35A;RPS8;RPS4X;RPL38;RPL21;RPS2;RPS15A;RPS16;RPL7;RPL29;RPS6;RPL4;RPS15;RPL9;RPL17;RPL35;RPL3;RPLP1;RPLP0;RPL13;RPL37A;RPL11;RPL12;RPL15;RPS7;RPS10;RPL23A;RPL10A;RPS12;RPL39;RPL19;RPS19;RPL24;RPS26;RPL32;RPS25;RPLP2;RPL27;RPL36AL;RPL23;RPS28;RPS27L;RPS13;RPL6;RPS20;RPL36;RPL22;FAU;RPS11;RPL3L;RPL26;RS…
prerank	KEGG_METABOLISM_OF_XENOBIOTICS_BY_CYTOCHROME_P450	-0.384631	-1.88065	0	0.00991918	0.00904523	2025-09-23	0.0999	DHDH;CYP1A1;CYP1B1;GSTZ1;GSTO1;UGT1A1;EPHX1;GSTA2;CYP2C18
prerank	KEGG_GLYCOSAMINOGLYCAN_BIOSYNTHESIS_CHONDROITIN_SULFATE	0.6288620839003929	1.8679326220713202	0	0.015316887650108106	0.015	15/19	0.2901	CHST3;XYLT2;CSGALNACT2;CSGALNACT1;B4GALT7;CHST7;CHST12;CHST15;CHPF;CHSY1;CHST11;UST;CHST14;B3GAT1;CHSY3
prerank	KEGG_SPLICEOSOME	0.49317825153286465	1.8640745570920114	0	0.00765844	0.015	77/90	0.4358	HSPA8;SF3B4;SRSF2;SYF2;RBM17;PRPF19;SRSF1;SF3A3;SRSF7;SRSF3;LSM5;SNRPE;LSM8;U2AF2;ALYREF;SNRPG;CTNNBL1;PPIH;THOC3;SMNDC1;SNRPD2;SF3A2;SNRNP40;HNRNPM;PRPF38A;RBM8A;SNRPD1;TCERG1;DHX15;HNRNPA3;CDC40;SNRPC;SNU13;SNRNP27;CHERP;EIF4A3;SLU7;SRSF6;MAGOHB;SNRPF;TRA2A;NCBP2;LSM4;PRPF3;TRA2B;PLRG1;U2SURP;PRPF4;HNRNPU;CCDC12;DDX46;DDX23;SNRPD3;SF3A1;SF3B3;LSM6;DHX38;NCBP1;HNRNPA1;SF3B5;SRSF10;EFTUD2;DHX8;TH…
prerank	KEGG_CELL_CYCLE	0.45618318565629684	1.7512016760886462	0	0.025209	0.074	65/108	0.2779	GADD45B;RB1;HDAC1;ZBTB17;CDK2;YWHAZ;TGFB1;CDC45;CDKN1A;CCNE2;SFN;MAD2L1;CDC7;CCND3;CDC16;PCNA;TGFB3;CDC6;E2F1;SMAD3;ORC5;PTTG2;ORC1;CCNB2;YWHAQ;MCM3;CCNA2;MCM2;MYC;E2F4;TFDP1;MCM6;E2F3;RBL1;ANAPC10;CDK1;BUB3;MCM4;YWHAB;DBF4;CDKN2B;BUB1;E2F5;BUB1B;CCNE1;SKP2;PLK1;RBL2;MCM5;TTK;CUL1;CHEK2;ANAPC7;CDKN2A;CDC27;ABL1;ESPL1;CDC20;CDC14B;MDM2;TGFB2;YWHAE;GSK3B;CDC23;YWHAG
prerank	KEGG_PATHOGENIC_ESCHERICHIA_COLI_INFECTION	0.4826881329502182	1.6932403350462017	0	0.0452327	0.168	32/45	0.3313	ARPC1B;ACTB;FYN;ITGB1;TUBB6;ACTG1;YWHAZ;ARPC5;EZR;CTTN;ARPC2;ARPC1A;YWHAQ;TUBAL3;CDC42;ARPC4;ARPC5L;ARPC3;TUBA1B;RHOA;CLDN1;NCK2;TLR5;ABL1;CTNNB1;NCL;TUBA3E;HCLS1;ROCK2;WASL;ROCK1;TUBB
prerank	KEGG_ECM_RECEPTOR_INTERACTION	0.45625228616739605	1.6760519443129567	0.00100604	0.0455677	0.206	41/64	0.362	SDC4;ITGA3;CD44;SDC1;ITGB1;COL4A1;LAMA3;GP1BB;AGRN;COL4A2;COL1A1;FN1;ITGA9;COL5A1;COL5A2;ITGB3;LAMC1;DAG1;THBS1;SDC3;ITGB6;GP5;HMMR;COL6A3;CD36;ITGA11;LAMB3;COL6A2;COL6A1;THBS2;COL2A1;ITGA8;COL1A2;COL3A1;RELN;ITGA1;THBS4;ITGAV;TNN;SV2A;LAMB2
prerank	KEGG_DNA_REPLICATION	0.5201699521498293	1.6651440210485011	0.00211416	0.0433978	0.23	21/27	0.3509	PCNA;FEN1;PRIM2;RNASEH1;LIG1;MCM3;MCM2;POLE;DNA2;MCM6;RPA4;MCM4;RPA1;MCM5;RFC1;RFC3;RPA3;RFC4;POLE2;SSBP1;POLA1
prerank	KEGG_BASE_EXCISION_REPAIR	0.527817	1.6610149115622435	0.00425985	0.0396598	0.242	15/23	0.301	UNG;PCNA;FEN1;LIG1;POLE;TDG;NEIL3;MUTYH;HMGB1;LIG3;NEIL1;PARP3;MBD4;PARP1;POLE2
prerank	KEGG_BASAL_TRANSCRIPTION_FACTORS	0.5273886213907435	1.6510903977003737	0.00636943	0.0397282	0.272	21/25	0.407	TAF11;TBP;TAF5;GTF2F2;STON1;TBPL1;TAF5L;GTF2H1;TAF6;TAF7L;TAF12;TAF4;TAF13;TAF2;TAF6L;GTF2A1;GTF2B;GTF2A2;GTF2H3;GTF2IRD1;GTF2E1
prerank	KEGG_HOMOLOGOUS_RECOMBINATION	0.528963	1.613884617948249	0.00426439	0.0550982	0.384	17/21	0.3849	RAD54L;XRCC3;RAD52;TOP3A;RAD51;BLM;RPA4;RAD54B;RPA1;EME1;BRCA2;RPA3;MRE11;SEM1;RAD51B;SSBP1;TOP3B
prerank	KEGG_OOCYTE_MEIOSIS	0.41184922538230684	1.5512820377571979	0	0.10377191382948239	0.648	55/86	0.3777	CDK2;YWHAZ;RPS6KA3;FBXO5;CCNE2;PPP3CC;MAD2L1;CDC16;MAP2K1;PPP3R1;PTTG2;SGO1;CCNB2;YWHAQ;ITPR1;AR;ANAPC10;CDK1;YWHAB;PPP1CC;BUB1;CCNE1;CALML3;PLK1;CHP1;CUL1;RPS6KA2;AURKA;ANAPC7;PPP2CA;PRKX;CDC27;PPP1CA;ESPL1;CALM2;PPP2R5A;CDC20;PPP2R5D;PPP2R5E;ADCY2;YWHAE;CDC23;YWHAG;ADCY6;SPDYA;PPP3CB;CAMK2B;PPP3CA;PRKACB;PGR;PPP2CB;SMC3;FBXW11;MAPK1;SLK
prerank	KEGG_ADHERENS_JUNCTION	0.4214854586355254	1.5405626764036795	0.00201207	0.10747929686297447	0.687	31/63	0.2576	ACTN4;ACTB;FYN;LMO7;ACTN1;VCL;TCF7;WASF3;SNAI1;ACTG1;TCF7L1;MET;SRC;SMAD3;TCF7L2;TGFBR2;CTNND1;CSNK2A1;PTPN6;CDC42;PTPN1;RHOA;WASF1;PARD3;RAC1;IQGAP1;TGFBR1;CTNNA1;CTNNB1;FARP2;ERBB2
prerank	KEGG_VIBRIO_CHOLERAE_INFECTION	0.4379647309594502	1.5291708290755262	0.00513347	0.11056878272421788	0.728	31/44	0.4189	ACTB;ACTG1;ATP6AP1;KDELR3;TJP2;PRKCB;ARF1;SEC61A2;KDELR2;SEC61B;PDIA4;PRKX;ATP6V1E1;ATP6V1C2;ATP6V1H;ATP6V1D;ATP6V1G3;SEC61A1;ATP6V1G1;ATP6V0D1;TCIRG1;PRKACB;ATP6V0A4;ATP6V1A;ATP6V1B2;GNAS;ATP6V0D2;PLCG2;ERO1A;ATP6V0C;ATP6V1C1
prerank	KEGG_BLADDER_CANCER	0.46987639881908005	1.527663330887999	0.00628272	0.10419901935049503	0.736	19/31	0.3202	VEGFC;PGF;RB1;CDKN1A;MAP2K1;E2F1;THBS1;MYC;E2F3;MMP9;VEGFA;RPS6KA5;CDKN2A;ERBB2;RAF1;DAPK1;MDM2;MAP2K2;MMP2
prerank	KEGG_PYRIMIDINE_METABOLISM	0.4070559362146495	1.515749741720164	0.00302419	0.10967985620880982	0.772	44/74	0.3719	ENTPD4;POLR2E;DHODH;DCK;PRIM2;NT5C2;DUT;UPP2;UCK2;UPRT;UCK1;NT5C1A;POLR2B;TK1;POLE;UPP1;CTPS1;POLR2H;UMPS;CANT1;DCTD;RRM1;CMPK1;POLR1D;CMPK2;ENTPD1;POLR1B;POLR2F;ENTPD8;TXNRD1;DTYMK;POLR2I;POLR3K;ENTPD5;POLE2;PNPT1;UCKL1;POLR1C;POLR2D;POLA1;NT5C3A;CDA;ITPA;POLR3B
prerank	KEGG_FOCAL_ADHESION	0.38124790845460665	1.5057043834081767	0	0.11474901664539322	0.808	91/157	0.362	FLT1;ZYX;MYL12A;PDGFA;ACTN4;ACTB;ITGA3;FYN;ACTN1;VEGFC;VCL;PDGFB;ITGB1;ILK;PGF;JUN;PXN;COL4A1;LAMA3;MYL9;ACTG1;COL4A2;PAK1;COL1A1;PAK4;MET;FN1;SHC1;PRKCB;CCND3;ITGA9;MAP2K1;SRC;COL5A1;COL5A2;ITGB3;LAMC1;CAPN2;THBS1;RASGRF1;VAV2;PDGFC;FLNB;PDGFD;ITGB6;COL6A3;PIP5K1C;PPP1CC;VEGFA;CDC42;ITGA11;FLT4;PDGFRB;RHOA;RAC1;LAMB3;MYLK;PPP1CA;COL6A2;COL6A1;THBS2;COL2A1;PPP1R12A;ITGA8;CTNNB1;COL1A2;PTK2;ERBB2;…
prerank	KEGG_PROTEASOME	0.4482142071521444	1.5052469818609686	0.015511892450879007	0.10799602425173878	0.809	23/34	0.3324	PSMD11;PSME3;PSMD3;PSMD6;PSMA5;PSMD14;PSMD7;POMP;PSMA4;PSMB1;PSMD1;PSMB2;PSMC1;PSMA3;SEM1;PSMD2;PSMA2;PSMB4;PSMD12;PSMA7;PSMB3;PSMB7;PSMD13
prerank	KEGG_PROTEIN_EXPORT	0.48333855488079325	1.5024788218833571	0.022269353128313893	0.10541622676839106	0.819	2025-11-22	0.1697	HSPA5;SEC11A;SPCS1;SEC62;SPCS3;SRPRB;SEC61A2;SRPRA;SEC61B;SPCS2;SRP9
prerank	KEGG_N_GLYCAN_BIOSYNTHESIS	0.43444681912179933	1.481014896128849	0.015560165975103735	0.1250347321715422	0.871	23/38	0.3226	ALG8;ALG2;MGAT1;FUT8;ALG12;MAN1A1;MGAT2;DPM2;MAN2A1;MOGS;ALG10;ALG5;DOLPP1;B4GALT1;RFT1;STT3A;MGAT4A;B4GALT2;MGAT3;DDOST;DAD1;B4GALT3;ALG3
prerank	KEGG_AMINO_SUGAR_AND_NUCLEOTIDE_SUGAR_METABOLISM	0.4283427263336275	1.4550291925859804	0.016494845360824743	0.1548819494619484	0.926	22/37	0.3721	UAP1;GALE;UXS1;GNPNAT1;GALK1;UGP2;PGM1;NANS;GPI;GFPT2;PGM3;GNPDA2;HK2;PMM2;GFPT1;GNE;GMPPA;CMAS;UGDH;NANP;GCK;FPGT
prerank	KEGG_ANTIGEN_PROCESSING_AND_PRESENTATION	0.44756899130521344	1.4360177561619223	0.0389064	0.1781066842064133	0.957	20/26	0.5009	HSPA5;PDIA3;HSPA8;NFYA;CTSS;PSME3;CALR;RFXAP;HSP90AA1;NFYB;CANX;LGMN;IFI30;CREB1;HSPA4;TAPBP;CTSB;NFYC;B2M;RFXANK
prerank	KEGG_MISMATCH_REPAIR	0.4852373731636017	1.4302530421886395	0.043859649122807015	0.1799278439136211	0.963	2025-12-18	0.29	PCNA;LIG1;RPA4;EXO1;RPA1;RFC1;PMS2;RFC3;RPA3;RFC4;MSH2;MLH1
prerank	KEGG_TGF_BETA_SIGNALING_PATHWAY	0.38755755219879506	1.4272044834434128	0.010050251256281407	0.1763182635177217	0.964	31/69	0.2302	FST;ACVR1;LTBP1;PITX2;INHBA;TGFB1;SMURF2;BMP7;TGFB3;CHRD;SMAD3;THBS1;BMP2;BMP4;TGFBR2;MYC;E2F4;TFDP1;RBL1;SP1;CDKN2B;E2F5;RBL2;SMURF1;CUL1;RHOA;BMPR1A;PPP2CA;BMP6;TGFBR1;THBS2
prerank	KEGG_STEROID_HORMONE_BIOSYNTHESIS	-0.303221	-1.41421	0.0338983	0.1778104335047759	0.20301507537688443	2025-06-22	0.069	CYP1A1;COMT;CYP1B1;UGT1A1;CYP19A1;HSD17B3
prerank	KEGG_ARRHYTHMOGENIC_RIGHT_VENTRICULAR_CARDIOMYOPATHY_ARVC	0.3858458867769742	1.3983875656141225	0.022289766970618033	0.2238429939735907	0.986	29/60	0.2425	JUP;ACTN4;ACTB;ITGA3;ACTN1;TCF7;ITGB1;ACTG1;DES;TCF7L1;DSG2;ITGA9;ITGB3;DAG1;CACNA1D;TCF7L2;DSP;LMNA;ITGB6;PKP2;CACNA1C;CACNG5;ITGA11;CDH2;CACNG3;SGCB;CTNNA1;ITGA8;CTNNB1
prerank	KEGG_LEISHMANIA_INFECTION	0.3997146801353545	1.3904699540589835	0.0448522	0.232067	0.989	29/43	0.4542	PTGS2;ITGB1;JUN;ITGB2;TGFB1;PRKCB;TGFB3;IFNGR2;CYBA;MAPK13;IRAK4;PTPN6;JAK1;MAPK11;MAPK14;MYD88;TGFB2;NCF2;C3;NCF1;TAB2;NFKBIA;MAP3K7;MAPK1;TRAF6;IL10;MAPK12;NCF4;JAK2
prerank	KEGG_PRION_DISEASES	0.435894	1.389979974919737	0.0614407	0.2235116830342025	0.989	16/26	0.4299	FYN;HSPA5;STIP1;MAP2K1;LAMC1;EGR1;PRKX;IL6;MAP2K2;PRNP;C1QA;PRKACB;MAPK1;C1QB;C1QC;C8B
prerank	KEGG_RNA_DEGRADATION	0.3919939000993997	1.3805020137063868	0.0386179	0.2329566061592163	0.992	41/47	0.5568	PATL1;DCP1A;C1D;DIS3;LSM5;LSM8;PARN;DCPS;EXOSC9;WDR61;CNOT7;CNOT2;CNOT9;HSPA9;CNOT10;CNOT6;CNOT4;LSM4;EXOSC7;DCP2;EXOSC8;EXOSC3;CNOT6L;LSM6;PNPT1;EXOSC2;PAPOLA;HSPD1;XRN2;EXOSC1;EXOSC10;EDC4;TTC37;CNOT1;DDX6;CNOT8;XRN1;LSM1;MPHOSPH6;ENO1;MTREX
prerank	KEGG_TRYPTOPHAN_METABOLISM	-0.260892	-1.37937	0.04	0.16697281410727408	0.24623115577889448	32/32	0.7398	CYP1A1;CYP1B1;AANAT;KYNU;MAOA;EHHADH;AOX1;HADH;CYP1A2;AOC1;ASMT;IL4I1;TPH1;AADAT;DDC;HAAO;TDO2;ACMSD;TPH2;ALDH3A2;ACAT1;GCDH;OGDH;AFMID;WARS2;OGDHL;ACAT2;HADHA;CAT;KMO;ALDH9A1;ALDH7A1
prerank	KEGG_O_GLYCAN_BIOSYNTHESIS	0.4308538666643536	1.3763625694853907	0.0591966	0.23368890393949654	0.992	2025-12-25	0.2311	GALNT2;GALNT18;GCNT4;ST3GAL2;GALNT13;GALNT7;GALNT16;GALNT9;GALNT3;C1GALT1C1;B4GALT5;GALNT12
prerank	KEGG_EPITHELIAL_CELL_SIGNALING_IN_HELICOBACTER_PYLORI_INFECTION	0.3777270605900432	1.3757044195561152	0.0395137	0.22653950350360783	0.992	40/57	0.453	HBEGF;JUN;PAK1;MET;ATP6AP1;SRC;MAP3K14;JAM3;ADAM10;MAPK13;NOD1;CDC42;MAPK11;ADAM17;MAPK14;PTPRZ1;ATP6V1E1;RAC1;ATP6V1C2;ATP6V1H;ATP6V1D;IKBKB;ATP6V1G3;MAP2K4;ATP6V1G1;ATP6V0D1;TCIRG1;ATP6V0A4;ATP6V1A;ATP6V1B2;NFKBIA;ATP6V0D2;PLCG2;MAPK9;ATP6V0C;PTPN11;ATP6V1C1;MAPK12;CXCR1;PLCG1
prerank	KEGG_RETINOL_METABOLISM	-0.2779	-1.37062	0.0377358	0.140191	0.2592964824120603	2025-10-26	0.1235	CYP1A1;CYP4A22;CYP26C1;CYP26A1;UGT1A1;RDH5;DHRS4;CYP2C18;ADH1C;RDH10
prerank	KEGG_WNT_SIGNALING_PATHWAY	0.35305260281719125	1.359008816657041	0.008	0.25378498330610155	0.998	66/118	0.37	WNT10A;WNT5B;FZD7;FZD1;TCF7;JUN;PLCB1;NFATC2;TCF7L1;NFATC1;DVL3;PPP3CC;WNT6;PRKCB;CCND3;PPP3R1;SMAD3;TCF7L2;CSNK1E;CTBP1;MYC;CSNK2A1;SFRP5;PRICKLE1;WNT9A;TBL1XR1;WNT1;SFRP4;CHP1;CUL1;RHOA;AXIN1;PORCN;PPP2CA;PRKX;RAC1;WNT2B;SFRP2;SENP2;CTNNBIP1;CTNNB1;VANGL1;PPP2R5A;RUVBL1;PPP2R5D;PPP2R5E;GSK3B;APC;VANGL2;ROCK2;WNT4;PPP3CB;NKD1;CAMK2B;PPP3CA;ROCK1;PRKACB;SIAH1;PPP2CB;FZD2;CCND2;PPARD;FBXW11;DAAM2;…
prerank	KEGG_FC_GAMMA_R_MEDIATED_PHAGOCYTOSIS	0.3644672094357825	1.3509392264473499	0.026026026026026026	0.2631951861210242	0.998	54/77	0.453	ARPC1B;PLA2G4A;WASF3;PLPP2;PAK1;ARPC5;ARF6;DOCK2;PRKCB;ASAP1;ARPC2;ASAP3;MAP2K1;ARPC1A;SPHK1;VAV2;PRKCD;DNM2;PIP5K1C;CDC42;ARPC4;ARPC5L;ARPC3;PLD1;WASF1;CFL2;PTPRC;RAC1;LIMK2;RAF1;MARCKS;VAV3;PIK3CD;PLA2G4F;CRKL;INPP5D;WASL;WASF2;AKT2;NCF1;GAB2;PIP4K2B;MAPK1;RPS6KB1;PIP5K1A;CRK;PLCG2;AKT1;PIK3R5;SYK;DNM1;LIMK1;RPS6KB2;PLCG1
prerank	KEGG_LEUKOCYTE_TRANSENDOTHELIAL_MIGRATION	0.36017280101291266	1.344986786261045	0.025100401606425703	0.26761320237063874	0.998	45/85	0.3377	MYL12A;ACTN4;ACTB;ACTN1;VCL;ITGB1;PXN;ITGB2;MYL9;ACTG1;EZR;THY1;PRKCB;CXCR4;VAV2;CTNND1;GNAI3;JAM3;MSN;CYBA;MAPK13;PTK2B;MMP9;CDC42;MAPK11;MAPK14;RHOA;CLDN1;RAC1;CTNNA1;CTNNB1;PTK2;BCAR1;GNAI1;CYBB;NCF2;RASSF5;VAV3;PIK3CD;ROCK2;RAP1B;MMP2;NOX1;ROCK1;NCF1
prerank	KEGG_REGULATION_OF_ACTIN_CYTOSKELETON	0.3369846586712393	1.3326137097158666	0.004	0.2872813908281018	0.998	84/169	0.3379	ARPC1B;MYL12A;PDGFA;ACTN4;ACTB;ITGA3;RRAS2;ARHGEF4;ACTN1;VCL;PDGFB;GNG12;ITGB1;PXN;ITGB2;MYL9;ACTG1;PAK1;PAK4;ARPC5;FN1;TMSB4X;EZR;IQGAP2;ARHGEF6;ARPC2;ITGA9;MAP2K1;ARPC1A;ITGB3;VAV2;TIAM2;PDGFC;FGD3;MSN;PDGFD;ITGB6;CHRM2;MYH9;ENAH;PIP5K1C;PPP1CC;CDC42;ARPC4;ITGA11;ARPC5L;ARPC3;DIAPH3;CYFIP1;PDGFRB;RHOA;WASF1;MYH10;CFL2;RAC1;F2R;FGF18;NCKAP1;IQGAP1;IQGAP3;MYLK;PPP1CA;PIP4K2A;PPP1R12A;FGF10;ITGA8;…
prerank	KEGG_PANCREATIC_CANCER	0.3677433619933644	1.3223320487226606	0.0587639	0.30369791062307144	0.998	27/57	0.2737	VEGFC;PGF;RB1;TGFB1;BCL2L1;ARHGEF6;TGFB3;MAP2K1;E2F1;SMAD3;TGFBR2;TGFA;RAD51;E2F3;VEGFA;JAK1;CDC42;PLD1;CDKN2A;BRCA2;RAC1;TGFBR1;ERBB2;IKBKB;RAF1;TGFB2;RALBP1
prerank	KEGG_APOPTOSIS	0.3560507992768525	1.309979177310512	0.0583501	0.3274266295645352	0.998	45/67	0.4851	TNFSF10;FAS;TNFRSF1A;CAPN1;TNFRSF10B;ENDOD1;BCL2L1;PPP3CC;IL1R1;NGF;PPP3R1;CAPN2;MAP3K14;CFLAR;CASP6;IRAK4;RIPK1;PRKAR1A;CASP8;CHP1;PRKX;CYCS;MYD88;IKBKB;CASP10;IRAK2;PRKAR1B;PIK3CD;PPP3CB;PPP3CA;AKT2;CASP7;XIAP;PRKACB;NFKBIA;IL1RAP;PRKAR2A;FADD;AKT1;PIK3R5;BID;CHUK;APAF1;TRADD;NTRK1
prerank	KEGG_RENAL_CELL_CARCINOMA	0.36490984358182454	1.3091884879124533	0.0546559	0.3199588423767225	0.999	37/57	0.4412	VEGFC;PDGFB;PGF;JUN;PAK1;TGFB1;PAK4;MET;TGFB3;MAP2K1;ETS1;TGFA;CUL2;VEGFA;CDC42;EGLN1;EPAS1;RAC1;RAF1;TGFB2;GAB1;PIK3CD;EGLN3;RAP1B;MAP2K2;CRKL;AKT2;HGF;MAPK1;ARNT;PAK2;CRK;PTPN11;AKT1;PIK3R5;PAK3;SOS1
prerank	KEGG_COLORECTAL_CANCER	0.36672846284876587	1.3035300504481386	0.0708419	0.3255636380213082	0.999	24/50	0.295	TCF7;JUN;TCF7L1;TGFB1;TGFB3;MAP2K1;SMAD3;TCF7L2;TGFBR2;MYC;BIRC5;RHOA;AXIN1;CYCS;RAC1;TGFBR1;CTNNB1;RAF1;TGFB2;GSK3B;APC;MSH2;MLH1;PIK3CD
prerank	KEGG_CHRONIC_MYELOID_LEUKEMIA	0.3626923370866515	1.3030610909362494	0.0679513	0.31761843377149845	0.999	45/56	0.5364	RUNX1;RB1;HDAC1;TGFB1;MECOM;BCL2L1;CDKN1A;SHC1;TGFB3;MAP2K1;E2F1;SMAD3;TGFBR2;CTBP1;MYC;E2F3;CDKN2A;TGFBR1;ABL1;IKBKB;RAF1;MDM2;TGFB2;PIK3CD;MAP2K2;CRKL;AKT2;GAB2;NFKBIA;MAPK1;CRK;PTPN11;AKT1;PIK3R5;SOS1;CBL;CHUK;CDK6;BRAF;SOS2;SHC3;AKT3;GRB2;RELA;HDAC2
prerank	KEGG_TOLL_LIKE_RECEPTOR_SIGNALING_PATHWAY	0.35446807868943775	1.291746776553452	0.059415911379657606	0.34085113471375433	1	46/65	0.5016	MAP2K3;JUN;CTSK;MAP2K1;TRAF3;IKBKE;IFNAR1;MAPK13;IRAK4;RIPK1;CD40;MAPK11;MAPK14;CASP8;TIRAP;TLR5;RAC1;MYD88;IL6;IKBKB;MAP2K4;PIK3CD;TBK1;MAP2K2;AKT2;TAB2;NFKBIA;MAP3K7;MAPK1;TOLLIP;TRAF6;IRF7;MAP2K7;IRF5;FADD;TLR7;MAPK9;AKT1;PIK3R5;MAPK12;TICAM1;CHUK;TLR4;CD80;LY96;CD14
prerank	KEGG_BASAL_CELL_CARCINOMA	0.35385535478997504	1.2579846857505734	0.11668372569089049	0.4328002612927982	1	20/47	0.274	WNT10A;WNT5B;FZD7;FZD1;TCF7;TCF7L1;DVL3;WNT6;TCF7L2;BMP2;BMP4;GLI2;WNT9A;WNT1;AXIN1;WNT2B;SMO;CTNNB1;GSK3B;APC
prerank	KEGG_GALACTOSE_METABOLISM	0.4003960712816193	1.2477436297335829	0.1620762711864407	0.45551	1	2025-11-22	0.3466	GALE;GALK1;PFKP;UGP2;PGM1;LCT;HK2;B4GALT1;B4GALT2;GANC;GCK
prerank	KEGG_AXON_GUIDANCE	0.3231662915140204	1.2409756272507406	0.074	0.46770209835261506	1	45/98	0.2696	RGS3;NTN4;EPHA2;EPHA4;FYN;ITGB1;NFATC2;PAK1;SEMA3D;NFATC1;PAK4;MET;SRGAP1;NRP1;PPP3CC;UNC5B;CXCR4;SEMA4C;PPP3R1;EPHB1;GNAI3;EPHA3;PLXNA2;SEMA4D;ROBO2;EFNB1;ROBO1;CDC42;RND1;CHP1;RHOA;CFL2;EPHB3;NCK2;PLXNB2;RAC1;SEMA3E;ABL1;PLXNA1;PTK2;LIMK2;EPHB2;GNAI1;EPHB6;GSK3B
prerank	KEGG_NEUROTROPHIN_SIGNALING_PATHWAY	0.32208219923235454	1.2309417995040457	0.0740741	0.49027716272890676	1	59/99	0.4422	JUN;MAPKAPK2;YWHAZ;RPS6KA3;SHC1;MAP2K1;NGF;PRKCD;YWHAQ;BDNF;MAPK13;YWHAB;IRAK4;IRS1;CDC42;NTRK2;CALML3;MAPK11;NGFR;MAPK14;RPS6KA2;RHOA;RPS6KA5;RAC1;ABL1;CALM2;MAP2K5;TP73;IKBKB;RAF1;ATF4;YWHAE;GSK3B;GAB1;YWHAG;IRAK2;PIK3CD;MAP3K3;RAP1B;CAMK2B;MAP2K2;CRKL;PRDM4;AKT2;ARHGDIA;SH2B3;NFKBIA;MAPK1;TRAF6;MAP2K7;CALM1;CRK;PLCG2;MAPK9;PTPN11;AKT1;PIK3R5;SOS1;MAPK12
prerank	KEGG_CITRATE_CYCLE_TCA_CYCLE	0.38680511176101035	1.2306747404549017	0.1686358754027927	0.4799439883154513	1	2025-12-25	0.3244	CS;PDHA1;SDHA;SUCLG2;DLD;IDH3A;MDH2;DLAT;PDHB;IDH3B;SDHC;SUCLA2
prerank	KEGG_P53_SIGNALING_PATHWAY	0.3392299176425192	1.2247319305791933	0.14343434343434344	0.4890308007265338	1	25/56	0.2671	GADD45B;FAS;TNFRSF10B;CDK2;SHISA5;MDM4;CDKN1A;CCNE2;SFN;IGFBP3;CCND3;THBS1;CCNB2;CDK1;CCNE1;GTSE1;RCHY1;CASP8;CHEK2;CDKN2A;CYCS;PPM1D;EI24;TP73;MDM2
prerank	KEGG_HYPERTROPHIC_CARDIOMYOPATHY_HCM	0.32866598106160555	1.2168311984727773	0.12877263581488935	0.5050956437173844	1	37/66	0.4078	ACTB;ITGA3;TPM1;TPM3;ITGB1;ACTG1;DES;TGFB1;TGFB3;ITGA9;ITGB3;DAG1;CACNA1D;LMNA;PRKAB1;ITGB6;CACNA1C;CACNG5;ACTC1;ITGA11;CACNG3;SGCB;TPM4;ITGA8;IL6;TGFB2;ATP2A2;CACNB1;MYBPC3;ITGA1;CACNA2D4;ITGAV;CACNG7;PRKAA1;CACNA2D1;TNNT2;SGCG
prerank	KEGG_NOD_LIKE_RECEPTOR_SIGNALING_PATHWAY	0.3563968705413187	1.2129880061455103	0.19751809720785937	0.5077673121942766	1	21/34	0.4682	SUGT1;HSP90B1;MAPK13;NOD1;MAPK11;MAPK14;CASP8;HSP90AA1;IL6;IKBKB;XIAP;TAB2;NFKBIA;MAP3K7;MAPK1;PSTPIP1;TRAF6;MAPK9;MAPK12;CARD9;CHUK
prerank	KEGG_B_CELL_RECEPTOR_SIGNALING_PATHWAY	0.3336319541372406	1.2107143995209106	0.13636363636363635	0.5051110330253069	1	43/59	0.5342	JUN;NFATC2;NFATC1;PPP3CC;PRKCB;MAP2K1;PPP3R1;RASGRP3;VAV2;PTPN6;BCL10;CHP1;RAC1;IKBKB;RAF1;GSK3B;VAV3;PIK3CD;PPP3CB;MAP2K2;DAPP1;CD81;INPP5D;PPP3CA;AKT2;NFKBIA;MAPK1;PLCG2;BTK;AKT1;PIK3R5;SYK;SOS1;CHUK;BLNK;LYN;SOS2;NFKBIE;CARD11;AKT3;NFATC3;GRB2;RELA
prerank	KEGG_THYROID_CANCER	0.3841400722547552	1.20959	0.2025862068965517	0.4984370522806012	1	13/23	0.3723	TPM3;TCF7;TCF7L1;RET;MAP2K1;TCF7L2;MYC;TFG;CTNNB1;PPARG;MAP2K2;RXRA;MAPK1
prerank	KEGG_UBIQUITIN_MEDIATED_PROTEOLYSIS	0.3126135117679439	1.1989909832106052	0.11311311311311312	0.5260100549636615	1	74/110	0.5205	UBE2A;UBE2S;UBE2M;RHOBTB2;UBE2I;SMURF2;FBXW7;CDC16;FANCL;BRCA1;UBE2C;UBE2Q1;PRPF19;UBOX5;CUL2;ANAPC10;WWP2;PIAS4;UBE2J1;UBA2;UBE2G1;RCHY1;SKP2;SMURF1;CUL1;ANAPC7;SOCS1;CDC27;SAE1;UBE2N;FBXO2;NEDD4;CDC20;MDM2;UBE2R2;CDC23;PPIL2;UBE2Z;UBE2E2;UBE2E1;UBE2H;XIAP;SIAH1;FBXW11;UBA6;PRKN;TRAF6;UBE3C;UBE4B;CUL5;UBE2QL1;UBE3A;UBE2D1;FBXO4;WWP1;FZR1;UBE2K;CUL4B;ANAPC1;PIAS2;CBL;ANAPC5;HERC3;UBE2B;UBE2D3;COP…
prerank	KEGG_LONG_TERM_POTENTIATION	0.3346853182705102	1.1963954190960195	0.16734279918864098	0.525159	1	26/52	0.3236	PLCB1;RPS6KA3;PPP3CC;PRKCB;MAP2K1;PPP3R1;ITPR1;PPP1CC;CACNA1C;GRIA2;CALML3;CHP1;RPS6KA2;PRKX;PPP1CA;CALM2;PPP1R12A;RAF1;ATF4;GNAQ;PPP3CB;RAP1B;CAMK2B;MAP2K2;GRM1;PPP3CA
prerank	KEGG_HEDGEHOG_SIGNALING_PATHWAY	0.33782818766870304	1.1961010385356334	0.17857142857142858	0.5159125699304182	1	18/47	0.2268	WNT10A;WNT5B;RAB23;GAS1;BMP7;WNT6;CSNK1E;BMP2;BMP4;GLI2;WNT9A;ZIC2;WNT1;PRKX;BMP6;WNT2B;SMO;CSNK1D
prerank	KEGG_CYTOKINE_CYTOKINE_RECEPTOR_INTERACTION	0.30520872639895075	1.1908092147841014	0.098	0.5244008950881363	1	31/147	0.0899	IL22RA1;FLT1;PDGFA;CLCF1;ACVR1;TNFSF10;VEGFC;PDGFB;FAS;IL13RA1;TNFRSF1A;TNFRSF8;INHBA;TNFRSF6B;TNFRSF11B;TNFRSF10B;TNFRSF21;TGFB1;IL11RA;MET;BMP7;IL1R1;IL11;TGFB3;CXCR4;BMP2;IFNAR1;TNFRSF9;PDGFC;EDA2R;TGFBR2
prerank	KEGG_MELANOGENESIS	0.3131041895000107	1.186143901992866	0.13723511604439959	0.5310516672179579	1	42/82	0.3994	WNT10A;WNT5B;FZD7;FZD1;TCF7;PLCB1;CREB3L1;TCF7L1;DVL3;WNT6;PRKCB;MAP2K1;TCF7L2;CREB3;GNAO1;GNAI3;WNT9A;CALML3;WNT1;PRKX;CREB3L2;WNT2B;CALM2;DCT;CTNNB1;RAF1;GNAI1;ADCY2;GSK3B;EDN1;ADCY6;GNAQ;WNT4;CAMK2B;MAP2K2;KIT;PRKACB;FZD2;MAPK1;GNAS;CALM1;CREB1
prerank	KEGG_GLYCOLYSIS_GLUCONEOGENESIS	0.3419559338430925	1.182865110042949	0.20510204081632652	0.5315527306722702	1	18/40	0.2913	AKR1A1;ALDH1A3;PFKP;BPGM;PGM1;PGAM1;GPI;HK2;PKM;ACSS1;PDHA1;DLD;LDHA;DLAT;PDHB;ALDH7A1;ALDH9A1;ADH5
prerank	KEGG_PROGESTERONE_MEDIATED_OOCYTE_MATURATION	0.3182727778603598	1.1794622588488246	0.1790744466800805	0.5334628290774582	1	43/70	0.4626	CDK2;RPS6KA3;MAD2L1;CDC16;MAP2K1;CCNB2;GNAI3;CCNA2;PDE3A;ANAPC10;CDK1;MAPK13;BUB1;MAPK11;PLK1;MAPK14;RPS6KA2;ANAPC7;PRKX;CDC27;HSP90AA1;RAF1;GNAI1;ADCY2;CDC23;ADCY6;PIK3CD;SPDYA;AKT2;PRKACB;CDC25B;PGR;MAPK1;MAPK9;FZR1;CDC25A;AKT1;PIK3R5;MAD2L2;MAPK12;ADCY7;ANAPC1;ANAPC5
prerank	KEGG_RNA_POLYMERASE	0.39642922814802634	1.1725721173839652	0.2583065380493033	0.5471000807522989	1	2025-11-18	0.3719	POLR2E;POLR2B;POLR2H;POLR1D;POLR1B;POLR2F;POLR2I;POLR3K;POLR1C;POLR2D;POLR3B
prerank	KEGG_PATHWAYS_IN_CANCER	0.2878896564168961	1.1708019549504132	0.071	0.5438166909106364	1	121/272	0.3407	WNT10A;JUP;WNT5B;PDGFA;ITGA3;PTGS2;FZD7;FZD1;VEGFC;RUNX1;FOXO1;TPM3;PDGFB;TCF7;ITGB1;FAS;PGF;JUN;RB1;HDAC1;COL4A1;LAMA3;CDK2;COL4A2;TCF7L1;TGFB1;MECOM;RET;MET;BCL2L1;FN1;DVL3;CDKN1A;CCNE2;WNT6;PRKCB;TGFB3;MAP2K1;ETS1;E2F1;SMAD3;LAMC1;TCF7L2;TRAF3;HSP90B1;BMP2;BMP4;ZBTB16;TGFBR2;TGFA;RAD51;CTBP1;MYC;BIRC5;AR;RARA;CUL2;E2F3;PIAS4;GLI2;MAX;TFG;MMP9;WNT9A;VEGFA;CDKN2B;JAK1;CCNE1;CDC42;EGLN1;PLD1;EPAS…
prerank	KEGG_PROSTATE_CANCER	0.3132530650242888	1.1653062584145866	0.20202020202020202	0.553603	1	31/73	0.2696	PDGFA;FOXO1;PDGFB;TCF7;RB1;CREB3L1;CDK2;TCF7L1;CDKN1A;CCNE2;MAP2K1;E2F1;TCF7L2;HSP90B1;CREB3;PDGFC;TGFA;AR;PDGFD;E2F3;CCNE1;PDGFRB;CREB3L2;HSP90AA1;CTNNB1;ERBB2;IKBKB;RAF1;MDM2;ATF4;GSK3B
prerank	KEGG_VEGF_SIGNALING_PATHWAY	0.32530441605873084	1.1627686603505787	0.20528455284552846	0.552544	1	27/54	0.3345	PLA2G4A;PTGS2;HSPB1;PXN;NFATC2;MAPKAPK2;NFATC1;PPP3CC;PRKCB;MAP2K1;SRC;SPHK1;PPP3R1;MAPK13;VEGFA;CDC42;MAPK11;MAPK14;CHP1;RAC1;PTK2;RAF1;PIK3CD;PPP3CB;MAP2K2;PPP3CA;AKT2
prerank	KEGG_SPHINGOLIPID_METABOLISM	0.34212740262197755	1.1580812048906897	0.23983315954118875	0.5593216806897809	1	1935-10-01	0.1212	ARSA;PLPP2;SMPD4;GALC;DEGS2;SPHK1;UGT8;B4GALT6;DEGS1;ASAH1
prerank	KEGG_PURINE_METABOLISM	0.29910231155359907	1.1573883548896255	0.176	0.5528831474521603	1	61/115	0.409	ENTPD4;POLR2E;ENTPD2;PAPSS2;AMPD3;PDE5A;PDE4B;PDE9A;DCK;PPAT;DGUOK;PRIM2;NT5C2;APRT;AK4;NT5C1A;POLR2B;POLE;PDE3A;PAICS;NPR2;AMPD2;POLR2H;PDE7B;CANT1;PKM;RRM1;GUCY1B1;POLR1D;ENTPD1;POLR1B;POLR2F;ENTPD8;ADCY2;PDE6D;PDE1B;PAPSS1;POLR2I;ADCY6;POLR3K;ENPP3;ENTPD5;POLE2;PDE4D;PNPT1;AMPD1;POLR1C;NUDT5;POLR2D;POLA1;IMPDH2;NT5C3A;GMPS;ITPA;POLR3B;GMPR;ENTPD6;GART;PDE10A;NME3;PDE1C
prerank	KEGG_ENDOCYTOSIS	0.29623432874404604	1.1492341213930155	0.15515515515515516	0.5723142718134142	1	93/143	0.5016	FLT1;SH3GL1;CHMP4B;DAB2;EHD2;VPS37A;ARAP2;SMURF2;RET;MET;HSPA8;ARF6;MVB12B;ASAP1;USP8;PRKCI;ASAP3;EHD3;SRC;RAB11A;CXCR4;SMAP2;GRK6;GRK2;SMAP1;CHMP4C;SH3GLB2;DNM2;PIP5K1C;RAB5C;CLTA;CDC42;PARD6G;LDLRAP1;PLD1;SMURF1;IQSEC3;TFRC;EHD4;ARAP3;VPS37C;PARD3;RNF41;F2R;CHMP5;GRK4;NEDD4;RAB11FIP2;EEA1;MDM2;ACAP1;RBSN;CHMP1B;AP2B1;RAB4A;RAB5B;RAB31;GIT2;EPS15;RAB22A;KIT;MVB12A;RAB11FIP3;VPS36;AP2M1;PIP4K2B;A…
prerank	KEGG_ABC_TRANSPORTERS	0.3544395459206115	1.1479272831434177	0.2745302713987474	0.5677277345072808	1	13/28	0.365	ABCB1;ABCC5;ABCA12;ABCB11;ABCC9;ABCB10;ABCC1;ABCD4;ABCC4;ABCA3;ABCC8;ABCC6;ABCG2
prerank	KEGG_NATURAL_KILLER_CELL_MEDIATED_CYTOTOXICITY	0.3148328197547898	1.144555337778625	0.21629778672032193	0.5698061700617365	1	44/63	0.541	FYN;TNFSF10;FAS;ITGB2;NFATC2;TNFRSF10B;PAK1;NFATC1;SHC1;PPP3CC;PRKCB;MAP2K1;PPP3R1;IFNAR1;VAV2;IFNGR2;PTK2B;PTPN6;CHP1;RAC1;RAF1;VAV3;PIK3CD;PPP3CB;MAP2K2;PPP3CA;CD48;MAPK1;PLCG2;PTPN11;PIK3R5;SYK;BID;SOS1;PLCG1;LCK;SH2D1B;BRAF;SOS2;SHC3;NFATC3;IFNGR1;GRB2;LCP2
prerank	KEGG_NUCLEOTIDE_EXCISION_REPAIR	0.340416	1.1432886308945904	0.2699896157840083	0.5651195154060559	1	29/35	0.5748	XPC;ERCC3;PCNA;LIG1;POLE;CETN2;RPA4;MNAT1;RPA1;GTF2H1;RFC1;RFC3;RPA3;RFC4;POLE2;RAD23B;GTF2H3;ERCC4;CUL4B;CDK7;ERCC6;GTF2H5;DDB2;DDB1;CUL4A;POLE3;RFC5;CCNH;ERCC8
prerank	KEGG_PYRUVATE_METABOLISM	0.35105204338134066	1.1370015394171555	0.2817796610169492	0.5781980041631244	1	13/28	0.284	HAGHL;PKM;ACSS1;PDHA1;DLD;LDHA;MDH2;ME1;DLAT;PDHB;ALDH7A1;ALDH9A1;ACYP1
prerank	KEGG_MAPK_SIGNALING_PATHWAY	0.28308699626514827	1.1344823074985573	0.157	0.5781267799427929	1	105/202	0.4121	DUSP10;PDGFA;PLA2G4A;SRF;MAP2K3;RRAS2;GADD45B;RASGRP1;PDGFB;HSPB1;GNG12;FAS;DUSP5;JUN;TNFRSF1A;NFATC2;DUSP8;MAPKAPK2;PAK1;MAP4K4;TGFB1;MECOM;RPS6KA3;HSPA8;PPP3CC;IL1R1;PTPN5;MAP3K6;PRKCB;TGFB3;MAP2K1;DUSP4;NGF;PPP3R1;RASGRP3;CACNA1D;RASGRF1;MAP3K14;PTPN7;TGFBR2;FLNB;MYC;BDNF;MAPK13;MAX;NR4A1;CACNA1C;CACNG5;CDC42;NTRK2;MAPK11;CACNG3;MAPK14;PDGFRB;CHP1;RPS6KA2;RPS6KA5;TAOK3;PRKX;CACNA1H;RAC1;FGF18;…
prerank	KEGG_GNRH_SIGNALING_PATHWAY	0.30357927033232945	1.132518737806823	0.26305220883534136	0.57603	1	56/70	0.5838	PLA2G4A;MAP2K3;HBEGF;JUN;PLCB1;PRKCB;MAP2K1;SRC;CACNA1D;PRKCD;ITPR1;MAPK13;PTK2B;CACNA1C;CDC42;CALML3;MAPK11;PLD1;MAPK14;PRKX;CALM2;RAF1;ADCY2;ATF4;ADCY6;MAP2K4;GNAQ;MAP3K3;CAMK2B;MAP2K2;MMP2;PRKACB;MAPK1;GNAS;MAP2K7;CALM1;MAPK9;SOS1;MAPK12;ADCY7;PLA2G12A;FSHB;GNA11;PLA2G2A;CAMK2A;SOS2;MAP3K4;GRB2;PLA2G6;ADCY1;CAMK2G;EGFR;CACNA1S;PLA2G2E;KRAS;MAPK8
prerank	KEGG_RIG_I_LIKE_RECEPTOR_SIGNALING_PATHWAY	0.32787224452428754	1.1323522111521998	0.26557711950970375	0.5681677382674158	1	25/42	0.4798	TRAF3;IKBKE;MAPK13;RIPK1;MAPK11;MAPK14;CASP8;TANK;IKBKB;CASP10;SIKE1;TBK1;DDX3X;NFKBIA;MAP3K7;IFIH1;TRAF6;IRF7;FADD;MAPK9;ATG12;PIN1;MAPK12;CHUK;TRADD
prerank	KEGG_CYTOSOLIC_DNA_SENSING_PATHWAY	0.367518	1.1309149128280032	0.2990353697749196	0.5647008257573785	1	16/22	0.5749	IKBKE;RIPK1;POLR1D;IL6;IKBKB;POLR3K;TBK1;POLR1C;NFKBIA;POLR3B;IRF7;CHUK;POLR3A;RELA;POLR3F;CCL4
prerank	KEGG_GLYCOSAMINOGLYCAN_BIOSYNTHESIS_HEPARAN_SULFATE	0.36197755659660347	1.13072	0.30042918454935624	0.5573	1	2025-10-21	0.3342	EXT1;XYLT2;B4GALT7;NDST3;EXT2;NDST4;HS3ST1;B3GAT1;HS3ST3A1;GLCE
prerank	KEGG_T_CELL_RECEPTOR_SIGNALING_PATHWAY	0.29816934870272854	1.125091692908651	0.2469879518072289	0.567882	1	59/87	0.5413	FYN;RASGRP1;JUN;NFATC2;PAK1;NFATC1;PAK4;PPP3CC;MAP2K1;DLG1;PPP3R1;MAP3K14;VAV2;MAPK13;PTPN6;CDC42;MAPK11;BCL10;MAPK14;CHP1;RHOA;PTPRC;NCK2;IKBKB;RAF1;GSK3B;VAV3;PIK3CD;PPP3CB;MAP2K2;PPP3CA;AKT2;NFKBIA;MAP3K7;MAPK1;MAP2K7;PAK2;MAPK9;IL10;AKT1;PIK3R5;PAK3;SOS1;MAPK12;PLCG1;CBL;CHUK;LCK;CD40LG;SOS2;NFKBIE;CARD11;AKT3;NFATC3;CD3E;GRB2;RELA;LCP2;CD3D
prerank	KEGG_TIGHT_JUNCTION	0.2938019495571204	1.122320824300928	0.23647294589178355	0.5691377774098387	1	35/90	0.2632	MYL12A;ACTN4;ACTB;RRAS2;ACTN1;MYL9;ACTG1;AMOTL1;TJP2;CTTN;PRKCB;PRKCI;SRC;PRKCD;GNAI3;JAM3;CSNK2A1;MAGI1;MYH9;CDC42;PARD6G;LLGL2;RHOA;CLDN1;PATJ;PPP2CA;PARD3;MYH10;PPP2R2D;CTNNA1;CTNNB1;CASK;HCLS1;GNAI1;MYH15
prerank	KEGG_DILATED_CARDIOMYOPATHY	0.30202750345407225	1.1188622136961144	0.25555555555555554	0.5724169296807292	1	38/70	0.3943	ACTB;ITGA3;TPM1;TPM3;ITGB1;ACTG1;DES;TGFB1;TGFB3;ITGA9;ITGB3;DAG1;CACNA1D;LMNA;ITGB6;CACNA1C;CACNG5;ACTC1;ITGA11;CACNG3;SGCB;PRKX;TPM4;ITGA8;ADCY2;TGFB2;ATP2A2;CACNB1;ADCY6;MYBPC3;ITGA1;CACNA2D4;ITGAV;PRKACB;CACNG7;GNAS;CACNA2D1;TNNT2
prerank	KEGG_VIRAL_MYOCARDITIS	0.32720406136381763	1.1148208071785926	0.2902892561983471	0.5774339003360337	1	17/35	0.319	ACTB;FYN;ITGB2;ACTG1;DAG1;MYH9;CD40;CASP8;SGCB;MYH10;CYCS;RAC1;EIF4G1;ABL1;MYH15;EIF4G2;CAV1
prerank	KEGG_INOSITOL_PHOSPHATE_METABOLISM	0.31241387906370965	1.1045173417746381	0.308869	0.6031906240959924	1	26/48	0.4066	ITPKA;SYNJ2;PLCB1;IMPA2;PLCD1;IPPK;PIP5K1C;INPP4B;ITPKB;INPP5A;INPP5B;PIP4K2A;INPP5E;PIK3C2A;PIK3CD;ITPK1;MINPP1;IPMK;PLCD4;IMPA1;PIP4K2B;PLCE1;PIP5K1A;SYNJ1;PLCG2;PTEN
prerank	KEGG_AMYOTROPHIC_LATERAL_SCLEROSIS_ALS	0.31241019492233213	1.0825554392550627	0.36522633744855965	0.6645191922875634	1	18/42	0.3374	MAP2K3;TNFRSF1A;NEFL;BCL2L1;PPP3CC;PPP3R1;MAPK13;GRIA2;MAPK11;MAPK14;CHP1;CYCS;RAC1;DERL1;CAT;PPP3CB;PPP3CA;TNFRSF1B
prerank	KEGG_HISTIDINE_METABOLISM	0.35019810706408866	1.082262631275277	0.37139807897545357	0.6569692940886511	1	2025-10-21	0.4833	ALDH1A3;UROC1;LCMT1;ALDH7A1;ALDH9A1;LCMT2;AMDHD1;BUD23;HEMK1;HAL
prerank	KEGG_VASOPRESSIN_REGULATED_WATER_REABSORPTION	0.315061	1.0804942150010677	0.37086776859504134	0.6543970599436613	1	20/37	0.4224	CREB3L1;RAB11A;CREB3;RAB5C;DCTN2;DYNC1LI2;DYNLL2;PRKX;CREB3L2;NSF;ADCY6;RAB5B;ARHGDIA;PRKACB;GNAS;DYNC1I2;DCTN4;DYNLL1;CREB1;RAB11B
prerank	KEGG_SNARE_INTERACTIONS_IN_VESICULAR_TRANSPORT	0.3212309357231314	1.0697372239671343	0.3883696780893043	0.680369	1	18/32	0.3533	STX12;SNAP47;VAMP3;STX2;BET1;VTI1A;SNAP23;VTI1B;STX8;STX5;STX16;GOSR1;VAMP7;STX11;USE1;SEC22B;GOSR2;VAMP1
prerank	KEGG_DRUG_METABOLISM_CYTOCHROME_P450	-0.228745	-1.06939	0.3389830508474576	0.641807	0.807035	2025-08-23	0.1206	GSTZ1;GSTO1;CYP2D6;UGT1A1;GSTA2;CYP2C18;ADH1C;MAOA
prerank	KEGG_SMALL_CELL_LUNG_CANCER	0.2866223322259086	1.0660800590006836	0.36629667003027244	0.6838233946259684	1	24/71	0.2151	ITGA3;PTGS2;ITGB1;RB1;COL4A1;LAMA3;CDK2;COL4A2;BCL2L1;FN1;CCNE2;E2F1;LAMC1;TRAF3;MYC;E2F3;PIAS4;MAX;CDKN2B;CCNE1;SKP2;TRAF5;CYCS;LAMB3
prerank	KEGG_CHEMOKINE_SIGNALING_PATHWAY	0.2756768013705964	1.0631849336697057	0.346	0.6844383934930548	1	69/116	0.5151	GNG12;PXN;PLCB1;PAK1;SHC1;DOCK2;PRKCB;MAP2K1;CXCR4;GRK6;VAV2;GRK2;TIAM2;PRKCD;GNAI3;PTK2B;GNG2;CDC42;GNG13;GNG5;GNB1;RHOA;PRKX;PARD3;RAC1;STAT2;GRK4;PTK2;BCAR1;IKBKB;RAF1;GNAI1;ADCY2;GSK3B;ADCY6;VAV3;PIK3CD;ROCK2;RAP1B;CRKL;WASL;ROCK1;AKT2;GNG4;NCF1;PRKACB;TIAM1;NFKBIA;MAPK1;CXCL14;GNB3;CCR2;CRK;AKT1;PIK3R5;SOS1;ADCY7;CXCR1;JAK2;GNG10;CHUK;GNGT2;CCR4;CCL17;LYN;BRAF;SOS2;SHC3;AKT3
prerank	KEGG_GLIOMA	0.29829151707961477	1.061162365018941	0.3902439024390244	0.6827548805239453	1	34/48	0.5151	PDGFA;PDGFB;RB1;CDKN1A;SHC1;PRKCB;MAP2K1;E2F1;TGFA;E2F3;CALML3;PDGFRB;CDKN2A;CALM2;RAF1;MDM2;PIK3CD;CAMK2B;MAP2K2;AKT2;MAPK1;CALM1;PLCG2;PTEN;AKT1;PIK3R5;SOS1;PLCG1;CDK6;BRAF;CAMK2A;SOS2;SHC3;AKT3
prerank	KEGG_PPAR_SIGNALING_PATHWAY	0.29553591720508954	1.055819671307873	0.3979591836734694	0.6910264007918936	1	21/51	0.3748	NR1H3;ILK;LPL;ANGPTL4;FABP5;ACSL5;ACSL4;ACSL3;SCD5;CD36;FABP7;ADIPOQ;FABP4;ME1;ACSL1;PLIN1;PPARG;SLC27A4;RXRA;PPARD;DBI
prerank	KEGG_ACUTE_MYELOID_LEUKEMIA	0.2988610627751443	1.047208904596425	0.4182939362795478	0.7107711614693548	1	30/44	0.5342	PIM1;JUP;RUNX1;TCF7;TCF7L1;MAP2K1;TCF7L2;ZBTB16;MYC;RARA;IKBKB;RAF1;PIK3CD;MAP2K2;AKT2;KIT;PPARD;MAPK1;RPS6KB1;AKT1;PIK3R5;SOS1;RPS6KB2;SPI1;CHUK;BRAF;SOS2;AKT3;GRB2;RELA
prerank	KEGG_LYSINE_DEGRADATION	0.3077222761136579	1.0451868990882878	0.42487046632124353	0.7088290492613255	1	19/34	0.4867	PLOD2;PLOD1;SUV39H2;TMLHE;ALDH7A1;ALDH9A1;AASS;SUV39H1;HADHA;DOT1L;EHMT1;SETD2;ACAT2;KMT5C;OGDHL;SETDB1;AASDH;NSD3;KMT5B
prerank	KEGG_NICOTINATE_AND_NICOTINAMIDE_METABOLISM	0.3431797483010033	1.0339605330911217	0.44849785407725323	0.736036	1	13/19	0.5584	NT5C2;NT5C1A;BST1;ENPP3;NADK;CD38;NT5C3A;NMNAT1;NADSYN1;NNT;NMNAT2;NT5E;NMNAT3
prerank	KEGG_GAP_JUNCTION	0.2806184883439032	1.0324621330535169	0.4578313253012048	0.7323169338281089	1	34/69	0.3723	PDGFA;PDGFB;PLCB1;TUBB6;PRKCB;HTR2B;MAP2K1;SRC;PDGFC;GNAI3;ITPR1;PDGFD;CDK1;TUBAL3;TUBA1B;PDGFRB;GUCY1B1;PRKX;CSNK1D;HTR2C;MAP2K5;TUBA3E;RAF1;GNAI1;ADCY2;ADCY6;GNAQ;MAP2K2;GRM1;TUBB;PRKG2;PRKACB;HTR2A;MAPK1
prerank	KEGG_GLYCOSAMINOGLYCAN_DEGRADATION	0.34659277204729705	1.0322395889504392	0.42841409691629956	0.7246694907044123	1	14/17	0.5764	GALNS;HPSE;HS3ST3A1;GLB1;GNS;HYAL3;HYAL2;HPSE2;HEXB;NAGLU;HGSNAT;SGSH;GUSB;ARSB
prerank	KEGG_ERBB_SIGNALING_PATHWAY	0.27851026460298944	1.0299334193892011	0.44287158746208294	0.7233400192763552	1	55/69	0.5843	HBEGF;JUN;PAK1;PAK4;CDKN1A;SHC1;PRKCB;MAP2K1;SRC;TGFA;MYC;NCK2;ABL1;PTK2;ERBB2;RAF1;AREG;GSK3B;GAB1;MAP2K4;PIK3CD;CAMK2B;MAP2K2;CRKL;AKT2;BTC;MAPK1;NRG2;RPS6KB1;MAP2K7;PAK2;CRK;PLCG2;MAPK9;AKT1;PIK3R5;PAK3;SOS1;RPS6KB2;PLCG1;CBL;BRAF;CAMK2A;SOS2;SHC3;AKT3;GRB2;ERBB3;NRG1;CAMK2G;EGFR;CBLB;KRAS;MAPK8;ABL2
prerank	KEGG_PHOSPHATIDYLINOSITOL_SIGNALING_SYSTEM	0.28181536050937933	1.0261651683641562	0.43623481781376516	0.7267526555082886	1	34/63	0.4066	ITPKA;SYNJ2;PLCB1;PRKCB;ITPR1;DGKA;IMPA2;PLCD1;IPPK;PIP5K1C;CALML3;INPP4B;ITPKB;INPP5A;DGKG;INPP5B;PIP4K2A;CALM2;INPP5E;PIK3C2A;DGKZ;PIK3CD;INPP5D;ITPK1;DGKI;PLCD4;IMPA1;PIP4K2B;PLCE1;PIP5K1A;CALM1;SYNJ1;PLCG2;PTEN
prerank	KEGG_FATTY_ACID_METABOLISM	0.3053391370650515	1.0040231090834035	0.5173137460650578	0.7835545338508426	1	16/29	0.4641	ACSL5;ACSL4;ACSL3;HADHB;ACAA2;ACADSB;ALDH7A1;ACSL1;ALDH9A1;ADH5;HADHA;ECI1;ACADS;ACAT2;ADH6;CPT1A
prerank	KEGG_NEUROACTIVE_LIGAND_RECEPTOR_INTERACTION	-0.0946235	-1	1	0.7702319722892831	0.8964824120603015	24/219	0.0769	S1PR1;HRH3;CALCR;LPAR3;GABRR2;CHRNB2;DRD4;HTR7;GABRE;GABRR1;GRIN3A;GABRQ;PTGER3;ADRB1;ADRB2;GRIK1;GRIN2B;VIPR2;GLRA2;DRD3;TACR1;GABRP;CGA;EDNRB
prerank	KEGG_JAK_STAT_SIGNALING_PATHWAY	0.26291366990746273	0.9997504477451502	0.5015045135406219	0.7878315276805603	1	58/100	0.5341	IL22RA1;PIM1;CLCF1;SPRED1;SPRY1;IL13RA1;SPRY3;IL13RA2;IL11RA;BCL2L1;CCND3;IL11;IFNAR1;MYC;IFNGR2;PIAS4;PTPN6;SOCS2;JAK1;SPRED2;SOCS1;STAT2;SOCS5;IL6;GHR;TYK2;PIK3CD;AKT2;CCND2;STAM2;IL22RA2;IL20RA;PTPN11;IL10;AKT1;CSF3R;PIK3R5;SOS1;IL10RA;LEPR;JAK2;PIAS2;SOCS7;CSF2RA;CBL;IL5RA;EP300;CISH;CSF3;SPRY4;LIFR;SOS2;IL21R;AKT3;IL15;IFNGR1;PIAS1;GRB2
prerank	KEGG_GLYCINE_SERINE_AND_THREONINE_METABOLISM	-0.225054	-0.998876	0.4634146341463415	0.6772593681116826	0.8974874371859296	2025-04-19	0.0704	GLDC;DAO;SARDH;AGXT
prerank	KEGG_ALDOSTERONE_REGULATED_SODIUM_REABSORPTION	-0.193162	-0.994739	0.4888888888888889	0.6098457016899339	0.8994974874371859	2025-05-27	0.0481	ATP1B3;PRKCA;PIK3R1;SCNN1G;SCNN1B
prerank	KEGG_TASTE_TRANSDUCTION	-0.219259	-0.981938	0.5	0.5764144011756062	0.9085427135678392	2025-04-19	0.0481	CACNA1B;ADCY8;SCNN1G;SCNN1B
prerank	KEGG_VASCULAR_SMOOTH_MUSCLE_CONTRACTION	0.260057	0.9748779745412621	0.5536609829488466	0.851238	1	32/79	0.3452	PLA2G4A;PLCB1;MYL9;CALD1;PRKCB;MAP2K1;CACNA1D;PRKCD;ITPR1;NPR2;PPP1CC;CACNA1C;CALML3;ACTA2;GUCY1B1;RHOA;PRKX;ACTG2;MYLK;PPP1CA;CALM2;PPP1R12A;RAF1;ADCY2;MYL6;ADCY6;GNAQ;ROCK2;MAP2K2;ROCK1;CALCRL;PRKACB
prerank	KEGG_ENDOMETRIAL_CANCER	0.2777319372824336	0.9638338577642237	0.5745341614906833	0.8743423623269274	1	22/41	0.4412	TCF7;ILK;TCF7L1;MAP2K1;TCF7L2;MYC;AXIN1;CTNNA1;CTNNB1;ERBB2;RAF1;GSK3B;APC;MLH1;PIK3CD;MAP2K2;AKT2;MAPK1;PTEN;AKT1;PIK3R5;SOS1
prerank	KEGG_GLYOXYLATE_AND_DICARBOXYLATE_METABOLISM	0.32743548259401556	0.9614040716764596	0.5331088664421998	0.8721152625100941	1	2025-05-16	0.2232	CS;PGP;MTHFD2L;MTHFD2;MDH2
prerank	KEGG_TYPE_II_DIABETES_MELLITUS	0.281109	0.9602894156860355	0.5587628865979382	0.8657100952189645	1	19/37	0.4259	CACNA1D;PRKCD;IRS1;KCNJ11;SOCS2;CACNA1C;HK2;PKM;ADIPOQ;SOCS1;CACNA1E;IKBKB;PIK3CD;ABCC8;GCK;MAPK1;SLC2A2;MAPK9;PIK3R5
prerank	KEGG_ALZHEIMERS_DISEASE	0.2455828810434976	0.9521341148180682	0.6066066066066066	0.8794999869754356	1	42/121	0.3401	FAS;LPL;TNFRSF1A;PLCB1;CAPN1;EIF2AK3;NCSTN;ATP2A3;ERN1;PPP3CC;PPP3R1;CAPN2;CACNA1D;MME;ITPR1;ADAM10;CACNA1C;CALML3;SDHA;ADAM17;CASP8;CHP1;CYCS;BACE2;ATF6;NDUFS1;CALM2;NDUFAB1;GSK3B;ATP2A2;NDUFS3;NDUFS7;GNAQ;ATP5F1B;SNCA;SDHC;UQCRC1;PPP3CB;PPP3CA;APP;NDUFS8;CASP7
prerank	KEGG_GLYCOSPHINGOLIPID_BIOSYNTHESIS_LACTO_AND_NEOLACTO_SERIES	0.31354663736277366	0.9519500359348709	0.5693989071038251	0.8710899665860724	1	2025-10-19	0.3796	B3GNT2;ST3GAL6;B4GALT4;B4GALT1;B3GNT4;B4GALT2;B4GALT3;FUT9;B3GALT1;FUT4
prerank	KEGG_LONG_TERM_DEPRESSION	0.26558416130896445	0.9418260273947547	0.6057201225740552	0.888829	1	28/47	0.4979	PLA2G4A;PLCB1;PRKCB;MAP2K1;GNAO1;GNAI3;ITPR1;GRIA2;GUCY1B1;PPP2CA;CRH;RAF1;GNAI1;GNAQ;MAP2K2;GRM1;GRID2;GRIA3;PRKG2;PPP2CB;MAPK1;GNAS;PLA2G12A;GUCY1A1;GNA11;LYN;PLA2G2A;BRAF
prerank	KEGG_PENTOSE_PHOSPHATE_PATHWAY	0.31181293724561565	0.9381138845679566	0.5753575357535754	0.8892704412799768	1	2025-11-19	0.4236	PFKP;PGM1;RPIA;GPI;PGD;H6PD;RBKS;PGLS;ALDOC;TALDO1;TKT
prerank	KEGG_BIOSYNTHESIS_OF_UNSATURATED_FATTY_ACIDS	0.3170277709046882	0.9352742932521924	0.5747767857142857	0.8879477577063282	1	2025-06-17	0.2374	ELOVL5;ACOT7;SCD5;BAAT;HSD17B12;HACD1
prerank	KEGG_HEMATOPOIETIC_CELL_LINEAGE	0.2586280868751508	0.9280784220599907	0.6351490236382322	0.897795	1	29/52	0.5413	ITGA3;CD44;GP1BB;IL11RA;IL1R1;IL11;ITGB3;CD34;MME;GP5;CD36;TFRC;IL6;ITGA1;IL1R2;KIT;ANPEP;CD38;CSF1R;CSF3R;CD9;CSF2RA;IL5RA;CD14;CSF3;CD3E;ITGA6;CD7;CD3D
prerank	KEGG_NOTCH_SIGNALING_PATHWAY	0.270192	0.923968	0.6287179487179487	0.8996094133535848	1	13/36	0.2663	HES1;HDAC1;LFNG;NCSTN;DVL3;NUMB;CTBP1;MAML2;KAT2A;ADAM17;JAG2;RBPJ;DTX3L
prerank	KEGG_DRUG_METABOLISM_OTHER_ENZYMES	0.29689240379659426	0.9217077001979072	0.6143011917659805	0.8970225845945453	1	2025-11-22	0.3647	UPP2;UCK2;UCK1;TK1;UPP1;UMPS;UCKL1;IMPDH2;CDA;GMPS;ITPA
prerank	KEGG_ARGININE_AND_PROLINE_METABOLISM	0.26779881683265655	0.9181121639148131	0.6247401247401247	0.897203	1	13/36	0.2895	SAT1;P4HA2;AMD1;CKMT1A;GLS;SRM;ODC1;ALDH18A1;SMS;P4HA1;ALDH7A1;ALDH9A1;GOT2
prerank	KEGG_INTESTINAL_IMMUNE_NETWORK_FOR_IGA_PRODUCTION	0.2886268148638545	0.9136731568550838	0.6216505894962486	0.8999118833446984	1	2025-08-25	0.2745	ICOSLG;TGFB1;CXCR4;MAP3K14;CD40;AICDA;IL6;TNFSF13B
prerank	KEGG_GLYCOSYLPHOSPHATIDYLINOSITOL_GPI_ANCHOR_BIOSYNTHESIS	0.29701674568376824	0.9087042883477074	0.6368534482758621	0.9034925007452944	1	2025-11-21	0.4432	PIGS;PIGT;DPM2;PIGA;PIGB;PIGF;PIGU;PIGW;PIGY;PIGO;PIGV
prerank	KEGG_ADIPOCYTOKINE_SIGNALING_PATHWAY	0.2522403685358505	0.9082833476809791	0.662614	0.8963628844367448	1	31/53	0.5151	TNFRSF1A;STK11;ACSL5;ACSL4;PRKAB1;NPY;ACSL3;IRS1;CD36;ADIPOQ;IKBKB;ACSL1;CAMKK1;AKT2;RXRA;TNFRSF1B;ADIPOR2;NFKBIA;PRKAA1;MAPK9;PTPN11;AKT1;LEPR;JAK2;CPT1A;CHUK;PRKAG3;TRADD;NFKBIE;ADIPOR1;AKT3
prerank	KEGG_PORPHYRIN_AND_CHLOROPHYLL_METABOLISM	0.29898743488206425	0.9044497794863626	0.6244541484716157	0.896621	1	2025-11-19	0.3815	HMOX1;ALAS2;EARS2;HCCS;PPOX;CP;FTH1;MMAB;HMOX2;ALAD;COX15
prerank	KEGG_LYSOSOME	0.236352	0.8989481870700228	0.7301905717151455	0.9006433430747687	1	57/99	0.5025	ENTPD4;AP1S3;CTSK;ARSA;LAMP1;ATP6AP1;GALC;CTSS;CTSH;CTSO;LAPTM4A;ACP5;ASAH1;CD164;AP3S1;CLTA;LIPA;PPT1;AP3M1;CTSA;SUMF1;CTSC;ATP6V1H;GNPTG;GALNS;CD63;AP4B1;AP4E1;ATP6V0D1;ACP2;NAGPA;AP1M1;GGA3;TCIRG1;LAPTM4B;ATP6V0A4;LGMN;LAPTM5;CTSD;AP3M2;ATP6V0D2;GLB1;ATP6V0C;SLC11A1;GNPTAB;GM2A;CTSB;M6PR;SLC17A5;GNS;SLC11A2;SCARB2;HEXB;NAGLU;CLTC;HGSNAT;AGA
prerank	KEGG_SELENOAMINO_ACID_METABOLISM	0.30009755315431674	0.8987507769189933	0.6362649294245385	0.893004	1	2025-12-19	0.4985	PAPSS2;LCMT1;MARS2;SEPHS1;PAPSS1;LCMT2;MAT2B;BUD23;AHCYL1;HEMK1;GGT5;SCLY
prerank	KEGG_AMINOACYL_TRNA_BIOSYNTHESIS	0.30636835684864283	0.8948034439567504	0.6549835706462213	0.8933608608845132	1	13/17	0.6166	EARS2;MARS2;FARSB;SEPSECS;MTFMT;YARS2;FARSA;DARS2;WARS2;LARS2;CARS2;RARS2;IARS2
prerank	KEGG_OLFACTORY_TRANSDUCTION	0.2792546347047873	0.8943384692484825	0.6567481402763018	0.8864060908346827	1	2025-10-26	0.409	CALML3;PRKX;GNAL;CALM2;GUCA1C;CAMK2B;PRKG2;PRKACB;CALM1;PDE1C
prerank	KEGG_ETHER_LIPID_METABOLISM	0.2851362235965298	0.8837466920729493	0.6556149732620321	0.9003832619624961	1	2025-04-21	0.0384	PLA2G4A;PLA2G7;LPCAT2;PLPP2
prerank	KEGG_FC_EPSILON_RI_SIGNALING_PATHWAY	0.2364490952691123	0.8582964809503921	0.7686116700201208	0.9424259800535534	1	42/59	0.5838	PLA2G4A;MAP2K3;FYN;PRKCB;MAP2K1;VAV2;PRKCD;MAPK13;MAPK11;MAPK14;RAC1;RAF1;VAV3;MAP2K4;PIK3CD;MAP2K2;INPP5D;AKT2;GAB2;MAPK1;MAP2K7;PLCG2;MAPK9;BTK;AKT1;PIK3R5;SYK;SOS1;MAPK12;PLA2G12A;PLCG1;LYN;PLA2G2A;SOS2;AKT3;GRB2;LCP2;PLA2G6;IL3;PLA2G2E;KRAS;MAPK8
prerank	KEGG_HUNTINGTONS_DISEASE	0.2160611660533081	0.8451049000446166	0.843	0.957715	1	39/130	0.3062	POLR2E;DNAL1;HDAC1;DNAL4;PLCB1;CREB3L1;TFAM;TBP;CREB3;POLR2B;ITPR1;BDNF;SP1;POLR2H;CLTA;DCTN2;TBPL1;SDHA;CASP8;CREB3L2;CYCS;VDAC1;POLR2F;NDUFS1;TAF4;NRF1;NDUFAB1;SIN3A;SLC25A5;POLR2I;NDUFS3;AP2B1;NDUFS7;PPARG;GNAQ;ATP5F1B;RCOR1;SDHC;UQCRC1
prerank	KEGG_STARCH_AND_SUCROSE_METABOLISM	0.26739554341840505	0.8417710892547591	0.7319148936170212	0.9556261371658813	1	2025-11-23	0.3868	UXS1;UGP2;PGM1;GPI;HK2;GYS1;ENPP3;UGDH;GANC;GCK;GYS2
prerank	KEGG_CELL_ADHESION_MOLECULES_CAMS	0.220499	0.8250621460599394	0.8190091001011123	0.9747059129989748	1	27/73	0.3756	SDC4;SDC1;ITGB1;ICOSLG;ITGB2;ALCAM;ITGA9;CD34;JAM3;SDC3;CNTNAP1;CD40;CDH2;NLGN2;CLDN1;PTPRC;CD276;ITGA8;VCAN;CNTN1;NRXN3;ITGAV;GLG1;NEO1;NFASC;NEGR1;CNTN2
prerank	KEGG_MTOR_SIGNALING_PATHWAY	0.23500600813882516	0.8204363967921274	0.7879714576962283	0.9735716937143453	1	24/43	0.5209	VEGFC;PGF;STRADA;STK11;RPS6KA3;VEGFA;RPS6KA2;CAB39;ULK2;RPTOR;PIK3CD;AKT2;RHEB;MAPK1;RPS6KB1;PRKAA1;EIF4E;AKT1;PIK3R5;RPS6KB2;MLST8;BRAF;AKT3;TSC2
prerank	KEGG_REGULATION_OF_AUTOPHAGY	0.27513302059414124	0.8185034691020585	0.7524972253052165	0.9683421817845977	1	2025-08-18	0.4203	ATG4B;ATG4A;GABARAPL1;ULK2;BECN1;PIK3R4;PRKAA1;ATG12
prerank	KEGG_PARKINSONS_DISEASE	-0.118407	-0.803038	1	0.906753	0.9839195979899498	17/85	0.1056	UBE2G2;VDAC3;SNCAIP;NDUFA10;ATP5PB;NDUFV3;ATP5PF;NDUFA5;NDUFB10;NDUFB1;NDUFV2;NDUFA1;COX7B;NDUFA6;COX7A2;COX7A2L;NDUFB7
prerank	KEGG_MELANOMA	0.21983071992886857	0.8004732882631986	0.8203045685279188	0.9866759240714873	1	26/56	0.4259	PDGFA;PDGFB;RB1;MET;CDKN1A;MAP2K1;E2F1;PDGFC;PDGFD;E2F3;PDGFRB;CDKN2A;FGF18;FGF10;RAF1;MDM2;PIK3CD;MAP2K2;AKT2;FGF9;HGF;MAPK1;PTEN;FGF11;AKT1;PIK3R5
prerank	KEGG_CALCIUM_SIGNALING_PATHWAY	0.20474948832823697	0.7985467371922462	0.9218436873747495	0.981479	1	63/146	0.409	ITPKA;TBXA2R;PLCB1;ATP2A3;PPP3CC;PRKCB;HTR2B;SPHK1;PPP3R1;ATP2B1;CACNA1D;ITPR1;CHRM2;PTK2B;PLCD1;HRH2;CACNA1C;CALML3;ATP2B4;P2RX5;PDGFRB;ITPKB;CHP1;PRKX;CACNA1H;BST1;F2R;MYLK;CCKBR;VDAC1;CYSLTR1;GNAL;CALM2;PHKB;HTR2C;CACNA1E;ERBB2;ADCY2;PDE1B;ATP2A2;SLC25A5;GNAQ;PPP3CB;BDKRB1;CAMK2B;GRM1;HTR4;PPP3CA;CHRNA7;CHRM1;PRKACB;CD38;PLCD4;PTAFR;HTR2A;PHKA1;PLCE1;GNAS;CALM1;SLC25A4;DRD5;PLCG2;PDE1C
prerank	KEGG_DORSO_VENTRAL_AXIS_FORMATION	0.2701191274470131	0.7939132082902693	0.796976	0.9799797215936352	1	13/17	0.5792	ETV6;MAP2K1;ETS1;SPIRE1;SPIRE2;ETS2;MAPK1;ETV7;SOS1;SOS2;GRB2;EGFR;KRAS
prerank	KEGG_INSULIN_SIGNALING_PATHWAY	0.2044518276060603	0.7865856255513605	0.9069069069069069	0.9821264945687567	1	53/107	0.4615	FOXO1;FLOT1;SHC1;PRKCI;MAP2K1;PRKAB1;PPP1R3C;PDE3A;IRS1;PPP1CC;SOCS2;HK2;PTPN1;CALML3;PRKAR1A;GYS1;PRKX;SOCS1;PPP1CA;CALM2;PHKB;IKBKB;RAF1;GSK3B;RPTOR;PRKAR1B;PIK3CD;PPP1R3D;MAP2K2;CRKL;EXOC7;INPP5D;AKT2;PRKACB;GCK;RHEB;MAPK1;PHKA1;RPS6KB1;PPP1R3B;PRKAA1;PRKAR2A;GYS2;CALM1;EIF4E;CRK;MAPK9;AKT1;PIK3R5;SOS1;RPS6KB2;RHOQ;CBL
prerank	KEGG_CYSTEINE_AND_METHIONINE_METABOLISM	0.24425550819038588	0.7789506235783963	0.8112617309697602	0.9840036642440978	1	2025-12-26	0.387	APIP;AMD1;DNMT1;SRM;SMS;LDHA;TAT;GOT2;CDO1;MAT2B;AHCYL1;LDHB
prerank	KEGG_GLYCEROLIPID_METABOLISM	0.22428977787898546	0.7689854197129269	0.8333333333333334	0.9884292129286543	1	15/39	0.3331	LIPG;LPL;AKR1A1;GPAT3;PLPP2;DGKA;LCLAT1;DGKG;MBOAT1;ALDH7A1;ALDH9A1;GPAT4;DGKZ;AGPAT2;DGKI
prerank	KEGG_ALANINE_ASPARTATE_AND_GLUTAMATE_METABOLISM	-0.157783	-0.76409	0.8421052631578947	0.8873989713445996	0.9919597989949749	2025-06-23	0.102	ABAT;ADSL;GLUL;AGXT;DDO;NIT2
prerank	KEGG_BUTANOATE_METABOLISM	0.2346899909380317	0.759623	0.8008474576271186	0.9914992331787752	1	13/24	0.4512	PDHA1;AACS;ALDH5A1;PDHB;ALDH7A1;ALDH9A1;OXCT1;HADHA;ACADS;HMGCL;ACAT2;L2HGDH;GAD2
prerank	KEGG_TYPE_I_DIABETES_MELLITUS	0.26485525370329976	0.755877	0.8161434977578476	0.988006	1	2025-03-15	0.098	FAS;PTPRN2;PTPRN
prerank	KEGG_VALINE_LEUCINE_AND_ISOLEUCINE_DEGRADATION	0.22081691045482701	0.755361	0.8411214953271028	0.980951	1	16/35	0.4406	BCAT1;HADHB;ACAA2;DLD;ACADSB;PCCA;ALDH7A1;DBT;ALDH9A1;HIBADH;OXCT1;HADHA;ACADS;HMGCL;ACAT2;PCCB
prerank	KEGG_BETA_ALANINE_METABOLISM	0.24721707936138948	0.7349283512621133	0.8407851690294439	0.9944211615167274	1	2025-08-16	0.4904	SRM;SMS;ALDH7A1;ALDH9A1;HADHA;GAD2;DPYD;GAD1
prerank	KEGG_NON_SMALL_CELL_LUNG_CANCER	0.20994144007747503	0.7253143222590945	0.8869653767820774	0.9965985166205282	1	25/42	0.5151	RB1;PRKCB;MAP2K1;E2F1;TGFA;E2F3;CDKN2A;ERBB2;RAF1;RASSF5;PIK3CD;MAP2K2;AKT2;RXRA;MAPK1;PLCG2;AKT1;PIK3R5;SOS1;PLCG1;CDK6;BRAF;SOS2;STK4;AKT3
prerank	KEGG_PRIMARY_IMMUNODEFICIENCY	0.22833269715285537	0.717576	0.8637339055793991	0.996166	1	13/24	0.5413	UNG;CD40;RFXAP;PTPRC;AICDA;DCLRE1C;BTK;LCK;BLNK;CD40LG;RFXANK;CD3E;CD3D
prerank	KEGG_MATURITY_ONSET_DIABETES_OF_THE_YOUNG	0.24000103912656062	0.7085922517832247	0.8651933701657458	0.9960049092887694	1	2025-08-18	0.4729	HES1;PAX6;NKX6-1;GCK;MNX1;SLC2A2;NEUROD1;HNF1A
prerank	KEGG_GLUTATHIONE_METABOLISM	0.20933356983325813	0.6946865652405937	0.8948453608247423	1	1	2025-07-31	0.1755	TXNDC12;GSTT1;GPX7;SRM;ODC1;SMS;RRM1
prerank	KEGG_PROPANOATE_METABOLISM	0.21547974300774247	0.6761141692938296	0.9026737967914439	1	1	2025-11-23	0.4406	ACSS1;SUCLG2;LDHA;PCCA;ALDH7A1;ALDH9A1;SUCLA2;HADHA;LDHB;ACAT2;PCCB
prerank	KEGG_SYSTEMIC_LUPUS_ERYTHEMATOSUS	0.2108580336537042	0.6717296854192977	0.9174503657262278	1	1	14/27	0.4997	ACTN4;ACTN1;CD40;SNRPD1;SSB;SNRPD3;C3;C1QA;C1QB;C1QC;IL10;C8B;CD80;CD40LG
prerank	KEGG_GLYCEROPHOSPHOLIPID_METABOLISM	0.18435914560651065	0.6673310164885333	0.948433	0.9981505118653781	1	21/60	0.309	PLA2G4A;LPCAT2;GPAT3;PLPP2;CHKA;PISD;CRLS1;GPD1L;LPGAT1;PCYT1A;DGKA;LCLAT1;PLD1;LYPLA1;PGS1;DGKG;MBOAT1;GPAT4;DGKZ;LYPLA2;AGPAT2
prerank	KEGG_OXIDATIVE_PHOSPHORYLATION	0.17127947281889158	0.6484518313483247	0.9728915662650602	1	1	29/88	0.4189	ATP6AP1;COX11;SDHA;ATP6V1E1;ATP6V1C2;NDUFS1;ATP6V1H;ATP6V1D;NDUFAB1;ATP6V1G3;NDUFS3;NDUFS7;ATP6V1G1;ATP6V0D1;ATP5F1B;SDHC;UQCRC1;ATP12A;TCIRG1;NDUFS8;ATP6V0A4;ATP6V1A;ATP6V1B2;PPA1;COX15;ATP5MC3;ATP6V0D2;ATP6V0C;ATP6V1C1
prerank	KEGG_ARACHIDONIC_ACID_METABOLISM	0.20089925154812632	0.6450281116622194	0.926829	0.9963567037432598	1	2025-07-27	0.2387	PLA2G4A;PTGS2;ALOX5;LTA4H;GPX7;PTGS1;HPGDS
prerank	KEGG_PEROXISOME	0.15746470412141694	0.5787906845079253	0.9858728557013118	1	1	25/68	0.4383	ACSL5;SLC25A17;ACSL4;ACOT8;FAR1;ACSL3;PMVK;BAAT;PEX26;ACSL1;CAT;AMACR;NUDT19;ABCD4;PEX1;DECR2;PEX14;CRAT;HMGCL;PEX5;PEX11B;MPV17;PEX16;CROT;PEX11A
prerank	KEGG_TYROSINE_METABOLISM	0.17208389971747812	0.5785568608014151	0.9752577319587629	1	1	1931-11-01	0.4565	ALDH1A3;LCMT1;DBH;DCT;TAT;GOT2;ADH5;LCMT2;BUD23;HEMK1;ADH6
prerank	KEGG_NITROGEN_METABOLISM	0.19946141577262888	0.5723521591544649	0.9604966139954854	1	1	2025-03-15	0.153	CA6;GLS;CA13
prerank	KEGG_COMPLEMENT_AND_COAGULATION_CASCADES	0.16034841854512363	0.5585167270621993	0.9907881269191402	1	1	17/44	0.4795	F8;TFPI;F3;PLAU;F2R;F10;BDKRB1;C3;C1QA;KNG1;F13A1;C1QB;C1QC;C8B;SERPINF2;BDKRB2;C3AR1
prerank	KEGG_FRUCTOSE_AND_MANNOSE_METABOLISM	0.16447736504591903	0.5394947540447556	0.9762641898864809	1	1	19/29	0.6059	PFKP;PFKFB3;HK2;PMM2;MTMR1;GMPPA;MTMR6;FPGT;ALDOC;MPI;MTMR7;PFKFB2;PFKM;GMPPB;GMDS;PHPT1;HK1;TPI1;PFKFB4
prerank	KEGG_CARDIAC_MUSCLE_CONTRACTION	0.1415608969293045	0.5015983193106996	0.9969418960244648	1	1	26/49	0.5715	TPM1;TPM3;SLC9A6;CACNA1D;CACNA1C;CACNG5;ACTC1;CACNG3;TPM4;ATP2A2;CACNB1;UQCRC1;CACNA2D4;CACNG7;CACNA2D1;TNNT2;MYH7;COX5B;UQCRB;ATP1A1;CACNG2;UQCRH;COX5A;COX6C;CACNA1S;MYL3
prerank	KEGG_AUTOIMMUNE_THYROID_DISEASE	0.14158432066976945	0.415286	0.9977949283351709	0.9990947927791816	1	2025-01-17	0.0158	FAS

## Sheet: gseapy.gene_set_gga-mir-143
Name	Term	ES	NES	NOM p-val	FDR q-val	FWER p-val	Tag %	Gene %	Lead_genes
prerank	KEGG_RIBOSOME	-0.755904	-4.23805	0	0	0	51/69	0.1291	RPL26L1;RPL5;RPS17;RPL22L1;RPL14;RPS3A;RPL30;RPS24;RPS21;RPL27A;RPL21;RPL17;RPS27A;RPL15;RPL8;RPS8;RPL29;RPS15A;RPS16;RPS6;RPL34;RPS4X;RPL35A;RPLP1;RPL35;RPL12;RPL37;RPS15;RPL4;RPL7A;RPL37A;RPL9;RPS10;RPS7;RPL13;RPL7;RPS2;RPL3;RPS19;RPL27;RPL32;RPL38;RPLP2;RPLP0;RPL39;RPL24;RPL23A;RPL10A;RPL36AL;RPL19;RPS12
prerank	KEGG_GLYCOSAMINOGLYCAN_BIOSYNTHESIS_CHONDROITIN_SULFATE	0.6994949269897421	2.0159102727097427	0	0	0	15/19	0.2074	B3GAT1;CSGALNACT1;CHST15;CHPF;CHST3;XYLT2;CSGALNACT2;CHST7;CHPF2;CHSY1;CHST11;CHST12;B4GALT7;UST;CHSY3
prerank	KEGG_PARKINSONS_DISEASE	-0.339902	-1.99807	0	0.00513754	0.00600601	30/85	0.1546	SNCAIP;UBE2G2;NDUFV3;NDUFV2;COX7A2L;NDUFB10;ATP5PB;NDUFA10;VDAC3;ATP5PF;NDUFA6;NDUFB9;ATP5PD;NDUFS6;ATP5MC1;NDUFB5;NDUFS4;NDUFA5;NDUFB4;UQCR10;UQCRC2;NDUFB6;COX7B;SLC25A6;NDUFA8;NDUFA1;UQCRQ;NDUFA2;NDUFB1;UQCR11
prerank	KEGG_ECM_RECEPTOR_INTERACTION	0.5606818385830254	1.9604409988910816	0	0.00191104	0.004	42/64	0.2726	THBS2;ITGA8;COL3A1;COL6A2;COL1A2;COL6A1;COL6A3;ITGA11;COL5A2;AGRN;COL1A1;COL5A1;COL4A2;SDC3;FN1;ITGB3;COL4A1;RELN;ITGA9;SV2C;HMMR;SDC4;ITGB1;TNN;SDC1;ITGA3;GP1BB;ITGA4;ITGAV;CD44;LAMA3;LAMC1;THBS1;THBS4;ITGB5;GP5;DAG1;ITGA6;TNC;SV2A;LAMB3;ITGB7
prerank	KEGG_CELL_CYCLE	0.5075128242306004	1.8641900746481121	0	0.00445909	0.014	66/108	0.2716	CDKN2A;TGFB3;CDKN2B;CDC20;E2F1;BUB1B;TGFB1;RB1;CCND3;CDK1;CDK2;CDC25B;PLK1;CCNE2;CCNB2;PTTG2;CDKN2C;MCM3;TTK;ORC5;CDC7;YWHAZ;CCND2;BUB1;HDAC1;CDC45;CCNA2;MCM6;ORC1;PCNA;MAD2L1;CDC6;MCM2;MCM5;ESPL1;ATR;SKP2;SFN;YWHAQ;MCM4;E2F3;RBL2;GADD45B;TFDP2;SMC1B;CDKN1A;SMAD3;TGFB2;CDC14B;CDC16;RBL1;CDC27;RAD21;ZBTB17;E2F4;TFDP1;DBF4;ANAPC7;BUB3;WEE1;GSK3B;YWHAB;ORC2;ABL1;MAD1L1;ANAPC10
prerank	KEGG_FOCAL_ADHESION	0.44763734505160113	1.6915238384890867	0	0.048970312113699996	0.189	95/157	0.3363	THBS2;ITGA8;COL3A1;COL6A2;COL1A2;COL6A1;COL6A3;ITGA11;COL5A2;COL1A1;CAPN2;COL5A1;HGF;PDGFD;PDGFRB;COL4A2;PIK3CD;FN1;ITGB3;MYL9;COL4A1;RELN;VEGFC;ITGA9;PXN;PRKCB;ACTN4;VCL;CCND3;PGF;ITGB1;CAV1;TNN;ACTB;ITGA3;PDGFA;ACTG1;CCND2;FYN;ACTN1;EGFR;ITGA4;FLNB;ZYX;ITGAV;FLT1;PDGFB;MAP2K1;ILK;VAV2;PAK1;LAMA3;LAMC1;THBS1;PTK2;CTNNB1;THBS4;MYL12A;RHOA;ITGB5;JUN;VAV3;SHC1;ITGA6;MAPK1;RAP1B;TNC;TLN1;MET;VEGFA;G…
prerank	KEGG_PANCREATIC_CANCER	0.47533434976607225	1.6503617986257457	0	0.0687973	0.296	31/57	0.309	CDKN2A;TGFB3;PIK3CD;TGFBR2;VEGFC;E2F1;TGFB1;RB1;PGF;ARHGEF6;TGFBR1;RAD51;EGFR;RALBP1;JAK1;MAP2K1;E2F3;BCL2L1;SMAD3;TGFB2;MAPK1;BRCA2;PLD1;VEGFA;NFKB1;STAT1;MAPK9;CDC42;RAF1;AKT3;TGFA
prerank	KEGG_LEUKOCYTE_TRANSENDOTHELIAL_MIGRATION	0.45522192438528114	1.640616997707844	0	0.0649752	0.326	49/85	0.3383	MMP2;THY1;NOX1;PIK3CD;MYL9;PXN;PRKCB;RAPGEF3;ACTN4;VCL;GNAI3;ITGB1;MMP9;JAM3;CD99;ACTB;CYBA;ACTG1;ACTN1;EZR;PTK2B;ITGA4;MSN;CTNNA1;VAV2;PTK2;CLDN23;CTNNB1;CTNND1;MYL12A;CLDN18;RHOA;MAPK14;VAV3;MAPK13;RAP1B;RASSF5;CLDN1;ITGB2;ROCK2;ROCK1;SIPA1;CDC42;MAPK11;ARHGAP5;MYL10;AFDN;BCAR1;PTPN11
prerank	KEGG_HYPERTROPHIC_CARDIOMYOPATHY_HCM	0.4600979691601394	1.628300417391489	0	0.0664768	0.373	34/66	0.2537	CACNA1C;ITGA8;MYBPC3;ITGA11;ACTC1;TGFB3;TPM4;ITGB3;TPM1;ITGA9;TGFB1;SGCB;ITGB1;CACNG7;TPM3;ACTB;ITGA3;ACTG1;IL6;SGCG;ITGA4;ITGAV;LMNA;MYL3;MYH7;ITGB5;TGFB2;CACNA2D1;DAG1;DES;ITGA6;CACNB2;CACNA1D;CACNG3
prerank	KEGG_VIRAL_MYOCARDITIS	0.49001183806758636	1.5828805402295776	0.00428266	0.10044885972590657	0.549	18/35	0.2706	MYH15;SGCB;CAV1;CD40;ACTB;ACTG1;FYN;MYH10;SGCG;MYH9;MYH7;EIF4G2;DAG1;ITGB2;EIF4G1;ABL1;CD40LG;CASP8
prerank	KEGG_ARRHYTHMOGENIC_RIGHT_VENTRICULAR_CARDIOMYOPATHY_ARVC	0.4479178306738909	1.565287269955083	0.0030896	0.10723038533297992	0.611	34/60	0.2537	CACNA1C;ITGA8;ITGA11;ITGB3;ITGA9;DSG2;ACTN4;SGCB;JUP;ITGB1;CACNG7;ACTB;ITGA3;ACTG1;ACTN1;SGCG;ITGA4;PKP2;ITGAV;LMNA;TCF7L2;CTNNA1;TCF7;CTNNB1;DSP;CDH2;ITGB5;CACNA2D1;DAG1;DES;ITGA6;CACNB2;CACNA1D;CACNG3
prerank	KEGG_EPITHELIAL_CELL_SIGNALING_IN_HELICOBACTER_PYLORI_INFECTION	0.45538124017083276	1.5578095176691038	0.00102459	0.10615808147965013	0.644	31/57	0.3542	ATP6V1G3;CXCR1;PTPRZ1;ATP6AP1;NOD1;JAM3;EGFR;ADAM17;ADAM10;ATP6V1C1;MAP3K14;PAK1;JUN;MAPK14;ATP6V1D;LYN;MAPK13;HBEGF;ATP6V1C2;MET;NFKB1;MAPK9;ATP6V1H;SRC;CDC42;MAPK11;MAP2K4;ATP6V1A;PTPN11;TCIRG1;ATP6V1B2
prerank	KEGG_OOCYTE_MEIOSIS	0.43222639934329415	1.5541825501822748	0.00302419	0.10076374643351128	0.655	60/86	0.435	PGR;CDC20;ADCY2;FBXO5;ITPR1;AURKA;CDK1;CDK2;PLK1;CCNE2;SGO1;CCNB2;ADCY6;PTTG2;FBXO43;CALM2;YWHAZ;PPP3R1;BUB1;RPS6KA3;PPP2R5A;PPP3CC;MAD2L1;MAP2K1;ESPL1;CHP1;YWHAQ;SMC1B;CALML3;CDC16;CDC27;MAPK1;FBXW11;PPP2R5D;ANAPC7;YWHAB;ANAPC10;RPS6KA2;CCNE1;SPDYA;PPP3CA;PRKX;PPP2R5E;CUL1;ADCY7;PPP1CC;SLK;YWHAG;PPP2CB;YWHAE;PPP2CA;CDC23;SMC3;CAMK2G;PPP2R5C;CALM1;PRKACB;AR;ANAPC1;PPP1CA
prerank	KEGG_OXIDATIVE_PHOSPHORYLATION	-0.268842	-1.54435	0	0.11017160797745192	0.17617617617617617	30/88	0.1546	NDUFV3;NDUFV2;COX7A2L;NDUFB10;ATP5PB;NDUFA10;ATP5PF;NDUFA6;NDUFB9;ATP5PD;NDUFS6;ATP5MC1;NDUFB5;NDUFS4;PPA2;NDUFA5;NDUFB4;UQCR10;UQCRC2;NDUFB6;COX7B;ATP5MF;ATP4B;NDUFA8;NDUFA1;UQCRQ;NDUFA2;LHPP;NDUFB1;UQCR11
prerank	KEGG_INTESTINAL_IMMUNE_NETWORK_FOR_IGA_PRODUCTION	0.49955502605755936	1.5386177034999848	0.0173724	0.11171601283824567	0.718	2025-09-25	0.1467	TNFSF13B;AICDA;TGFB1;CD40;ICOSLG;IL6;ITGA4;ICOS;MAP3K14
prerank	KEGG_CELL_ADHESION_MOLECULES_CAMS	0.4296110847955887	1.5294213435086637	0.00205973	0.11488269843709281	0.762	33/73	0.2726	CNTN1;VCAN;ITGA8;SDC3;ITGA9;SDC4;ITGB1;CDH4;NRXN1;CD40;JAM3;CD34;CD99;ICOSLG;SDC1;NRXN3;ITGA4;NLGN2;CNTN2;ITGAV;ICOS;ALCAM;CLDN23;CLDN18;CD276;CDH2;NEGR1;ITGA6;CLDN1;ITGB2;GLG1;CD40LG;ITGB7
prerank	KEGG_DNA_REPLICATION	0.4932026531978628	1.5114358631233824	0.023230088495575223	0.12865371196421532	0.82	14/27	0.1869	PRIM2;MCM3;LIG1;MCM6;DNA2;POLE;PCNA;FEN1;RPA3;MCM2;MCM5;MCM4;RPA1;RFC3
prerank	KEGG_DILATED_CARDIOMYOPATHY	0.4222174184394067	1.5008435635154196	0.00615385	0.1359384013666807	0.861	36/70	0.2537	CACNA1C;ITGA8;MYBPC3;ITGA11;ACTC1;TGFB3;TPM4;ITGB3;TPM1;ITGA9;ADCY2;TGFB1;SGCB;ITGB1;CACNG7;TPM3;ADCY6;ACTB;ITGA3;ACTG1;SGCG;ITGA4;ITGAV;LMNA;MYL3;MYH7;ITGB5;TGFB2;CACNA2D1;DAG1;DES;ITGA6;CACNB2;GNAS;CACNA1D;CACNG3
prerank	KEGG_TGF_BETA_SIGNALING_PATHWAY	0.4206354266542554	1.481130917371199	0.00308325	0.15646611919255365	0.913	47/69	0.4065	THBS2;TGFB3;INHBA;PITX2;BMP4;TGFBR2;CDKN2B;TGFB1;ACVR1;BMP2;LTBP1;TGFBR1;FST;SMURF2;BMP6;CHRD;SP1;SMAD6;THBS1;RBL2;BMP7;THBS4;RHOA;SMAD3;TGFB2;RBL1;E2F4;MAPK1;TFDP1;GDF7;SMURF1;ROCK2;ROCK1;RPS6KB2;BMPR1A;BMPR2;CUL1;ID4;PPP2CB;ACVR1C;INHBB;PPP2CA;ACVR2A;E2F5;BMP5;MYC;SMAD5
prerank	KEGG_REGULATION_OF_ACTIN_CYTOSKELETON	0.38996044656950635	1.477835251286784	0.00200401	0.1524332699596607	0.918	91/169	0.3363	ITGA8;ITGA11;CHRM2;PDGFD;PDGFRB;PIK3CD;FN1;ITGB3;MYL9;IQGAP2;GSN;ITGA9;PXN;ARPC1B;ACTN4;VCL;FGD3;ARPC5;ITGB1;TMSB4X;ARHGEF6;ARPC1A;IQGAP3;ARHGEF4;LIMK2;DIAPH3;ACTB;ITGA3;PDGFA;TIAM1;ACTG1;RRAS2;MYH10;ACTN1;EZR;F2R;EGFR;ENAH;ITGA4;MYH9;ARPC2;ARPC4;ITGAV;FGF18;MSN;PDGFB;MAP2K1;GNG12;VAV2;PAK1;IQGAP1;PTK2;CFL2;MYL12A;CYFIP1;FGF20;RHOA;TIAM2;ITGB5;VAV3;FGF9;ITGA6;MAPK1;ITGB2;PDGFC;ROCK2;CRKL;ROCK1;MY…
prerank	KEGG_METABOLISM_OF_XENOBIOTICS_BY_CYTOCHROME_P450	-0.338252	-1.47323	0.029703	0.12758214706197152	0.25125125125125125	2025-08-23	0.1172	CYP1B1;DHDH;CYP1A1;GSTZ1;UGT1A1;GSTO1;CYP3A5;GSTA2
prerank	KEGG_PEROXISOME	-0.256384	-1.47303	0	0.10240822005779729	0.25225225225225223	18/68	0.1121	AGXT;MVK;ACAA1;DAO;ACOX2;PHYH;PEX11G;PECR;PEX12;DDO;PAOX;PEX7;NUDT12;ACOX1;HACL1;IDH2;NOS2;PIPOX
prerank	KEGG_APOPTOSIS	0.41568235597140724	1.4700629254449622	0.00712106	0.15516555263777246	0.931	32/67	0.3049	CAPN2;PIK3CD;ENDOD1;PPP3R1;FAS;TNFSF10;PPP3CC;IRAK4;TNFRSF1A;CASP7;NGF;MAP3K14;CHP1;IRAK2;PRKAR1B;PRKAR1A;IL3;BCL2L1;CASP6;CFLAR;IL1R1;FADD;TNFRSF10B;RIPK1;CAPN1;NFKB1;MYD88;CASP8;CASP10;PPP3CA;PRKX;AKT3
prerank	KEGG_STEROID_HORMONE_BIOSYNTHESIS	-0.355504	-1.46164	0.019417475728155338	0.0933319	0.2752752752752753	2025-08-22	0.1205	COMT;CYP1B1;HSD17B3;CYP1A1;UGT1A1;CYP3A5;CYP11A1;CYP19A1
prerank	KEGG_BASAL_TRANSCRIPTION_FACTORS	0.47845951859577607	1.4581161097697364	0.036544850498338874	0.16626018161529366	0.954	18/25	0.4524	TAF13;GTF2F2;STON1;TAF12;TAF11;TAF2;TAF5;TAF6;GTF2H1;TAF4;GTF2A1;TBP;TAF7L;TAF5L;TBPL1;GTF2H3;GTF2E1;TAF6L
prerank	KEGG_PATHOGENIC_ESCHERICHIA_COLI_INFECTION	0.43363770023715364	1.4491369680105053	0.019853709508881923	0.17428653521051468	0.968	26/45	0.2966	ARPC1B;ARPC5;ITGB1;TUBAL3;ARPC1A;ACTB;ACTG1;YWHAZ;FYN;EZR;TUBB6;TLR5;ARPC2;ARPC4;TUBA3E;YWHAQ;CTNNB1;RHOA;CTTN;CLDN1;ROCK2;ABL1;ROCK1;TUBA1B;WASL;CDC42
prerank	KEGG_ANTIGEN_PROCESSING_AND_PRESENTATION	0.4647839084008072	1.4365033568864283	0.045303867403314914	0.18800959782003102	0.974	15/26	0.3197	NFYA;TAPBP;HSPA5;PDIA3;CALR;RFXAP;CTSB;LGMN;CANX;HSPA8;PSME3;NFYB;B2M;HSP90AA1;CREB1
prerank	KEGG_BLADDER_CANCER	0.45539215355732926	1.4343477370134252	0.0359869	0.18298175160533753	0.975	16/31	0.2512	MMP2;CDKN2A;VEGFC;E2F1;RB1;PGF;MMP9;RPS6KA5;EGFR;DAPK2;MAP2K1;THBS1;E2F3;CDKN1A;MAPK1;VEGFA
prerank	KEGG_HOMOLOGOUS_RECOMBINATION	0.4863370698088694	1.421572981367546	0.047018348623853214	0.19870625903696887	0.98	2025-12-21	0.2861	XRCC3;RAD52;RAD51;BLM;RAD54L;RPA3;EME1;RAD54B;RPA1;BRCA2;MRE11;TOP3A
prerank	KEGG_P53_SIGNALING_PATHWAY	0.41098513496274697	1.4138930622975756	0.028955532574974147	0.20376427430724925	0.985	22/56	0.1898	CDKN2A;SERPINB5;CCNG2;CCND3;CDK1;GTSE1;CDK2;CCNE2;SHISA5;CCNB2;CCND2;FAS;ATR;SFN;RCHY1;THBS1;GADD45B;MDM4;IGFBP3;ZMAT3;CDKN1A;EI24
prerank	KEGG_VIBRIO_CHOLERAE_INFECTION	0.41716855522424817	1.4036979567396048	0.029350104821802937	0.2154884836659829	0.989	23/44	0.3542	ATP6V1G3;KDELR3;PRKCB;ATP6AP1;ACTB;PDIA4;ACTG1;KDELR2;ATP6V1C1;ARF1;TJP2;ATP6V1D;SEC61A1;GNAS;ATP6V1C2;ATP6V1H;SEC61A2;PRKX;SEC61B;ATP6V1A;TCIRG1;ERO1A;ATP6V1B2
prerank	KEGG_FC_GAMMA_R_MEDIATED_PHAGOCYTOSIS	0.39091854146619726	1.3982276428084144	0.028397565922920892	0.21752741268366999	0.991	48/77	0.4002	DOCK2;PIK3CD;GSN;ARPC1B;PRKCB;PLPP2;ARPC5;ARPC1A;LIMK2;WASF3;PLA2G4A;PRKCD;ASAP1;AMPH;ASAP3;ARF6;ARPC2;ARPC4;MAP2K1;VAV2;PAK1;DNM2;CFL2;MARCKS;LYN;VAV3;MAPK1;PLD1;CRKL;WASL;PIP4K2B;RPS6KB2;CDC42;PIP5K1C;RAF1;AKT3;PLPP3;DNM1L;WASF2;PIP5K1A;ARPC3;SPHK1;PTPRC;RAC1;WASF1;ARPC5L;PIK3CB;CRK
prerank	KEGG_SPLICEOSOME	0.3842771694982634	1.3960676123113884	0.018274111675126905	0.21403609587256195	0.992	77/90	0.5398	LSM5;CTNNBL1;LSM4;SYF2;SRSF2;CDC40;SRSF1;HSPA8;LSM8;SNRPD2;SF3B4;SF3A3;ALYREF;SNRNP40;HNRNPM;RBM17;SNRPF;PRPF19;SRSF3;CHERP;PLRG1;U2AF2;SNRPE;HNRNPA3;SF3A1;DHX15;THOC3;SF3B3;EFTUD2;NCBP1;DDX23;SRSF7;RBM8A;PRPF38A;SNRPG;TCERG1;PPIH;SMNDC1;PRPF3;DDX46;DHX38;SNU13;SF3A2;THOC1;SNRPD1;MAGOHB;CCDC12;HNRNPU;EIF4A3;SLU7;DHX8;SRSF10;NCBP2;SNRPB2;PRPF6;HNRNPA1;SNRPA1;AQR;SNRNP27;SNRPD3;TRA2A;U2SURP;SNW1;CD…
prerank	KEGG_LEISHMANIA_INFECTION	0.4140338192396767	1.3917160209668533	0.0417537	0.2138654676073574	0.992	20/43	0.2585	TGFB3;PRKCB;TGFB1;ITGB1;CYBA;ITGA4;IRAK4;PTGS2;IFNGR2;JAK1;TGFB2;JUN;MAPK14;MAPK13;MAPK1;TAB2;NFKB1;ITGB2;STAT1;MYD88
prerank	KEGG_DORSO_VENTRAL_AXIS_FORMATION	0.4932031729204292	1.3764219272648035	0.087256	0.23729802377989395	0.995	2025-07-17	0.1574	SPIRE1;SPIRE2;ETV7;EGFR;ETV6;MAP2K1;ETS1
prerank	KEGG_CYTOKINE_CYTOKINE_RECEPTOR_INTERACTION	0.36308658760872176	1.3607947423859785	0.00501505	0.2629267814624998	0.998	44/147	0.1931	TNFSF13B;KIT;TGFB3;HGF;INHBA;PDGFRB;CXCR1;TGFBR2;VEGFC;TNFRSF6B;TNFSF15;TGFB1;IL20RA;CXCL14;ACVR1;BMP2;TNFRSF18;NGFR;TGFBR1;IL22RA1;IL13RA1;IFNAR1;CD40;TNFRSF21;PDGFA;IL6;FAS;CLCF1;TNFSF10;EGFR;TNFRSF1A;IL11;IFNGR2;FLT1;PDGFB;TNFRSF9;GHR;EDA2R;IL3;BMP7;IL17RA;TNFRSF8;IL1R1;TGFB2
prerank	KEGG_PURINE_METABOLISM	0.3631011917883555	1.3434524292394197	0.023162134944612285	0.29534761962138373	1	52/115	0.3323	ENTPD1;ENPP3;PDE5A;PDE1B;PAPSS1;PDE9A;ADCY2;NME3;PRIM2;PAPSS2;DGUOK;ADCY6;DCK;PDE8A;PDE3A;AMPD3;NT5C2;CANT1;ENTPD2;RRM1;POLE;ENTPD4;ENTPD8;GUCY1B1;PRPS2;PPAT;PKM;NPR2;AK4;NT5C1A;PDE4B;PDE6D;PAICS;POLR2B;AMPD1;GMPR;ENTPD5;POLA1;POLR2E;GUCY1A1;POLR1B;PDE6H;APRT;POLR1D;PDE7B;PDE4D;ADCY7;PDE10A;GUK1;POLE2;PRUNE1;AMPD2
prerank	KEGG_ADHERENS_JUNCTION	0.3797339189642381	1.3293195643585725	0.0479592	0.32069582445191336	1	34/63	0.3315	PTPRB;TGFBR2;LMO7;ACTN4;VCL;TGFBR1;WASF3;SNAI1;ACTB;ACTG1;FYN;ACTN1;EGFR;TCF7L2;PTPN1;CTNNA1;IQGAP1;TCF7;CTNNB1;CTNND1;RHOA;SMAD3;FARP2;MAPK1;MET;PARD3;WASL;SRC;CDC42;TCF7L1;MAP3K7;CSNK2A1;WASF2;AFDN
prerank	KEGG_INOSITOL_PHOSPHATE_METABOLISM	0.38922089359359396	1.3260488334375664	0.0800416	0.3194616133336006	1	28/48	0.3907	PIK3CD;SYNJ2;IMPA2;PLCD1;INPP4B;ITPKB;ITPKA;PLCB1;MINPP1;PIK3C2A;INPP5B;INPP5A;IPMK;PIK3C2G;INPP5E;PLCE1;IPPK;ITPK1;TPI1;PIP4K2A;PIP4K2B;PIP5K1C;IMPA1;PIP5K1A;PI4KB;SYNJ1;PTEN;PIK3CB
prerank	KEGG_CHRONIC_MYELOID_LEUKEMIA	0.38190229012230936	1.3216086422450364	0.0738046	0.3220096620939883	1	43/56	0.5051	CDKN2A;TGFB3;PIK3CD;TGFBR2;E2F1;TGFB1;RB1;RUNX1;TGFBR1;HDAC1;MECOM;MAP2K1;E2F3;BCL2L1;CDKN1A;SMAD3;TGFB2;SHC1;MAPK1;NFKB1;CTBP1;ABL1;CRKL;RAF1;AKT3;PTPN11;SOS1;PIK3CB;MDM2;MYC;CRK;CDK6;GAB2;MAP2K2;SHC3;IKBKB;CBL;BRAF;KRAS;AKT1;NFKBIA;SOS2;HDAC2
prerank	KEGG_SPHINGOLIPID_METABOLISM	0.4044444159157211	1.317049563994592	0.10355987055016182	0.32443940859050074	1	22/35	0.3818	ARSA;DEGS2;DEGS1;GALC;PLPP2;B4GALT6;UGT8;SGPL1;SMPD1;GLB1;ASAH1;SGMS2;SMPD4;SGPP1;PLPP3;ACER3;SPHK1;GAL3ST1;CERK;SGMS1;NEU2;ACER2
prerank	KEGG_BASE_EXCISION_REPAIR	0.4428191460253151	1.3167593642014013	0.1266816143497758	0.3159580462880676	1	15/23	0.3997	NEIL3;LIG1;UNG;POLE;PCNA;FEN1;HMGB1;PARP3;PARP4;TDG;POLE2;LIG3;NEIL1;PARP1;MPG
prerank	KEGG_PROGESTERONE_MEDIATED_OOCYTE_MATURATION	0.3707457831970824	1.3135921486171271	0.0552147	0.31573423119424976	1	31/70	0.3049	PIK3CD;PGR;ADCY2;GNAI3;CDK1;CDK2;CDC25B;PLK1;CCNB2;ADCY6;BUB1;RPS6KA3;PDE3A;CCNA2;MAD2L1;MAP2K1;MAPK14;CDC16;CDC27;MAPK13;MAPK1;ANAPC7;MAPK9;ANAPC10;RPS6KA2;SPDYA;MAPK11;RAF1;PRKX;HSP90AA1;AKT3
prerank	KEGG_GNRH_SIGNALING_PATHWAY	0.36992748162059097	1.3039441715764597	0.067623	0.330333	1	44/70	0.4347	CACNA1C;MMP2;ADCY2;PRKCB;ITPR1;ADCY6;PLA2G4A;PRKCD;CALM2;MAP2K3;PTK2B;EGFR;PLCB1;MAP2K1;JUN;MAPK14;CALML3;MAPK13;MAPK1;MAP3K3;HBEGF;GNAS;CACNA1D;PLD1;MAPK9;ATF4;GNAQ;SRC;CDC42;MAPK11;RAF1;PRKX;MAP2K4;ADCY7;PLA2G12A;MAP2K7;PLA2G2A;SOS1;CAMK2G;GNA11;CALM1;PRKACB;MAP2K2;CACNA1S
prerank	KEGG_PRION_DISEASES	0.42321081228520063	1.295452155407942	0.11653718091009989	0.3442315873408305	1	2025-11-26	0.3021	PRNP;IL6;FYN;C8B;HSPA5;MAP2K1;LAMC1;MAPK1;STIP1;EGR1;PRKX
prerank	KEGG_MISMATCH_REPAIR	0.46224476191464375	1.292370397733575	0.128	0.3437477030810453	1	13/18	0.4319	LIG1;EXO1;PCNA;RPA3;RPA1;RFC3;MLH1;MSH2;RFC1;MSH6;RPA4;PMS2;RFC4
prerank	KEGG_TYPE_I_DIABETES_MELLITUS	0.47440213180125795	1.2886977125725685	0.1267605633802817	0.3455713446862313	1	2025-06-15	0.2418	GAD1;PTPRN2;ICA1;FAS;GAD2;PTPRN
prerank	KEGG_HEMATOPOIETIC_CELL_LINEAGE	0.3743152425521765	1.28386	0.10684647302904564	0.34987894541072806	1	16/52	0.222	KIT;ITGB3;MME;ANPEP;CD34;ITGA3;IL6;GP1BB;ITGA4;IL11;CD44;IL3;IL1R1;CD38;GP5;ITGA6
prerank	KEGG_AXON_GUIDANCE	0.3515621247060836	1.282393868867617	0.0663317	0.345431	1	50/98	0.3359	ROBO1;NRP1;EPHA3;SEMA3D;EPHB6;NFATC2;SEMA3E;GNAI3;NFATC1;ITGB1;EPHA7;EPHA4;PLXNA2;LIMK2;NTN4;PPP3R1;FYN;SRGAP1;PPP3CC;EFNB1;SEMA4C;RGS3;SEMA4D;CHP1;PAK1;PLXNA1;PTK2;CFL2;EPHB1;RHOA;EPHB3;RND1;EPHA2;LRRC4C;MAPK1;MET;GSK3B;ROCK2;ABL1;ROCK1;PAK4;EPHB2;CDC42;PPP3CA;ROBO2;PAK3;UNC5C;PLXNB2;NCK2;UNC5B
prerank	KEGG_NEUROTROPHIN_SIGNALING_PATHWAY	0.3487895458540744	1.273288362568172	0.0573441	0.36079501794102514	1	67/99	0.4966	NTRK2;PIK3CD;NGFR;RPS6KA5;PRKCD;CALM2;YWHAZ;RPS6KA3;SH2B3;IRAK4;NGF;MAPKAPK2;MAP2K1;MAP3K5;IRAK2;YWHAQ;RHOA;JUN;MAPK14;CALML3;SHC1;MAPK13;MAPK1;MAP3K3;RAP1B;GSK3B;NFKB1;YWHAB;BDNF;MAPK9;ABL1;CRKL;ARHGDIA;TP73;RPS6KA2;IRS1;ATF4;CDC42;MAPK11;RAF1;AKT3;YWHAG;PTPN11;YWHAE;NTRK1;MAP2K7;SOS1;RAC1;PIK3CB;CRK;FRS2;MAP2K5;CAMK2G;GAB1;CALM1;MAP2K2;SHC3;TRAF6;IKBKB;NFKBIE;RIPK2;BRAF;CAMK2B;KRAS;AKT1;RAPGEF1…
prerank	KEGG_N_GLYCAN_BIOSYNTHESIS	0.3912093726459269	1.2610911995408982	0.1440677966101695	0.38717600914090217	1	22/38	0.3269	MAN1A1;FUT8;MAN2A1;DPM2;ALG8;MGAT1;ALG12;ALG2;DOLPP1;MAN1C1;ALG10;MGAT3;DDOST;ALG5;STT3A;MGAT2;MGAT4A;B4GALT1;RPN2;MGAT5;MOGS;B4GALT2
prerank	KEGG_GLYCINE_SERINE_AND_THREONINE_METABOLISM	-0.315993	-1.25876	0.1134020618556701	0.2757144386171465	0.6566566566566566	2025-04-19	0.0317	AGXT;GLDC;SARDH;DAO
prerank	KEGG_VASCULAR_SMOOTH_MUSCLE_CONTRACTION	0.34755151192285766	1.2478524661204877	0.1019367991845056	0.41631516241050914	1	46/79	0.435	CACNA1C;ACTA2;ACTG2;MYL9;ADCY2;PRKCB;ITPR1;EDNRA;CALD1;ADCY6;PLA2G4A;PRKCD;CALM2;RAMP1;MYL6;PLCB1;GUCY1B1;MAP2K1;RHOA;NPR2;CALML3;MAPK1;GNAS;CACNA1D;ROCK2;GUCY1A1;ROCK1;MYLK;PPP1R12A;KCNMB4;GNAQ;RAF1;PRKX;ADCY7;PPP1CC;PLA2G12A;MYH11;PLA2G2A;ADRA1D;ARHGEF11;GNA11;CALM1;PRKACB;MAP2K2;CACNA1S;PPP1CA
prerank	KEGG_TYROSINE_METABOLISM	-0.265157	-1.24658	0.0897436	0.2594455742266938	0.6816816816816816	1931-09-01	0.1148	COMT;HGD;GSTZ1;METTL6;MIF;TPO;HPD;IL4I1;AOX1
prerank	KEGG_GLYCOSAMINOGLYCAN_BIOSYNTHESIS_HEPARAN_SULFATE	0.42113185868895797	1.2374426386996593	0.18212669683257918	0.43750539353889945	1	2025-08-21	0.19	B3GAT1;HS3ST3A1;XYLT2;EXT1;NDST3;NDST4;EXT2;B4GALT7
prerank	KEGG_PYRIMIDINE_METABOLISM	0.34564780490058833	1.2348452678386181	0.12090163934426229	0.4360348441213352	1	40/74	0.4124	ENTPD1;UCK1;NME3;PRIM2;CMPK2;TK1;DCTD;DCK;CMPK1;NT5C2;CANT1;RRM1;POLE;DUT;UPP1;ENTPD4;ENTPD8;DHODH;UPP2;NT5C1A;POLR2B;UMPS;ENTPD5;POLA1;UCK2;POLR2E;POLR1B;CTPS1;POLR1D;UPRT;DTYMK;DPYS;POLE2;UCKL1;PNPT1;POLR3K;NME7;POLR2F;TXNRD1;POLR2H
prerank	KEGG_AMINO_SUGAR_AND_NUCLEOTIDE_SUGAR_METABOLISM	0.38070426662681833	1.2311863745148908	0.13997879109225875	0.43690586078942695	1	20/37	0.3422	GFPT2;UGP2;PGM3;UXS1;PGM1;GALK1;GPI;GNPNAT1;GALE;HK2;UAP1;GFPT1;GNPDA2;NANS;NANP;GCK;PMM2;UGDH;GNE;CMAS
prerank	KEGG_VEGF_SIGNALING_PATHWAY	0.35918293744005025	1.2262843764124745	0.1520408163265306	0.44164055139418806	1	33/54	0.4318	PIK3CD;PXN;NFATC2;PRKCB;NFATC1;PLA2G4A;PPP3R1;PPP3CC;PTGS2;MAPKAPK2;MAP2K1;CHP1;PTK2;MAPK14;MAPK13;MAPK1;VEGFA;HSPB1;SRC;CDC42;PPP3CA;MAPK11;RAF1;AKT3;SPHK1;PLA2G12A;PLA2G2A;RAC1;PIK3CB;MAPKAPK3;KDR;MAP2K2;NFATC3
prerank	KEGG_PATHWAYS_IN_CANCER	0.3134741448430003	1.2218226341174634	0.027	0.4450654286985914	1	112/272	0.309	MMP2;CDKN2A;KIT;WNT9A;TGFB3;HGF;PDGFRB;COL4A2;PIK3CD;FN1;BMP4;COL4A1;TGFBR2;GLI2;CDKN2B;VEGFC;E2F1;PRKCB;TGFB1;RB1;PGF;BMP2;JUP;RUNX1;CDK2;ITGB1;MMP9;TGFBR1;CCNE2;FOXO1;BIRC5;TPM3;ITGA3;PDGFA;FZD7;WNT5B;IL6;HDAC1;FAS;RAD51;MECOM;FZD1;EGFR;RALBP1;PTGS2;HSP90B1;ITGAV;FGF18;TRAF5;WNT1;PDGFB;JAK1;DAPK2;EGLN3;MAP2K1;TCF7L2;SKP2;ETS1;CTNNA1;PIAS4;LAMA3;LAMC1;E2F3;PTK2;EGLN1;TCF7;CTNNB1;BCL2L1;FGF20;RHO…
prerank	KEGG_TOLL_LIKE_RECEPTOR_SIGNALING_PATHWAY	0.34493980134838537	1.2174634157564845	0.14591836734693878	0.4500674876551047	1	28/65	0.312	PIK3CD;CTSK;IFNAR1;CD40;IL6;MAP2K3;TLR5;IRAK4;TOLLIP;MAP2K1;JUN;MAPK14;FADD;MAPK13;TICAM1;MAPK1;TRAF3;RIPK1;TAB2;NFKB1;STAT1;MYD88;MAPK9;CASP8;MAPK11;AKT3;MAP2K4;MAP3K7
prerank	KEGG_RIG_I_LIKE_RECEPTOR_SIGNALING_PATHWAY	0.36086845033088866	1.2076748363614467	0.19429778247096094	0.4708541708139909	1	21/42	0.3918	TRIM25;IFIH1;MAPK14;FADD;MAPK13;TRAF3;TANK;RIPK1;NFKB1;MAPK9;CASP8;CASP10;SIKE1;PIN1;MAPK11;IFNW1;MAP3K7;IKBKE;MAVS;AZI2;DDX3X
prerank	KEGG_RENAL_CELL_CARCINOMA	0.3503311518643323	1.2036408758682935	0.17659137577002054	0.47436174422549937	1	33/57	0.4002	TGFB3;HGF;PIK3CD;VEGFC;TGFB1;PGF;PDGFB;EGLN3;MAP2K1;ETS1;PAK1;EGLN1;TGFB2;JUN;EPAS1;MAPK1;RAP1B;MET;VEGFA;CRKL;CUL2;PAK4;CDC42;RAF1;PAK3;AKT3;TGFA;PTPN11;PAK2;SOS1;RAC1;PIK3CB;CRK
prerank	KEGG_NUCLEOTIDE_EXCISION_REPAIR	0.37116223951339805	1.201515311235578	0.21172638436482086	0.4718696753242414	1	22/35	0.4319	LIG1;CETN2;POLE;PCNA;RPA3;XPC;RPA1;RFC3;ERCC3;GTF2H1;RFC1;ERCC4;MNAT1;POLE2;RPA4;GTF2H5;DDB1;ERCC6;CUL4A;GTF2H3;CUL4B;RFC4
prerank	KEGG_GLYCOLYSIS_GLUCONEOGENESIS	0.3679782531528002	1.198420615823717	0.19851380042462846	0.472453	1	22/40	0.3675	ADH6;ACSS1;BPGM;ALDH1A3;PGAM1;PFKP;PGM1;GPI;HK2;PKM;AKR1A1;GAPDH;PFKM;TPI1;ALDOC;GCK;ALDH9A1;DLD;ALDH7A1;PDHA1;ADH5;PDHB
prerank	KEGG_COLORECTAL_CANCER	0.3503207152724685	1.1967590113047109	0.19504643962848298	0.46872362756051883	1	29/50	0.4289	TGFB3;PIK3CD;TGFBR2;TGFB1;TGFBR1;BIRC5;MAP2K1;TCF7L2;TCF7;CTNNB1;RHOA;SMAD3;TGFB2;JUN;MAPK1;GSK3B;MAPK9;MLH1;MSH2;RAF1;TCF7L1;AKT3;APC;MSH6;RAC1;PIK3CB;MYC;APPL1;AXIN1
prerank	KEGG_NATURAL_KILLER_CELL_MEDIATED_CYTOTOXICITY	0.3434939504581677	1.1962573471045557	0.18191161356628982	0.4620754631337452	1	34/63	0.4318	PIK3CD;NFATC2;PRKCB;NFATC1;IFNAR1;PPP3R1;FAS;FYN;TNFSF10;PTK2B;PPP3CC;IFNGR2;MAP2K1;VAV2;CHP1;PAK1;VAV3;SHC1;TNFRSF10B;MAPK1;ITGB2;LCK;PPP3CA;RAF1;CSF2;PTPN11;PTPN6;SOS1;RAC1;PIK3CB;SH2D1B;MAP2K2;SHC3;NFATC3
prerank	KEGG_TIGHT_JUNCTION	0.32918190749707343	1.1941618826678353	0.1707070707070707	0.45999298055904786	1	28/90	0.1893	MYH15;MYL9;PRKCB;ACTN4;GNAI3;AMOTL1;JAM3;PRKCD;ACTB;PATJ;ACTG1;RRAS2;MYH10;ACTN1;MYH9;PRKCI;LLGL2;CTNNA1;TJP2;CASK;CLDN23;CTNNB1;MYH7;MYL12A;CLDN18;PARD6G;RHOA;CTTN
prerank	KEGG_PROTEIN_EXPORT	0.4048075640121428	1.1941170711615876	0.22442244224422442	0.4524219827115783	1	2025-12-22	0.3357	HSPA5;SEC62;SPCS3;SRPRA;SRP9;SPCS1;SEC61A1;SRPRB;SEC11A;SEC61A2;SEC61B;SPCS2
prerank	KEGG_LONG_TERM_POTENTIATION	0.34777995479627694	1.187674137495032	0.19708029197080293	0.46295644127002106	1	37/52	0.515	CACNA1C;PRKCB;RAPGEF3;ITPR1;GRIA2;CALM2;PPP3R1;RPS6KA3;PPP3CC;PLCB1;MAP2K1;CHP1;CALML3;MAPK1;RAP1B;PPP1R12A;RPS6KA2;ATF4;GNAQ;PPP3CA;RAF1;PRKX;PPP1CC;GRM1;GRIN1;CAMK2G;CALM1;PRKACB;MAP2K2;PPP1CA;GRM5;BRAF;CAMK2B;KRAS;GRIN2A;ITPR2;CAMK2A
prerank	KEGG_O_GLYCAN_BIOSYNTHESIS	0.3919191893914335	1.1868141430807153	0.23025583982202447	0.45810937138622576	1	14/25	0.3935	GALNT12;ST3GAL2;GALNT2;C1GALT1C1;GALNT9;GCNT4;GALNT16;GALNT13;GALNT7;B4GALT5;GALNT15;GALNT10;GALNT18;GALNT3
prerank	KEGG_UBIQUITIN_MEDIATED_PROTEOLYSIS	0.3233574424056199	1.1835357333603764	0.14631685166498487	0.46011997168976126	1	58/110	0.4325	CDC20;UBE2S;BRCA1;UBE2E2;FANCL;RHOBTB2;UBE2C;SMURF2;FBXW7;UBE2H;SKP2;NEDD4;RCHY1;PIAS4;UBOX5;UBE2Q1;CDC16;UBE2I;CDC27;WWP2;UBE2J1;UBE2Z;FBXO4;UBE2M;FBXW11;ANAPC7;UBA2;SMURF1;UBE2A;CUL2;UBE2N;ANAPC10;MGRN1;UBE3C;PRPF19;CUL1;UBE2QL1;XIAP;SAE1;UBE2G1;HERC3;CDC23;UBE3A;UBE2E1;FZR1;FBXO2;CUL5;DDB1;MDM2;SOCS1;UBE2B;PPIL2;CUL4A;UBA6;UBE3B;SIAH1;CUL4B;ANAPC1
prerank	KEGG_ENDOCYTOSIS	0.3154153522819773	1.1774875770526376	0.12650602409638553	0.47050317559486027	1	80/143	0.4088	KIT;LDLRAP1;EHD2;CXCR1;SH3GLB2;ARAP2;PSD2;DAB2;RAB11A;GRK6;ASAP1;EHD3;ARAP3;SMURF2;SH3GL1;RAB11FIP2;ASAP3;F2R;EGFR;CHMP4C;RAB5C;ARF6;VPS37A;FLT1;PRKCI;CHMP4B;CHMP1B;NEDD4;DNM2;USP8;PARD6G;GRK4;EHD4;ACAP1;RET;EPS15;EEA1;RAB22A;VPS37B;CHMP2B;AP2B1;RAB4A;SMAP2;HSPA8;PLD1;MET;AP2M1;SMURF1;SMAP1;STAM2;GRK2;PARD3;PIP4K2B;GIT2;CHMP5;RBSN;SRC;CDC42;PIP5K1C;MVB12A;TFRC;RNF41;ARFGAP3;VPS4B;DNM1L;PIP5K1A;MV…
prerank	KEGG_RNA_DEGRADATION	0.35529783498209483	1.1767458064802838	0.20718816067653276	0.46535210514710307	1	36/47	0.5336	DCP1A;LSM5;C1D;PATL1;WDR61;CNOT7;PARN;DIS3;LSM4;CNOT6;CNOT6L;CNOT4;LSM8;PAPOLA;DCPS;XRN1;CNOT10;CNOT9;DCP2;CNOT2;PNPT1;EDC4;HSPA9;TTC37;CNOT1;EXOSC7;EXOSC9;HSPD1;EXOSC8;ENO1;EXOSC2;EXOSC10;XRN2;DDX6;LSM6;ENO2
prerank	KEGG_AMYOTROPHIC_LATERAL_SCLEROSIS_ALS	0.352995	1.1758416402095917	0.21825813221406087	0.4607769766866902	1	16/42	0.3008	NEFL;GRIA2;PRPH;PPP3R1;MAP2K3;PPP3CC;TNFRSF1A;MAP3K5;CHP1;BCL2L1;MAPK14;PRPH2;MAPK13;DERL1;PPP3CA;MAPK11
prerank	KEGG_GALACTOSE_METABOLISM	0.39875997238587924	1.1699330312445264	0.2667398463227223	0.470999	1	13/22	0.363	UGP2;PFKP;PGM1;GALK1;GALE;HK2;LCT;GLB1;PFKM;GCK;B4GALT1;B4GALT2;GANC
prerank	KEGG_SMALL_CELL_LUNG_CANCER	0.32513880391163696	1.1656855995612732	0.1963001027749229	0.4753422433808446	1	21/71	0.1761	COL4A2;PIK3CD;FN1;COL4A1;CDKN2B;E2F1;RB1;CDK2;ITGB1;CCNE2;ITGA3;PTGS2;ITGAV;TRAF5;SKP2;PIAS4;LAMA3;LAMC1;E2F3;PTK2;BCL2L1
prerank	KEGG_PROTEASOME	0.36110725689652007	1.1570146456364376	0.24973544973544973	0.4929089542241181	1	27/34	0.565	PSMA4;PSME3;PSMA5;PSMD11;PSMD1;PSMD7;PSMD3;PSMD2;PSMD14;PSMB1;PSMD6;PSMD13;SEM1;POMP;PSMB7;PSMC3;PSMD12;PSMC1;PSMA7;PSMB4;PSMB2;PSMC2;PSMA3;PSMA2;PSMC5;PSMB3;PSMA1
prerank	KEGG_WNT_SIGNALING_PATHWAY	0.3136341696567838	1.1539144134656698	0.17688442211055277	0.4949721219665158	1	68/118	0.4318	WNT9A;SFRP2;SFRP4;PRICKLE1;NFATC2;PRKCB;CCND3;NFATC1;FZD7;WNT5B;PPP3R1;CCND2;DAAM2;PPP2R5A;FZD1;PPP3CC;TBL1XR1;PLCB1;WNT1;TCF7L2;CHP1;PORCN;TCF7;CTNNB1;RHOA;VANGL1;SMAD3;JUN;WNT6;DVL3;WNT10A;FBXW11;PPP2R5D;CTNNBIP1;GSK3B;CTBP1;MAPK9;CSNK1E;VANGL2;ROCK2;ROCK1;PPP3CA;PRKX;TCF7L1;MAP3K7;PPP2R5E;CUL1;CSNK2A1;APC;WNT8A;RUVBL1;PPP2CB;NLK;NKD1;PPP2CA;SENP2;RAC1;MYC;PPARD;CAMK2G;WNT2B;PPP2R5C;TBL1X;PRKAC…
prerank	KEGG_HEDGEHOG_SIGNALING_PATHWAY	0.34118369060544507	1.1521410015348967	0.2699896157840083	0.4930205191269764	1	20/47	0.3021	WNT9A;DHH;BMP4;GLI2;BMP2;RAB23;WNT5B;BMP6;ZIC2;GAS1;WNT1;BMP7;WNT6;WNT10A;FBXW11;SMO;GSK3B;CSNK1E;CSNK1D;PRKX
prerank	KEGG_T_CELL_RECEPTOR_SIGNALING_PATHWAY	0.31822797076168435	1.150284639909639	0.20871327254305977	0.49132219378682956	1	42/87	0.3907	PIK3CD;NFATC2;NFATC1;PPP3R1;FYN;PPP3CC;RASGRP1;ICOS;MAP3K14;MAP2K1;VAV2;CHP1;PAK1;DLG1;RHOA;JUN;MAPK14;VAV3;MAPK13;MAPK1;GSK3B;NFKB1;MAPK9;LCK;CD40LG;PAK4;CDC42;PPP3CA;MAPK11;RAF1;PAK3;AKT3;CSF2;MAP3K7;NCK2;PTPRC;PAK2;BCL10;PTPN6;MAP2K7;SOS1;PIK3CB
prerank	KEGG_PHOSPHATIDYLINOSITOL_SIGNALING_SYSTEM	0.3293882265162048	1.1469034517035404	0.24693877551020407	0.4939898641285767	1	34/63	0.3907	DGKI;PIK3CD;SYNJ2;PRKCB;IMPA2;ITPR1;PLCD1;CALM2;INPP4B;ITPKB;ITPKA;PLCB1;DGKG;PIK3C2A;INPP5B;INPP5A;CALML3;PIK3C2G;INPP5E;PLCE1;IPPK;ITPK1;DGKA;PIP4K2A;PIP4K2B;PIP5K1C;IMPA1;PIP5K1A;PI4KB;SYNJ1;DGKE;DGKZ;PTEN;PIK3CB
prerank	KEGG_NITROGEN_METABOLISM	-0.31509	-1.14368	0.2348993288590604	0.3995861429234007	0.8388388388388388	2025-03-15	0.0229	CA2;CA9;GLUL
prerank	KEGG_PRIMARY_IMMUNODEFICIENCY	0.37325342317284815	1.132844402613267	0.30444444444444446	0.5276526919483814	1	2025-09-24	0.3494	AICDA;CD40;UNG;ICOS;RFXAP;LCK;CD40LG;DCLRE1C;PTPRC
prerank	KEGG_MAPK_SIGNALING_PATHWAY	0.2970762258270998	1.1291224188444773	0.174	0.530911	1	104/202	0.4033	CACNA1C;CACNA1H;NTRK2;TGFB3;PDGFRB;TGFBR2;DUSP10;NFATC2;PRKCB;TGFB1;CDC25B;TGFBR1;MAP3K6;CACNG7;RPS6KA5;NR4A1;PLA2G4A;PDGFA;PTPN5;SRF;PPP3R1;RRAS2;FAS;MAP2K3;RPS6KA3;MECOM;EGFR;PPP3CC;RASGRP1;MAP4K4;FLNB;TNFRSF1A;NGF;FGF18;RASGRP3;MAP3K14;PDGFB;MAPKAPK2;MAP2K1;MAP3K5;GNG12;CHP1;PAK1;GADD45B;FGF20;TAOK3;IL1R1;TGFB2;JUN;MAPK14;CACNA2D1;DUSP5;FGF9;MAPK13;MAPK1;MAP3K3;DUSP8;RAP1B;CACNB2;CACNA1D;HSPA8…
prerank	KEGG_ABC_TRANSPORTERS	0.36188254406973813	1.124776255365604	0.29900332225913623	0.5363097827558666	1	2025-10-28	0.2438	ABCA12;ABCB1;ABCG2;ABCC1;ABCC4;ABCB10;ABCC8;ABCB9;ABCA3;ABCC9
prerank	KEGG_TRYPTOPHAN_METABOLISM	-0.237085	-1.12261	0.3018867924528302	0.40261158086267795	0.8658658658658659	1932-12-01	0.1959	CYP1B1;CYP1A1;AANAT;HADH;IL4I1;AOX1;TPH1;KYNU;ACMSD;DDC;HAAO;EHHADH
prerank	KEGG_BETA_ALANINE_METABOLISM	0.4028775154374004	1.1090727532217672	0.30484988452655887	0.5737204789237104	1	2025-08-16	0.3349	GAD1;SRM;GAD2;HADHA;ALDH9A1;DPYS;ALDH7A1;SMS
prerank	KEGG_LYSOSOME	0.3009205868994921	1.10309	0.28241206030150756	0.5846914388679894	1	45/99	0.3707	CTSC;SUMF1;LAPTM4A;ARSA;AP1S3;CD63;ATP6AP1;GALC;GALNS;CTSO;CTSA;CTSK;PPT1;SCARB2;ENTPD4;LAMP1;CTSH;SMPD1;CTSB;LIPA;GLB1;ABCB9;LGMN;CD164;ASAH1;SLC17A5;SLC11A2;AP3M1;HGSNAT;AGA;ATP6V1H;LAMP2;ARSG;GNPTG;ACP5;CTSD;AP3S1;AP4S1;GNS;CLN5;GNPTAB;TCIRG1;M6PR;GM2A;CLTA
prerank	KEGG_PROSTATE_CANCER	0.31126091523809973	1.1020602893341656	0.3133874239350913	0.5804592154735602	1	33/73	0.3295	PDGFD;PDGFRB;PIK3CD;CREB3L1;E2F1;RB1;CDK2;CCNE2;FOXO1;PDGFA;EGFR;HSP90B1;PDGFB;MAP2K1;TCF7L2;E2F3;TCF7;CTNNB1;CDKN1A;MAPK1;CREB3L2;GSK3B;NFKB1;PDGFC;CCNE1;ATF4;RAF1;TCF7L1;HSP90AA1;AKT3;TGFA;CREB1;CREB3
prerank	KEGG_SNARE_INTERACTIONS_IN_VESICULAR_TRANSPORT	0.3430053331503811	1.1014997888954343	0.33805888767720826	0.574911	1	20/32	0.3695	STX12;VAMP3;SNAP25;BET1;SNAP47;VAMP7;STX19;VTI1A;STX2;SNAP23;VTI1B;STX7;YKT6;VAMP1;STX16;SEC22B;STX5;GOSR2;USE1;BNIP1
prerank	KEGG_ETHER_LIPID_METABOLISM	0.37274500397827603	1.0951789613979144	0.35034013605442177	0.5856619296618761	1	2025-05-21	0.0726	ENPP2;LPCAT2;PLA2G7;PLPP2;PLA2G4A
prerank	KEGG_GLYCOSPHINGOLIPID_BIOSYNTHESIS_LACTO_AND_NEOLACTO_SERIES	0.3789815510460178	1.0945009414504268	0.3400900900900901	0.5805239688738656	1	2025-06-19	0.1208	FUT9;B3GNT2;B3GNT4;FUT4;ST3GAL6;B4GALT4
prerank	KEGG_MELANOGENESIS	0.3034772876118824	1.090515493089737	0.31781376518218624	0.5851225585638357	1	36/82	0.3341	KIT;WNT9A;CREB3L1;GNAO1;ADCY2;PRKCB;GNAI3;ADCY6;DCT;CALM2;FZD7;WNT5B;FZD1;PLCB1;WNT1;MAP2K1;TCF7L2;TCF7;CTNNB1;WNT6;CALML3;DVL3;WNT10A;MAPK1;ASIP;GNAS;CREB3L2;GSK3B;GNAQ;RAF1;PRKX;TCF7L1;CREB1;ADCY7;CREB3;WNT8A
prerank	KEGG_CHEMOKINE_SIGNALING_PATHWAY	0.29351023255327024	1.08972	0.2987927565392354	0.5802612290898839	1	48/116	0.3254	DOCK2;PIK3CD;CXCR1;PXN;ADCY2;PRKCB;GNAI3;CXCL14;GRK6;ADCY6;PRKCD;TIAM1;PTK2B;PLCB1;MAP2K1;GNG12;VAV2;PAK1;GNG13;PTK2;RHOA;GRK4;TIAM2;LYN;VAV3;SHC1;GNG2;MAPK1;RAP1B;GNGT2;GSK3B;NFKB1;STAT1;ROCK2;GRK2;CRKL;ROCK1;PARD3;GNB3;GNB1;WASL;CDC42;RAF1;PRKX;AKT3;GNG5;PREX1;ADCY7
prerank	KEGG_GAP_JUNCTION	0.30780333405181753	1.0886359415299975	0.35300101729399797	0.576526	1	30/69	0.3021	HTR2C;PDGFD;PDGFRB;ADCY2;PRKCB;ITPR1;GNAI3;LPAR1;CDK1;TUBAL3;ADCY6;PDGFA;HTR2B;TUBB6;EGFR;PLCB1;PDGFB;GUCY1B1;MAP2K1;TUBA3E;MAPK1;GNAS;PDGFC;GUCY1A1;TUBA1B;GNAQ;SRC;RAF1;CSNK1D;PRKX
prerank	KEGG_GLIOMA	0.32408289521947087	1.087728839515497	0.3461939520333681	0.5720332431477809	1	28/48	0.4303	CDKN2A;PDGFRB;PIK3CD;E2F1;PRKCB;RB1;CALM2;PDGFA;EGFR;PDGFB;MAP2K1;E2F3;CDKN1A;CALML3;SHC1;MAPK1;RAF1;AKT3;TGFA;SOS1;PTEN;PIK3CB;MDM2;CDK6;CAMK2G;CALM1;MAP2K2;SHC3
prerank	KEGG_STARCH_AND_SUCROSE_METABOLISM	0.36410837389784473	1.0755781877360036	0.3799559471365639	0.5978798722811296	1	2025-07-23	0.1429	ENPP3;UGP2;GYS1;UXS1;PGM1;GPI;HK2
prerank	KEGG_GLYCOSAMINOGLYCAN_DEGRADATION	0.3833947475959685	1.0663628889524126	0.38018433179723504	0.616374	1	13/17	0.5205	HS3ST3A1;GALNS;HPSE;GLB1;HGSNAT;GNS;HPSE2;NAGLU;ARSB;SGSH;HYAL3;GUSB;HYAL2
prerank	KEGG_NOD_LIKE_RECEPTOR_SIGNALING_PATHWAY	0.33095758102115586	1.0616607695555507	0.40705128205128205	0.622214	1	14/34	0.312	NOD1;IL6;HSP90B1;SUGT1;MAPK14;MAPK13;MAPK1;TAB2;NFKB1;MAPK9;CASP8;MAPK11;HSP90AA1;MAP3K7
prerank	KEGG_ALDOSTERONE_REGULATED_SODIUM_REABSORPTION	-0.236775	-1.04893	0.4	0.5193581971918695	0.9419419419419419	2025-07-27	0.1004	ATP1B1;SCNN1G;PRKCA;ATP1B3;PIK3R1;SCNN1B;INSR
prerank	KEGG_VASOPRESSIN_REGULATED_WATER_REABSORPTION	0.3218733422358205	1.0458295951308298	0.41791	0.6585325852523511	1	18/37	0.3699	CREB3L1;RAB11A;ADCY6;DCTN2;RAB5C;NSF;DYNC1LI2;GNAS;CREB3L2;ARHGDIA;DYNLL2;PRKX;DYNC2LI1;CREB1;CREB3;DYNC1I2;RAB5B;DYNC2H1
prerank	KEGG_LONG_TERM_DEPRESSION	0.31011237165524974	1.0342070839515536	0.4323189926547744	0.6836365823182343	1	26/47	0.4293	CRH;GNAO1;PRKCB;ITPR1;GNAI3;GRIA2;PLA2G4A;GRID2;PLCB1;GUCY1B1;MAP2K1;GRIA3;LYN;MAPK1;GNAS;GUCY1A1;GNAQ;RAF1;GRM1;PPP2CB;PLA2G12A;PPP2CA;PLA2G2A;PRKG2;GNA11;MAP2K2
prerank	KEGG_MELANOMA	0.2890068188643795	0.9913374015087139	0.5077399380804953	0.7939526064092646	1	22/56	0.3065	CDKN2A;HGF;PDGFD;PDGFRB;PIK3CD;E2F1;RB1;PDGFA;EGFR;FGF18;PDGFB;MAP2K1;E2F3;FGF20;CDKN1A;FGF9;MAPK1;MET;PDGFC;RAF1;AKT3;FGF23
prerank	KEGG_THYROID_CANCER	0.3303618147183112	0.9898873193690305	0.5033482142857143	0.7890115181661637	1	19/23	0.5305	TPM3;MAP2K1;TCF7L2;TCF7;CTNNB1;RET;MAPK1;TCF7L1;PPARG;NTRK1;MYC;TFG;RXRA;TPR;MAP2K2;BRAF;KRAS;NCOA4;RXRG
prerank	KEGG_PENTOSE_PHOSPHATE_PATHWAY	0.3447791374855955	0.9799798636776139	0.5051078320090806	0.8075959225343513	1	2025-08-19	0.2667	PFKP;H6PD;PGM1;GPI;PRPS2;RPIA;PFKM;ALDOC
prerank	KEGG_CALCIUM_SIGNALING_PATHWAY	0.2586041847025199	0.9734566576284436	0.5635635635635635	0.8160629059502026	1	42/146	0.2479	CACNA1C;CACNA1H;PDE1B;HTR2C;CHRM2;CYSLTR1;PDGFRB;ADCY2;PRKCB;ITPR1;PLCD1;EDNRA;VDAC1;CALM2;HTR2B;PPP3R1;CHRNA7;F2R;ITPKB;PTK2B;EGFR;PPP3CC;P2RX5;TBXA2R;ITPKA;GRPR;PLCB1;CHP1;ATP2B4;PHKB;DRD5;CD38;CALML3;GNAL;PLCE1;ATP2A3;SLC8A3;ATP2B1;GNAS;CACNA1D;SLC25A4;BST1
prerank	KEGG_B_CELL_RECEPTOR_SIGNALING_PATHWAY	0.27774544251265015	0.9685201458968238	0.5555555555555556	0.8196455756607888	1	34/59	0.5049	PIK3CD;NFATC2;PRKCB;NFATC1;PPP3R1;PPP3CC;RASGRP3;MAP2K1;VAV2;CHP1;JUN;LYN;VAV3;CD81;MAPK1;GSK3B;NFKB1;PPP3CA;RAF1;AKT3;BCL10;PTPN6;SOS1;RAC1;PIK3CB;MAP2K2;NFATC3;IKBKB;NFKBIE;DAPP1;KRAS;AKT1;NFKBIA;SOS2
prerank	KEGG_RETINOL_METABOLISM	0.3101842585368864	0.962985	0.5429515418502202	0.8256860068132429	1	2025-04-26	0.0215	BCO1;ADH6;ALDH1A1;DHRS3
prerank	KEGG_FC_EPSILON_RI_SIGNALING_PATHWAY	0.2796757066303772	0.9624327965296154	0.5740740740740741	0.8187816685037473	1	26/59	0.3907	PIK3CD;PRKCB;PLA2G4A;PRKCD;MAP2K3;FYN;MAP2K1;VAV2;IL3;MAPK14;LYN;VAV3;MAPK13;MAPK1;MAPK9;MAPK11;RAF1;AKT3;CSF2;MAP2K4;PLA2G12A;MAP2K7;PLA2G2A;SOS1;RAC1;PIK3CB
prerank	KEGG_PYRUVATE_METABOLISM	0.30876334411011785	0.9612956077977575	0.5479744136460555	0.8134259599543548	1	13/28	0.3716	ME1;ACSS1;HAGH;HAGHL;PKM;ALDH9A1;DLD;ALDH7A1;ME3;PDHA1;MDH2;PDHB;ACYP1
prerank	KEGG_ARACHIDONIC_ACID_METABOLISM	-0.216022	-0.958988	0.45348837209302323	0.6927111206250669	0.984985	2025-03-27	0.016	CYP4A22;PLA2G10;CBR1
prerank	KEGG_BIOSYNTHESIS_OF_UNSATURATED_FATTY_ACIDS	-0.246151	-0.958603	0.4863013698630137	0.6400843082851003	0.984985	2025-06-17	0.1323	ELOVL6;ACAA1;PECR;ACOX1;ELOVL2;HACD2
prerank	KEGG_DRUG_METABOLISM_CYTOCHROME_P450	0.3241081726374215	0.9535609353579702	0.5634118967452301	0.8246218352633021	1	2025-03-23	0.0357	ADH6;GSTT1;ALDH1A3
prerank	KEGG_FATTY_ACID_METABOLISM	0.29842967319302266	0.951557	0.5467091295116773	0.8211402482918532	1	13/29	0.3552	ADH6;ACADSB;ACSL3;ACAA2;ACSL5;HADHB;HADHA;CPT1A;ACSL4;ALDH9A1;ACSL1;ALDH7A1;ADH5
prerank	KEGG_ERBB_SIGNALING_PATHWAY	0.2663122661700821	0.9453970858015778	0.609007	0.8284156175683821	1	43/69	0.4895	PIK3CD;PRKCB;AREG;EGFR;MAP2K1;PAK1;PTK2;CDKN1A;JUN;SHC1;MAPK1;HBEGF;GSK3B;MAPK9;ABL1;CRKL;PAK4;RPS6KB2;SRC;RAF1;PAK3;AKT3;TGFA;MAP2K4;NCK2;PAK2;MAP2K7;SOS1;NRG2;PIK3CB;NRG1;MYC;CRK;CAMK2G;GAB1;MAP2K2;SHC3;RPS6KB1;CBL;BRAF;CAMK2B;KRAS;AKT1
prerank	KEGG_ACUTE_MYELOID_LEUKEMIA	0.27763606982292344	0.9371111192310199	0.5932914046121593	0.8394738363212553	1	27/44	0.4895	KIT;PIK3CD;JUP;RUNX1;PIM1;MAP2K1;TCF7L2;TCF7;MAPK1;RARA;NFKB1;RPS6KB2;RAF1;TCF7L1;AKT3;ZBTB16;SOS1;PIK3CB;RUNX1T1;MYC;PPARD;MAP2K2;RPS6KB1;IKBKB;BRAF;KRAS;AKT1
prerank	KEGG_BASAL_CELL_CARCINOMA	0.2725672459671148	0.9179692996109888	0.6375	0.876284	1	16/47	0.2516	WNT9A;BMP4;GLI2;BMP2;FZD7;WNT5B;FZD1;WNT1;TCF7L2;TCF7;CTNNB1;WNT6;DVL3;WNT10A;SMO;GSK3B
prerank	KEGG_ALANINE_ASPARTATE_AND_GLUTAMATE_METABOLISM	0.30535482620691423	0.9133096200956522	0.6075808249721293	0.8781486045710238	1	2025-08-23	0.2183	GFPT2;GAD1;ALDH5A1;PPAT;GLS;GFPT1;AGXT2;GAD2
prerank	KEGG_AUTOIMMUNE_THYROID_DISEASE	0.3253016627796324	0.9087938165027135	0.6173120728929385	0.8796176817404224	1	2025-02-17	0.0972	CD40;FAS
prerank	KEGG_CYTOSOLIC_DNA_SENSING_PATHWAY	0.30576746404884736	0.9080659792443595	0.6228373702422145	0.8730490200676326	1	2025-12-22	0.5061	IL6;RIPK1;NFKB1;POLR1D;IKBKE;MAVS;POLR3K;POLR3B;IKBKB;POLR3A;NFKBIA;TBK1
[truncated: 39 more rows]

## Sheet: gseapy.gene_set_RF00072
Name	Term	ES	NES	NOM p-val	FDR q-val	FWER p-val	Tag %	Gene %	Lead_genes
[truncated: 159 more rows]
